# Supplementary material for: Functional Analysis With a Barcoder Yeast Gene Overexpression System
Source: G3 (Bethesda). 2012 Oct 1;2(10):1279–89. doi: 10.1534/g3.112.003400 (PMC3464120; doi:10.1534/g3.112.003400)
Supplement: Supporting Information [file supp_2.10.1279_TableS1.xlsx]

## Sheet: Table S1
Table S1- List of Yeast Strains Used in this Study
Strain #	Description	Genotype	Reference
BY4741	Barcoders v2	MATa his3D1 leu2D0 ura3D0 met15D0	(Brachman et al, 1998)
Y6897	SGA-Flex	MATa his3D1 leu2D0 ura3D0 met15D0 can1D::STE2pr-S.p.HIS5 lyp1D::STE3pr-LEU2	(Tong and Boone 2006)
BY4923	ura3D (Control)	MATa his3D1 leu2D0 ura3D0 met15D0 ura3D::NATMX	This study
BY4924	dun1D	MATa his3D1 leu2D0 ura3D0 met15D0 dun1D::NATMX	This study
BY4925	dun1D sml1D	MATa his3D1 leu2D0 ura3D0 met15D0 dun1D::NATMX sml1D::KANMX	This study
DMA3569	sml1D	MATa his3D1 leu2D0 ura3D0 met15D0 sml1D::KANMX	Giaever et al, 2002
