# Supplementary material for: Functional Analysis With a Barcoder Yeast Gene Overexpression System
Source: G3 (Bethesda). 2012 Oct 1;2(10):1279–89. doi: 10.1534/g3.112.003400 (PMC3464120; doi:10.1534/g3.112.003400)
Supplement: Supporting Information [file supp_2.10.1279_TableS2.xlsx]

## Sheet: Table S2
Table S2- List of genes available on the SGA_FLEX array
YAL001C	TFC3
YAL002W	VPS8
YAL005C	SSA1
YAL007C	ERP2
YAL008W	FUN14
YAL009W	SPO7
YAL010C	MDM10
YAL011W	SWC3
YAL012W	CYS3
YAL016C-B
YAL016W	TPD3
YAL017W	PSK1
YAL018C
YAL019W	FUN30
YAL020C	ATS1
YAL022C	FUN26
YAL023C	PMT2
YAL025C	MAK16
YAL027W
YAL031C	GIP4
YAL033W	POP5
YAL034C	FUN19
YAL034W-A	MTW1
YAL035C-A
YAL035W	FUN12
YAL036C	RBG1
YAL037C-A
YAL037W
YAL038W	CDC19
YAL039C	CYC3
YAL040C	CLN3
YAL041W	CDC24
YAL042W	ERV46
YAL043C	PTA1
YAL044W-A
YAL046C
YAL047C	SPC72
YAL048C	GEM1
YAL049C
YAL053W	FLC2
YAL054C	ACS1
YAL055W	PEX22
YAL056W	GPB2
YAL058W	CNE1
YAL059W	ECM1
YAL060W	BDH1
YAL061W	BDH2
YAL062W	GDH3
YAL064C-A
YAL064W
YAL065C
YAL066W
YAL067C	SEO1
YAL067W-A
YAL068C	PAU8
YAL069W
YAR002C-A	ERP1
YAR002W	NUP60
YAR003W	SWD1
YAR007C	RFA1
YAR008W	SEN34
YAR018C	KIN3
YAR020C	PAU7
YAR023C
YAR027W	UIP3
YAR028W
YAR029W
YAR031W	PRM9
YAR035C-A
YAR035W	YAT1
YAR053W
YAR061W
YAR062W
YAR064W
YAR068W
YAR071W	PHO11
YAR073W	IMD1
YAR075W
YBL003C	HTA2
YBL005W	PDR3
YBL006C	LDB7
YBL006C	LDB7
YBL007C	SLA1
YBL008W	HIR1
YBL008W-A
YBL009W	ALK2
YBL010C
YBL011W	SCT1
YBL013W	FMT1
YBL014C	RRN6
YBL015W	ACH1
YBL016W	FUS3
YBL017C	PEP1
YBL018C	POP8
YBL019W	APN2
YBL023C	MCM2
YBL024W	NCL1
YBL025W	RRN10
YBL026W	LSM2
YBL027W	RPL19B
YBL028C
YBL029C-A
YBL029W
YBL030C	PET9
YBL031W	SHE1
YBL032W	HEK2
YBL033C	RIB1
YBL036C
YBL037W	APL3
YBL038W	MRPL16
YBL039C	URA7
YBL039W-A
YBL039W-A
YBL039W-A
YBL041W	PRE7
YBL042C	FUI1
YBL043W	ECM13
YBL044W
YBL045C	COR1
YBL046W	PSY4
YBL047C	EDE1
YBL048W
YBL049W	MOH1
YBL051C	PIN4
YBL054W
YBL055C
YBL056W	PTC3
YBL057C	PTH2
YBL058W	SHP1
YBL059C-A
YBL059W
YBL063W	KIP1
YBL064C	PRX1
YBL071C
YBL071C-B
YBL071W-A	KTI11
YBL071W-A	KTI11
YBL071W-A	KTI11
YBL072C	RPS8A
YBL073W
YBL074C	AAR2
YBL076C	ILS1
YBL078C	ATG8
YBL079W	NUP170
YBL080C	PET112
YBL081W
YBL082C	ALG3
YBL086C
YBL087C	RPL23A
YBL089W	AVT5
YBL090W	MRP21
YBL090W	MRP21
YBL091C	MAP2
YBL091C-A	SCS22
YBL091C-A	SCS22
YBL092W	RPL32
YBL092W	RPL32
YBL093C	ROX3
YBL093C	ROX3
YBL095W
YBL096C
YBL097W	BRN1
YBL098W	BNA4
YBL099W	ATP1
YBL100C
YBL101C	ECM21
YBL101W-C
YBL102W	SFT2
YBL102W	SFT2
YBL103C	RTG3
YBL104C
YBL105C	PKC1
YBL107C
YBL107W-A
YBL108C-A	PAU9
YBL108W
YBL111C
YBL112C
YBR001C	NTH2
YBR003W	COQ1
YBR004C	GPI18
YBR005W	RCR1
YBR007C	DSF2
YBR008C	FLR1
YBR009C	HHF1
YBR010W	HHT1
YBR011C	IPP1
YBR012C
YBR012C
YBR013C
YBR014C
YBR015C	MNN2
YBR016W
YBR018C	GAL7
YBR019C	GAL10
YBR020W	GAL1
YBR021W	FUR4
YBR022W	POA1
YBR023C	CHS3
YBR024W	SCO2
YBR025C	OLA1
YBR026C	ETR1
YBR028C
YBR029C	CDS1
YBR030W
YBR031W	RPL4A
YBR033W	EDS1
YBR034C	HMT1
YBR035C	PDX3
YBR036C	CSG2
YBR037C	SCO1
YBR038W	CHS2
YBR039W	ATP3
YBR040W	FIG1
YBR041W	FAT1
YBR042C	CST26
YBR043C	QDR3
YBR045C	GIP1
YBR046C	ZTA1
YBR047W	FMP23
YBR048W	RPS11B
YBR049C	REB1
YBR050C	REG2
YBR052C	RFS1
YBR053C
YBR054W	YRO2
YBR056W
YBR056W-A
YBR057C	MUM2
YBR058C	UBP14
YBR058C-A	TSC3
YBR059C	AKL1
YBR060C	ORC2
YBR061C	TRM7
YBR062C
YBR063C
YBR065C	ECM2
YBR066C	NRG2
YBR068C	BAP2
YBR069C	TAT1
YBR070C	ALG14
YBR071W
YBR072C-A
YBR072W	HSP26
YBR073W	RDH54
YBR074W
YBR077C	SLM4
YBR079C	RPG1
YBR080C	SEC18
YBR081C	SPT7
YBR083W	TEC1
YBR084C-A	RPL19A
YBR084W	MIS1
YBR085C-A
YBR085W	AAC3
YBR086C	IST2
YBR087W	RFC5
YBR089C-A	NHP6B
YBR090C
YBR091C	MRS5
YBR092C	PHO3
YBR093C	PHO5
YBR094W	PBY1
YBR095C	RXT2
YBR096W
YBR098W	MMS4
YBR099C
YBR101C	FES1
YBR103W	SIF2
YBR104W	YMC2
YBR105C	VID24
YBR106W	PHO88
YBR107C	IML3
YBR109C	CMD1
YBR110W	ALG1
YBR111C	YSA1
YBR111W-A	SUS1
YBR112C	CYC8
YBR114W	RAD16
YBR115C	LYS2
YBR116C
YBR117C	TKL2
YBR118W	TEF2
YBR119W	MUD1
YBR120C	CBP6
YBR121C	GRS1
YBR122C	MRPL36
YBR123C	TFC1
YBR125C	PTC4
YBR126C	TPS1
YBR127C	VMA2
YBR128C	ATG14
YBR130C	SHE3
YBR131W	CCZ1
YBR132C	AGP2
YBR133C	HSL7
YBR135W	CKS1
YBR136W	MEC1
YBR137W
YBR138C
YBR139W
YBR141C
YBR143C	SUP45
YBR145W	ADH5
YBR145W	ADH5
YBR146W	MRPS9
YBR147W	#REF!
YBR149W	ARA1
YBR151W	APD1
YBR152W	SPP381
YBR153W	RIB7
YBR154C	RPB5
YBR155W	CNS1
YBR156C	SLI15
YBR157C	ICS2
YBR158W	AMN1
YBR159W	IFA38
YBR160W	CDC28
YBR161W	CSH1
YBR162C	TOS1
YBR162W-A	YSY6
YBR163W	DEM1
YBR164C	ARL1
YBR165W	UBS1
YBR166C	TYR1
YBR167C	POP7
YBR168W	PEX32
YBR169C	SSE2
YBR170C	NPL4
YBR171W	SEC66
YBR172C	SMY2
YBR173C	UMP1
YBR175W	SWD3
YBR176W	ECM31
YBR176W	ECM31
YBR179C	FZO1
YBR180W	DTR1
YBR180W	DTR1
YBR181C	RPS6B
YBR182C	SMP1
YBR182C-A
YBR182C-A
YBR183W	YPC1
YBR184W
YBR185C	MBA1
YBR186W	PCH2
YBR187W	GDT1
YBR188C	NTC20
YBR191W	RPL21A
YBR192W	RIM2
YBR193C	MED8
YBR195C	MSI1
YBR196C	PGI1
YBR196C-A
YBR196C-B
YBR197C
YBR198C	TAF5
YBR199W	KTR4
YBR200W	BEM1
YBR200W-A
YBR201W	DER1
YBR205W	KTR3
YBR208C	DUR1,2
YBR210W	ERV15
YBR211C	AME1
YBR212W	NGR1
YBR213W	MET8
YBR217W	ATG12
YBR218C	PYC2
YBR220C
YBR221C	PDB1
YBR221W-A
YBR222C	PCS60
YBR223C	TDP1
YBR225W
YBR227C	MCX1
YBR228W	SLX1
YBR229C	ROT2
YBR231C	SWC5
YBR233W	PBP2
YBR233W-A	DAD3
YBR234C	ARC40
YBR235W
YBR236C	ABD1
YBR237W	PRP5
YBR239C
YBR240C	THI2
YBR241C
YBR242W
YBR244W	GPX2
YBR245C	ISW1
YBR246W
YBR247C	ENP1
YBR248C	HIS7
YBR249C	ARO4
YBR250W	SPO23
YBR252W	DUT1
YBR253W	SRB6
YBR254C	TRS20
YBR255C-A
YBR256C	RIB5
YBR257W	POP4
YBR258C	SHG1
YBR260C	RGD1
YBR261C
YBR262C	FMP51
YBR263W	SHM1
YBR264C	YPT10
YBR265W	TSC10
YBR267W	REI1
YBR269C	FMP21
YBR270C	BIT2
YBR271W
YBR272C	HSM3
YBR273C	UBX7
YBR274W	CHK1
YBR276C	PPS1
YBR278W	DPB3
YBR279W	PAF1
YBR281C	DUG2
YBR282W	MRPL27
YBR283C	SSH1
YBR284W
YBR285W
YBR286W	APE3
YBR287W	ZSP1
YBR289W	SNF5
YBR290W	BSD2
YBR291C	CTP1
YBR293W	VBA2
YBR294W	SUL1
YBR295W	PCA1
YBR296C	PHO89
YBR296C	PHO89
YBR296C-A
YBR297W	MAL33
YBR298C	MAL31
YBR299W	MAL32
YBR301W	DAN3
YBR302C	COS2
YCL001W-B
YCL004W	PGS1
YCL005W	LDB16
YCL005W-A	VMA9
YCL009C	ILV6
YCL010C	SGF29
YCL011C	GBP2
YCL012C
YCL014W	BUD3
YCL016C	DCC1
YCL017C	NFS1
YCL018W	LEU2
YCL021W-A
YCL025C	AGP1
YCL026C-A	FRM2
YCL026C-B	HBN1
YCL027W	FUS1
YCL028W	RNQ1
YCL029C	BIK1
YCL031C	RRP7
YCL032W	STE50
YCL033C
YCL035C	GRX1
YCL036W	GFD2
YCL037C	SRO9
YCL038C	ATG22
YCL039W	GID7
YCL042W
YCL043C	PDI1
YCL044C	MGR1
YCL045C
YCL046W
YCL047C
YCL048W	SPS22
YCL049C
YCL049C
YCL050C	APA1
YCL052C	PBN1
YCL055W	KAR4
YCL056C
YCL057C-A
YCL057W	PRD1
YCL058C	FYV5
YCL059C	KRR1
YCL063W	VAC17
YCL064C	CHA1
YCL065W
YCL066W	HMLALPHA1
YCL067C	HMLALPHA2
YCL068C
YCL069W	VBA3
YCL073C
YCL075W
YCL076W
YCR001W
YCR002C	CDC10
YCR003W	MRPL32
YCR004C	YCP4
YCR006C
YCR007C
YCR008W	SAT4
YCR009C	RVS161
YCR010C	ADY2
YCR011C	ADP1
YCR014C	POL4
YCR015C
YCR016W
YCR019W	MAK32
YCR020C	PET18
YCR020C-A	MAK31
YCR020W-B	HTL1
YCR022C
YCR023C
YCR024C	SLM5
YCR024C-A	PMP1
YCR024C-A	PMP1
YCR027C	RHB1
YCR028C	FEN2
YCR028C-A	RIM1
YCR028C-A	RIM1
YCR030C	SYP1
YCR031C	RPS14A
YCR034W	FEN1
YCR035C	RRP43
YCR036W	RBK1
YCR036W	RBK1
YCR037C	PHO87
YCR038C	BUD5
YCR039C	MATALPHA2
YCR040W	MATALPHA1
YCR041W
YCR042C	TAF2
YCR043C
YCR044C	PER1
YCR045C
YCR046C	IMG1
YCR047C	BUD23
YCR048W	ARE1
YCR051W
YCR052W	RSC6
YCR053W	THR4
YCR059C	YIH1
YCR060W	TAH1
YCR061W
YCR062W
YCR063W	BUD31
YCR065W	HCM1
YCR067C	SED4
YCR068W	ATG15
YCR069W	CPR4
YCR071C	IMG2
YCR072C	RSA4
YCR073C	SSK22
YCR073W-A	SOL2
YCR075C	ERS1
YCR075W-A
YCR076C
YCR079W	PTC6
YCR082W	AHC2
YCR083W	TRX3
YCR083W	TRX3
YCR084C	TUP1
YCR086W	CSM1
YCR087C-A	LUG1
YCR088W	ABP1
YCR090C
YCR091W	KIN82
YCR092C	MSH3
YCR094W	CDC50
YCR095C	OCA4
YCR096C	HMRA2
YCR097W	HMRA1
YCR099C
YCR100C
YCR101C
YCR102C
YCR102W-A
YCR104W	PAU3
YCR105W	ADH7
YCR106W	RDS1
YCR107W	AAD3
YDL001W	RMD1
YDL002C	NHP10
YDL004W	ATP16
YDL005C	MED2
YDL007W	RPT2
YDL008W	APC11
YDL012C
YDL013W	HEX3
YDL014W	NOP1
YDL015C	TSC13
YDL017W	CDC7
YDL019C	OSH2
YDL020C	RPN4
YDL021W	GPM2
YDL022W	GPD1
YDL023C
YDL025C
YDL026W
YDL027C
YDL029W	ARP2
YDL032W
YDL033C	SLM3
YDL034W
YDL035C	GPR1
YDL036C	PUS9
YDL037C	BSC1
YDL039C	PRM7
YDL040C	NAT1
YDL043C	PRP11
YDL043C	PRP11
YDL043C	PRP11
YDL044C	MTF2
YDL045C	FAD1
YDL045W-A	MRP10
YDL046W	NPC2
YDL047W	SIT4
YDL051W	LHP1
YDL052C	SLC1
YDL053C	PBP4
YDL054C	MCH1
YDL056W	MBP1
YDL057W
YDL057W
YDL059C	RAD59
YDL060W	TSR1
YDL061C	RPS29B
YDL063C
YDL064W	UBC9
YDL065C	PEX19
YDL066W	IDP1
YDL067C	COX9
YDL068W
YDL069C	CBS1
YDL072C	YET3
YDL075W	RPL31A
YDL076C	RXT3
YDL077C	VAM6
YDL077C	VAM6
YDL078C	MDH3
YDL079C	MRK1
YDL081C	RPP1A
YDL083C	RPS16B
YDL085C-A
YDL085W	NDE2
YDL086W
YDL087C	LUC7
YDL088C	ASM4
YDL089W
YDL090C	RAM1
YDL091C	UBX3
YDL092W	SRP14
YDL095W	PMT1
YDL096C	OPI6
YDL097C	RPN6
YDL099W	BUG1
YDL100C	GET3
YDL103C	QRI1
YDL107W	MSS2
YDL108W	KIN28
YDL109C
YDL110C	TMA17
YDL111C	RRP42
YDL113C	ATG20
YDL114W
YDL115C	IWR1
YDL117W	CYK3
YDL118W
YDL119C
YDL120W	YFH1
YDL121C
YDL122W	UBP1
YDL123W	SNA4
YDL124W
YDL127W	PCL2
YDL128W	VCX1
YDL129W
YDL131W	LYS21
YDL131W	LYS21
YDL132W	CDC53
YDL133C-A	RPL41B
YDL135C	RDI1
YDL137W	ARF2
YDL139C	SCM3
YDL141W	BPL1
YDL143W	CCT4
YDL144C
YDL145C	COP1
YDL146W	LDB17
YDL147W	RPN5
YDL150W	RPC53
YDL152W
YDL153C	SAS10
YDL154W	MSH5
YDL155W	CLB3
YDL156W
YDL157C
YDL159W	STE7
YDL159W-A
YDL160C	DHH1
YDL160C-A
YDL164C	CDC9
YDL165W	CDC36
YDL166C	FAP7
YDL167C	NRP1
YDL168W	SFA1
YDL169C	UGX2
YDL170W	UGA3
YDL173W
YDL174C	DLD1
YDL175C	AIR2
YDL177C
YDL178W	DLD2
YDL179W	PCL9
YDL180W
YDL181W	INH1
YDL182W	LYS20
YDL183C
YDL184C	RPL41A
YDL185W	TFP1
YDL186W
YDL187C
YDL188C	PPH22
YDL189W	RBS1
YDL191W	RPL35A
YDL192W	ARF1
YDL193W	NUS1
YDL195W	SEC31
YDL197C	ASF2
YDL198C	GGC1
YDL199C
YDL200C	MGT1
YDL201W	TRM8
YDL202W	MRPL11
YDL203C	ACK1
YDL207W	GLE1
YDL208W	NHP2
YDL209C	CWC2
YDL210W	UGA4
YDL212W	SHR3
YDL213C	NOP6
YDL214C	PRR2
YDL216C	RRI1
YDL217C	TIM22
YDL218W
YDL220C	CDC13
YDL222C	FMP45
YDL223C	HBT1
YDL224C	WHI4
YDL226C	GCS1
YDL227C	HO
YDL229W	SSB1
YDL230W	PTP1
YDL231C	BRE4
YDL233W
YDL235C	YPD1
YDL236W	PHO13
YDL237W
YDL238C	GUD1
YDL239C	ADY3
YDL240W	LRG1
YDL241W
YDL243C	AAD4
YDL244W	THI13
YDL246C	SOR2
YDR001C	NTH1
YDR003W	RCR2
YDR003W-A
YDR004W	RAD57
YDR005C	MAF1
YDR007W	TRP1
YDR009W	GAL3
YDR012W	RPL4B
YDR013W	PSF1
YDR014W	RAD61
YDR016C	DAD1
YDR018C
YDR019C	GCV1
YDR020C
YDR021W	FAL1
YDR022C	CIS1
YDR023W	SES1
YDR025W	RPS11A
YDR026C
YDR027C	VPS54
YDR028C	REG1
YDR029W
YDR030C	RAD28
YDR032C	PST2
YDR033W	MRH1
YDR034C	LYS14
YDR034W-B
YDR035W	ARO3
YDR036C	EHD3
YDR037W	KRS1
YDR038C	ENA5
YDR041W	RSM10
YDR042C
YDR043C	NRG1
YDR044W	HEM13
YDR045C	RPC11
YDR046C	BAP3
YDR047W	HEM12
YDR049W
YDR050C	TPI1
YDR051C
YDR053W
YDR054C	CDC34
YDR055W	PST1
YDR056C
YDR057W	YOS9
YDR058C	TGL2
YDR059C	UBC5
YDR060W	MAK21
YDR061W
YDR062W	LCB2
YDR063W
YDR064W	RPS13
YDR065W
YDR066C
YDR067C	OCA6
YDR068W	DOS2
YDR069C	DOA4
YDR070C	FMP16
YDR071C	PAA1
YDR072C	IPT1
YDR073W	SNF11
YDR074W	TPS2
YDR075W	PPH3
YDR076W	RAD55
YDR077W	SED1
YDR078C	SHU2
YDR079C-A	TFB5
YDR079W	PET100
YDR080W	VPS41
YDR081C	PDC2
YDR082W	STN1
YDR083W	RRP8
YDR084C	TVP23
YDR085C	AFR1
YDR086C	SSS1
YDR087C	RRP1
YDR088C	SLU7
YDR089W
YDR089W
YDR090C
YDR091C	RLI1
YDR092W	UBC13
YDR096W	GIS1
YDR097C	MSH6
YDR099W	BMH2
YDR100W	TVP15
YDR101C	ARX1
YDR103W	STE5
YDR104C	SPO71
YDR105C	TMS1
YDR106W	ARP10
YDR107C	TMN2
YDR108W	GSG1
YDR109C
YDR110W	FOB1
YDR111C	ALT2
YDR113C	PDS1
YDR115W
YDR116C	MRPL1
YDR117C	TMA64
YDR119W
YDR120C	TRM1
YDR121W	DPB4
YDR122W	KIN1
YDR123C	INO2
YDR124W
YDR125C	ECM18
YDR126W	SWF1
YDR128W
YDR130C	FIN1
YDR131C
YDR132C
YDR133C
YDR135C	YCF1
YDR137W	RGP1
YDR137W	RGP1
YDR138W	HPR1
YDR139C	RUB1
YDR140W	MTQ2
YDR142C	PEX7
YDR143C	SAN1
YDR144C	MKC7
YDR145W	TAF12
YDR146C	SWI5
YDR147W	EKI1
YDR148C	KGD2
YDR151C	CTH1
YDR152W	GIR2
YDR153C	ENT5
YDR155C	CPR1
YDR156W	RPA14
YDR158W	HOM2
YDR159W	SAC3
YDR160W	SSY1
YDR161W
YDR162C	NBP2
YDR163W	CWC15
YDR164C	SEC1
YDR165W	TRM82
YDR166C	SEC5
YDR167W	TAF10
YDR168W	CDC37
YDR169C	STB3
YDR169C-A
YDR171W	HSP42
YDR172W	SUP35
YDR173C	ARG82
YDR174W	HMO1
YDR175C	RSM24
YDR177W	UBC1
YDR178W	SDH4
YDR179C	CSN9
YDR179W-A
YDR181C	SAS4
YDR182W	CDC1
YDR182W-A
YDR183W	PLP1
YDR184C	ATC1
YDR185C
YDR186C
YDR188W	CCT6
YDR189W	SLY1
YDR191W	HST4
YDR192C	NUP42
YDR194W-A
YDR194W-A
YDR195W	REF2
YDR196C
YDR197W	CBS2
YDR198C	RKM2
YDR200C	VPS64
YDR201W	SPC19
YDR202C	RAV2
YDR204W	COQ4
YDR205W	MSC2
YDR206W	EBS1
YDR207C	UME6
YDR210W
YDR211W	GCD6
YDR212W	TCP1
YDR213W	UPC2
YDR214W	AHA1
YDR216W	ADR1
YDR216W	ADR1
YDR217C	RAD9
YDR218C	SPR28
YDR219C	MFB1
YDR221W	GTB1
YDR222W
YDR223W	CRF1
YDR224C	HTB1
YDR225W	HTA1
YDR225W	HTA1
YDR225W	HTA1
YDR226W	ADK1
YDR227W	SIR4
YDR228C	PCF11
YDR229W	IVY1
YDR231C	COX20
YDR232W	HEM1
YDR233C	RTN1
YDR234W	LYS4
YDR234W	LYS4
YDR235W	PRP42
YDR236C	FMN1
YDR237W	MRPL7
YDR238C	SEC26
YDR239C
YDR240C	SNU56
YDR242W	AMD2
YDR243C	PRP28
YDR244W	PEX5
YDR245W	MNN10
YDR246W-A
YDR247W	VHS1
YDR248C
YDR249C
YDR251W	PAM1
YDR251W	PAM1
YDR252W	BTT1
YDR253C	MET32
YDR254W	CHL4
YDR255C	RMD5
YDR256C	CTA1
YDR257C	SET7
YDR258C	HSP78
YDR259C	YAP6
YDR260C	SWM1
YDR261C	EXG2
YDR262W
YDR263C	DIN7
YDR265W	PEX10
YDR266C
YDR267C	CIA1
YDR268W	MSW1
YDR270W	CCC2
YDR270W	CCC2
YDR272W	GLO2
YDR273W	DON1
YDR275W	BSC2
YDR276C	PMP3
YDR277C	MTH1
YDR279W	RNH202
YDR280W	RRP45
YDR281C	PHM6
YDR282C
YDR284C	DPP1
YDR285W	ZIP1
YDR286C
YDR287W
YDR288W	NSE3
YDR289C	RTT103
YDR291W	HRQ1
YDR292C	SRP101
YDR293C	SSD1
YDR294C	DPL1
YDR295C	HDA2
YDR296W	MHR1
YDR297W	SUR2
YDR298C	ATP5
YDR299W	BFR2
YDR300C	PRO1
YDR303C	RSC3
YDR303C	RSC3
YDR304C	CPR5
YDR305C	HNT2
YDR306C
YDR307W
YDR308C	SRB7
YDR309C	GIC2
YDR310C	SUM1
YDR311W	TFB1
YDR313C	PIB1
YDR314C	RAD34
YDR315C	IPK1
YDR316W	OMS1
YDR317W	HIM1
YDR318W	MCM21
YDR319C
YDR320C	SWA2
YDR320C-A	DAD4
YDR320C-A	DAD4
YDR321W	ASP1
YDR322C-A	TIM11
YDR322W	MRPL35
YDR323C	PEP7
YDR324C	UTP4
YDR324C	UTP4
YDR325W	YCG1
YDR326C	YSP2
YDR328C	SKP1
YDR329C	PEX3
YDR330W	UBX5
YDR331W	GPI8
YDR332W	IRC3
YDR333C
YDR333C
YDR334W	SWR1
YDR335W	MSN5
YDR335W	MSN5
YDR337W	MRPS28
YDR338C
YDR339C	FCF1
YDR343C	HXT6
YDR346C	SVF1
YDR347W	MRP1
YDR348C
YDR349C	YPS7
YDR351W	SBE2
YDR352W
YDR353W	TRR1
YDR354W	TRP4
YDR357C
YDR358W	GGA1
YDR359C	VID21
YDR361C	BCP1
YDR362C	TFC6
YDR363W	ESC2
YDR363W-A	SEM1
YDR364C	CDC40
YDR366C
YDR367W
YDR368W	YPR1
YDR369C	XRS2
YDR370C
YDR371W	CTS2
YDR374C
YDR375C	BCS1
YDR376W	ARH1
YDR377W	ATP17
YDR378C	LSM6
YDR379C-A
YDR379W	RGA2
YDR380W	ARO10
YDR381C-A
YDR381W	YRA1
YDR382W	RPP2B
YDR383C	NKP1
YDR386W	MUS81
YDR387C
YDR388W	RVS167
YDR390C	UBA2
YDR391C
YDR392W	SPT3
YDR393W	SHE9
YDR395W	SXM1
YDR397C	NCB2
YDR399W	HPT1
YDR400W	URH1
YDR402C	DIT2
YDR403W	DIT1
YDR404C	RPB7
YDR404C	RPB7
YDR405W	MRP20
YDR407C	TRS120
YDR408C	ADE8
YDR409W	SIZ1
YDR410C	STE14
YDR411C	DFM1
YDR415C
YDR416W	SYF1
YDR418W	RPL12B
YDR419W	RAD30
YDR423C	CAD1
YDR424C	DYN2
YDR428C
YDR429C	TIF35
YDR430C	CYM1
YDR432W	NPL3
YDR434W	GPI17
YDR435C	PPM1
YDR436W	PPZ2
YDR437W	GPI19
YDR438W	THI74
YDR441C	APT2
YDR443C	SSN2
YDR444W
YDR446W	ECM11
YDR447C	RPS17B
YDR448W	ADA2
YDR450W	RPS18A
YDR451C	YHP1
YDR452W	PPN1
YDR453C	TSA2
YDR454C	GUK1
YDR456W	NHX1
YDR458C	HEH2
YDR459C	PFA5
YDR460W	TFB3
YDR461W	MFA1
YDR462W	MRPL28
YDR462W	MRPL28
YDR463W	STP1
YDR464W	SPP41
YDR465C	RMT2
YDR468C	TLG1
YDR469W	SDC1
YDR470C	UGO1
YDR471W	RPL27B
YDR472W	TRS31
YDR473C	PRP3
YDR474C
YDR475C	JIP4
YDR476C
YDR478W	SNM1
YDR478W	SNM1
YDR479C	PEX29
YDR481C	PHO8
YDR482C	CWC21
YDR483W	KRE2
YDR484W	VPS52
YDR485C	VPS72
YDR486C	VPS60
YDR487C	RIB3
YDR488C	PAC11
YDR489W	SLD5
YDR490C	PKH1
YDR491C
YDR492W	IZH1
YDR493W	FMP36
YDR494W	RSM28
YDR495C	VPS3
YDR496C	PUF6
YDR498C	SEC20
YDR499W	LCD1
YDR500C	RPL37B
YDR501W	PLM2
YDR502C	SAM2
YDR503C	LPP1
YDR504C	SPG3
YDR505C	PSP1
YDR506C
YDR510W	SMT3
YDR511W	ACN9
YDR513W	GRX2
YDR514C
YDR515W	SLF1
YDR517W	GRH1
YDR518W	EUG1
YDR519W	FPR2
YDR522C	SPS2
YDR523C	SPS1
YDR524C	AGE1
YDR524C-B
YDR524W-A
YDR524W-A
YDR524W-A
YDR525W	API2
YDR525W-A	SNA2
YDR527W	RBA50
YDR528W	HLR1
YDR529C	QCR7
YDR530C	APA2
YDR531W
YDR532C
YDR533C	HSP31
YDR536W	STL1
YDR538W	PAD1
YDR539W
YDR540C	IRC4
YDR541C
YEL001C	IRC22
YEL002C	WBP1
YEL003W	GIM4
YEL004W	YEA4
YEL005C	VAB2
YEL008W
YEL009C	GCN4
YEL010W
YEL011W	GLC3
YEL012W	UBC8
YEL014C
YEL015W	EDC3
YEL016C	NPP2
YEL017C-A	PMP2
YEL017W	GTT3
YEL018W	EAF5
YEL019C	MMS21
YEL020C
YEL020W-A	TIM9
YEL022W	GEA2
YEL023C
YEL024W	RIP1
YEL025C
YEL026W	SNU13
YEL027W	CUP5
YEL028W
YEL029C	BUD16
YEL030W	ECM10
YEL031W	SPF1
YEL032W	MCM3
YEL035C	UTR5
YEL036C	ANP1
YEL037C	RAD23
YEL038W	UTR4
YEL040W	UTR2
YEL041W	YEF1
YEL042W	GDA1
YEL043W
YEL044W	IES6
YEL045C
YEL046C	GLY1
YEL047C
YEL048C
YEL049W	PAU2
YEL050C	RML2
YEL051W	VMA8
YEL052W	AFG1
YEL054C	RPL12A
YEL055C	POL5
YEL056W	HAT2
YEL057C
YEL058W	PCM1
YEL059C-A	SOM1
YEL060C	PRB1
YEL061C	CIN8
YEL062W	NPR2
YEL064C	AVT2
YEL065W	SIT1
YEL066W	HPA3
YEL068C
YEL069C	HXT13
YEL070W	DSF1
YEL070W	DSF1
YEL071W	DLD3
YEL072W	RMD6
YEL073C
YEL074W
YEL075C
YEL076C
YER002W	NOP16
YER004W	FMP52
YER005W	YND1
YER006W	NUG1
YER007C-A	TMA20
YER007W	PAC2
YER008C	SEC3
YER009W	NTF2
YER010C
YER011W	TIR1
YER012W	PRE1
YER013W	PRP22
YER014C-A	BUD25
YER014W	HEM14
YER015W	FAA2
YER016W	BIM1
YER017C	AFG3
YER018C	SPC25
YER019C-A	SBH2
YER019W	ISC1
YER020W	GPA2
YER021W	RPN3
YER022W	SRB4
YER023W	PRO3
YER024W	YAT2
YER026C	CHO1
YER027C	GAL83
YER028C	MIG3
YER029C	SMB1
YER031C	YPT31
YER032W	FIR1
YER033C	ZRG8
YER034W
YER034W
YER035W	EDC2
YER036C	ARB1
YER037W	PHM8
YER038C	KRE29
YER039C	HVG1
YER039C-A
YER041W	YEN1
YER042W	MXR1
YER043C	SAH1
YER044C	ERG28
YER044C-A	MEI4
YER045C	ACA1
YER046W	SPO73
YER047C	SAP1
YER048C	CAJ1
YER048W-A	ISD11
YER050C	RSM18
YER050C	RSM18
YER051W	JHD1
YER052C	HOM3
YER053C	PIC2
YER053C-A
YER054C	GIP2
YER055C	HIS1
YER056C-A	RPL34A
YER057C	HMF1
YER058W	PET117
YER059W	PCL6
YER060W	FCY21
YER061C	CEM1
YER062C	HOR2
YER063W	THO1
YER064C
YER065C	ICL1
YER066W
YER069W	ARG5,6
YER070W	RNR1
YER071C
YER073W	ALD5
YER074W	RPS24A
YER074W	RPS24A
YER074W-A	YOS1
YER076C
YER077C
YER078C
YER078W-A
YER078W-A
YER078W-A
YER079W
YER080W	FMP29
YER081W	SER3
YER084W
YER085C
YER087C-B	SBH1
YER087W
YER090W	TRP2
YER091C	MET6
YER092W	IES5
YER093C	TSC11
YER093C-A
YER093C-A
YER094C	PUP3
YER095W	RAD51
YER096W	SHC1
YER097W
YER098W	UBP9
YER099C	PRS2
YER100W	UBC6
YER101C	AST2
YER103W	SSA4
YER104W	RTT105
YER105C	NUP157
YER106W	MAM1
YER107C	GLE2
YER110C	KAP123
YER112W	LSM4
YER113C	TMN3
YER115C	SPR6
YER116C	SLX8
YER117W	RPL23B
YER119C	AVT6
YER123W	YCK3
YER125W	RSP5
YER126C	NSA2
YER127W	LCP5
YER128W
YER129W	SAK1
YER130C
YER131W	RPS26B
YER132C	PMD1
YER133W	GLC7
YER134C
YER135C
YER136W	GDI1
YER138W-A
YER139C
YER140W
YER142C	MAG1
YER143W	DDI1
YER144C	UBP5
YER145C	FTR1
YER147C	SCC4
YER148W	SPT15
YER149C	PEA2
YER150W	SPI1
YER151C	UBP3
YER152C
YER152C
YER153C	PET122
YER154W	OXA1
YER156C
YER157W	COG3
YER158C
YER159C	BUR6
YER163C
YER164W	CHD1
YER165W	PAB1
YER167W	BCK2
YER168C	CCA1
YER169W	RPH1
YER170W	ADK2
YER171W	RAD3
YER171W	RAD3
YER174C	GRX4
YER175C	TMT1
YER175W-A
YER175W-A
YER176W	ECM32
YER177W	BMH1
YER178W	PDA1
YER179W	DMC1
YER180C	ISC10
YER182W	FMP10
YER183C	FAU1
YER184C
YER185W
YER186C
YER187W
YER187W-A
YER188C-A
YFL001W	DEG1
YFL002C	SPB4
YFL003C	MSH4
YFL004W	VTC2
YFL005W	SEC4
YFL006W
YFL007W	BLM10
YFL008W	SMC1
YFL009W	CDC4
YFL010C	WWM1
YFL010W-A	AUA1
YFL012W
YFL013C	IES1
YFL014W	HSP12
YFL015C
YFL017C	GNA1
YFL017W-A	SMX2
YFL018C	LPD1
YFL020C	PAU5
YFL021W	GAT1
YFL022C	FRS2
YFL023W	BUD27
YFL025C	BST1
YFL026W	STE2
YFL027C	GYP8
YFL028C	CAF16
YFL029C	CAK1
YFL030W	AGX1
YFL031W	HAC1
YFL032W
YFL033C	RIM15
YFL034C-A	RPL22B
YFL034C-B	MOB2
YFL034W
YFL036W	RPO41
YFL037W	TUB2
YFL038C	YPT1
YFL040W
YFL041W	FET5
YFL041W-A
YFL042C
YFL044C	OTU1
YFL045C	SEC53
YFL046W	FMP32
YFL047W	RGD2
YFL048C	EMP47
YFL049W	SWP82
YFL050C	ALR2
YFL051C
YFL052W
YFL053W	DAK2
YFL054C
YFL055W	AGP3
YFL057C	AAD16
YFL058W	THI5
YFL059W	SNZ3
YFL060C	SNO3
YFL062W	COS4
YFL064C
YFL068W
YFR001W	LOC1
YFR002W	NIC96
YFR003C	YPI1
YFR004W	RPN11
YFR005C	SAD1
YFR006W
YFR007W
YFR008W	FAR7
YFR009W	GCN20
YFR011C
YFR012W
YFR012W-A
YFR013W	IOC3
YFR013W	IOC3
YFR014C	CMK1
YFR015C	GSY1
YFR016C
YFR016C
YFR017C
YFR018C
YFR020W
YFR021W	ATG18
YFR022W	ROG3
YFR023W	PES4
YFR024C-A	LSB3
YFR025C	HIS2
YFR026C
YFR027W	ECO1
YFR029W	PTR3
YFR029W	PTR3
YFR030W	MET10
YFR031C	SMC2
YFR031C-A	RPL2A
YFR032C
YFR032C-A	RPL29
YFR032C-B
YFR033C	QCR6
YFR034C	PHO4
YFR034C	PHO4
YFR035C
YFR036W	CDC26
YFR037C	RSC8
YFR038W	IRC5
YFR039C
YFR040W	SAP155
YFR041C	ERJ5
YFR042W	KEG1
YFR042W	KEG1
YFR043C	IRC6
YFR043C	IRC6
YFR044C	DUG1
YFR045W
YFR046C	CNN1
YFR047C	BNA6
YFR048W	RMD8
YFR049W	YMR31
YFR050C	PRE4
YFR053C	HXK1
YFR054C
YFR055W	IRC7
YFR056C
YFR057W
YGL001C	ERG26
YGL002W	ERP6
YGL003C	CDH1
YGL004C	RPN14
YGL005C	COG7
YGL006W-A
YGL007C-A
YGL007W	BRP1
YGL008C	PMA1
YGL010W
YGL011C	SCL1
YGL012W	ERG4
YGL015C
YGL016W	KAP122
YGL017W	ATE1
YGL018C	JAC1
YGL020C	GET1
YGL021W	ALK1
YGL022W	STT3
YGL023C	PIB2
YGL025C	PGD1
YGL027C	CWH41
YGL028C	SCW11
YGL029W	CGR1
YGL030W	RPL30
YGL030W	RPL30
YGL032C	AGA2
YGL034C
YGL035C	MIG1
YGL036W
YGL037C	PNC1
YGL038C	OCH1
YGL039W
YGL040C	HEM2
YGL042C
YGL043W	DST1
YGL044C	RNA15
YGL045W	RIM8
YGL047W	ALG13
YGL048C	RPT6
YGL049C	TIF4632
YGL050W	TYW3
YGL051W	MST27
YGL053W	PRM8
YGL054C	ERV14
YGL055W	OLE1
YGL056C	SDS23
YGL057C
YGL058W	RAD6
YGL059W
YGL060W	YBP2
YGL061C	DUO1
YGL062W	PYC1
YGL063W	PUS2
YGL064C	MRH4
YGL066W	SGF73
YGL067W	NPY1
YGL068W	MNP1
YGL070C	RPB9
YGL071W	AFT1
YGL072C
YGL073W	HSF1
YGL075C	MPS2
YGL076C	RPL7A
YGL077C	HNM1
YGL078C	DBP3
YGL079W
YGL080W	FMP37
YGL081W
YGL082W
YGL085W
YGL086W	MAD1
YGL087C	MMS2
YGL087C	MMS2
YGL090W	LIF1
YGL091C	NBP35
YGL092W	NUP145
YGL093W	SPC105
YGL094C	PAN2
YGL095C	VPS45
YGL096W	TOS8
YGL097W	SRM1
YGL098W	USE1
YGL100W	SEH1
YGL101W
YGL102C
YGL103W	RPL28
YGL104C	VPS73
YGL105W	ARC1
YGL106W	MLC1
YGL106W	MLC1
YGL107C	RMD9
YGL108C
YGL110C	CUE3
YGL111W	NSA1
YGL112C	TAF6
YGL113W	SLD3
YGL115W	SNF4
YGL115W	SNF4
YGL116W	CDC20
YGL117W
YGL119W	ABC1
YGL120C	PRP43
YGL121C	GPG1
YGL122C	NAB2
YGL123W	RPS2
YGL124C	MON1
YGL125W	MET13
YGL126W	SCS3
YGL127C	SOH1
YGL128C	CWC23
YGL131C	SNT2
YGL133W	ITC1
YGL134W	PCL10
YGL135W	RPL1B
YGL136C	MRM2
YGL137W	SEC27
YGL141W	HUL5
YGL142C	GPI10
YGL143C	MRF1
YGL144C	ROG1
YGL144C	ROG1
YGL146C
YGL147C	RPL9A
YGL148W	ARO2
YGL149W
YGL150C	INO80
YGL151W	NUT1
YGL154C	LYS5
YGL155W	CDC43
YGL156W	AMS1
YGL156W	AMS1
YGL157W
YGL158W	RCK1
YGL159W
YGL160W
YGL161C	YIP5
YGL162W	SUT1
YGL163C	RAD54
YGL163C	RAD54
YGL164C	YRB30
YGL166W	CUP2
YGL168W	HUR1
YGL168W	HUR1
YGL169W	SUA5
YGL170C	SPO74
YGL171W	ROK1
YGL173C	KEM1
YGL174W	BUD13
YGL175C	SAE2
YGL176C
YGL179C	TOS3
YGL180W	ATG1
YGL181W	GTS1
YGL183C	MND1
YGL184C	STR3
YGL187C	COX4
YGL188C-A
YGL190C	CDC55
YGL191W	COX13
YGL192W	IME4
YGL194C	HOS2
YGL196W
YGL197W	MDS3
YGL198W	YIP4
YGL200C	EMP24
YGL202W	ARO8
YGL204C
YGL205W	POX1
YGL206C	CHC1
YGL207W	SPT16
YGL208W	SIP2
YGL209W	MIG2
YGL210W	YPT32
YGL212W	VAM7
YGL213C	SKI8
YGL216W	KIP3
YGL217C
YGL219C	MDM34
YGL220W
YGL221C	NIF3
YGL222C	EDC1
YGL223C	COG1
YGL224C	SDT1
YGL225W	VRG4
YGL226C-A	OST5
YGL226W
YGL226W
YGL228W	SHE10
YGL229C	SAP4
YGL230C
YGL230C
YGL231C
YGL231C
YGL232W	TAN1
YGL233W	SEC15
YGL234W	ADE5,7
YGL235W
YGL237C	HAP2
YGL238W	CSE1
YGL239C
YGL239C
YGL240W	DOC1
YGL241W	KAP114
YGL242C
YGL243W	TAD1
YGL244W	RTF1
YGL245W	GUS1
YGL246C	RAI1
YGL248W	PDE1
YGL250W	RMR1
YGL251C	HFM1
YGL252C	RTG2
YGL253W	HXK2
YGL254W	FZF1
YGL255W	ZRT1
YGL256W	ADH4
YGL257C	MNT2
YGL258W	VEL1
YGL258W-A
YGL259W	YPS5
YGL260W
YGL262W
YGL263W	COS12
YGR001C	AML1
YGR002C	SWC4
YGR003W	CUL3
YGR004W	PEX31
YGR005C	TFG2
YGR006W	PRP18
YGR007W	MUQ1
YGR008C	STF2
YGR008C	STF2
YGR009C	SEC9
YGR010W	NMA2
YGR011W
YGR012W
YGR013W	SNU71
YGR014W	MSB2
YGR015C
YGR016W
YGR017W
YGR019W	UGA1
YGR020C	VMA7
YGR021W
YGR022C
YGR024C	THG1
YGR024C	THG1
YGR025W
YGR026W
YGR027C	RPS25A
YGR028W	MSP1
YGR028W	MSP1
YGR029W	ERV1
YGR030C	POP6
YGR031W
YGR031W
YGR033C	TIM21
YGR035C
YGR035W-A
YGR036C	CAX4
YGR036C	CAX4
YGR037C	ACB1
YGR038W	ORM1
YGR039W
YGR039W
YGR040W	KSS1
YGR040W	KSS1
YGR041W	BUD9
YGR042W
YGR043C	NQM1
YGR044C	RME1
YGR045C
YGR046W	TAM41
YGR047C	TFC4
YGR048W	UFD1
YGR049W	SCM4
YGR051C
YGR052W	FMP48
YGR053C
YGR054W
YGR055W	MUP1
YGR056W	RSC1
YGR058W	PEF1
YGR059W	SPR3
YGR060W	ERG25
YGR062C	COX18
YGR063C	SPT4
YGR065C	VHT1
YGR066C
YGR068C
YGR070W	ROM1
YGR071C
YGR072W	UPF3
YGR074W	SMD1
YGR075C	PRP38
YGR076C	MRPL25
YGR077C	PEX8
YGR078C	PAC10
YGR078C	PAC10
YGR079W
YGR080W	TWF1
YGR081C	SLX9
YGR082W	TOM20
YGR082W	TOM20
YGR083C	GCD2
YGR084C	MRP13
YGR084C	MRP13
YGR085C	RPL11B
YGR086C	PIL1
YGR087C	PDC6
YGR089W	NNF2
YGR091W	PRP31
YGR092W	DBF2
YGR093W
YGR095C	RRP46
YGR096W	TPC1
YGR097W	ASK10
YGR097W	ASK10
YGR099W	TEL2
YGR101W	PCP1
YGR102C
YGR103W	NOP7
YGR104C	SRB5
YGR105W	VMA21
YGR106C
YGR109C	CLB6
YGR109W-A
YGR110W
YGR111W
YGR114C
YGR114C
YGR116W	SPT6
YGR119C	NUP57
YGR120C	COG2
YGR121W-A
YGR122W
YGR123C	PPT1
YGR124W	ASN2
YGR125W
YGR126W
YGR126W
YGR127W
YGR129W	SYF2
YGR130C
YGR131W
YGR132C	PHB1
YGR133W	PEX4
YGR133W	PEX4
YGR134W	CAF130
YGR136W	LSB1
YGR138C	TPO2
YGR140W	CBF2
YGR141W	VPS62
YGR142W	BTN2
YGR143W	SKN1
YGR144W	THI4
YGR145W	ENP2
YGR146C
YGR147C	NAT2
YGR148C	RPL24B
YGR149W
YGR152C	RSR1
YGR153W
YGR154C	GTO1
YGR155W	CYS4
YGR156W	PTI1
YGR157W	CHO2
YGR158C	MTR3
YGR159C	NSR1
YGR160W
YGR161C	RTS3
YGR161C-C
YGR162W	TIF4631
YGR165W	MRPS35
YGR166W	KRE11
YGR167W	CLC1
YGR167W	CLC1
YGR168C
YGR169C	PUS6
YGR169C-A
YGR170W	PSD2
YGR172C	YIP1
YGR173W	RBG2
YGR174C	CBP4
YGR175C	ERG1
YGR176W
YGR177C	ATF2
YGR178C	PBP1
YGR179C	OKP1
YGR180C	RNR4
YGR181W	TIM13
YGR182C
YGR183C	QCR9
YGR185C	TYS1
YGR186W	TFG1
YGR187C	HGH1
YGR188C	BUB1
YGR189C	CRH1
YGR191W	HIP1
YGR192C	TDH3
YGR193C	PDX1
YGR196C	FYV8
YGR197C	SNG1
YGR199W	PMT6
YGR200C	ELP2
YGR201C
[truncated: 3,327 more rows]
