# Supplementary material for: Functional Analysis With a Barcoder Yeast Gene Overexpression System
Source: G3 (Bethesda). 2012 Oct 1;2(10):1279–89. doi: 10.1534/g3.112.003400 (PMC3464120; doi:10.1534/g3.112.003400)
Supplement: Supporting Information [file supp_2.10.1279_TableS3.xlsx]

## Sheet: Table S3
Table S3- List of barcoder strains and array locations
384 Plate	384 Row	384 Column	96-well Plate number (-80C)	Position 96-well plate (-80C)	Empty Wells for Border Addition	Barcode 1 (uptag)	Barcode 2 (downtag)
1	1	1	1A	A01
1	1	2	1B	A01
1	1	3	1A	A02
1	1	4	1B	A02
1	1	5	1A	A03
1	1	6	1B	A03
1	1	7	1A	A04
1	1	8	1B	A04
1	1	9	1A	A05
1	1	10	1B	A05
1	1	11	1A	A06
1	1	12	1B	A06
1	1	13	1A	A07
1	1	14	1B	A07
1	1	15	1A	A08
1	1	16	1B	A08
1	1	17	1A	A09
1	1	18	1B	A09
1	1	19	1A	A10
1	1	20	1B	A10
1	1	21	1A	A11
1	1	22	1B	A11
1	1	23	1A	A12
1	1	24	1B	A12
1	2	1	1C	A01
1	2	2	1D	A01		CGTAAGGCCCGCACAATGTA	CTAACCCTCTCAGATGAAGT
1	2	3	1C	A02		ATGACTAACGCCTATACACG	ACTATCAAATATGACCCGCG
1	2	4	1D	A02		CGTACTTGACATCACCAGTG	CTAAGCTCCCGACAAGTTGG
1	2	5	1C	A03		ATGACTCCAACGCCGTGAGA	ACTATCACAAATTCACGGCG
1	2	6	1D	A03		GCGGACAATGTTTCAGACAA	GCTCAGACGCCCAGTTAGTA
1	2	7	1C	A04		CGAGTTGGAAGTACGTCTAA	ATGATGATAACTACGTGCCC
1	2	8	1D	A04		CGTATAACTGTCTTCACCAG	CTAAGGCTCCTGAATACAGT
1	2	9	1C	A05		TTCATGTACTGTGGCTACCG	ATGAGGAACGACAGGACCCT
1	2	10	1D	A05		CGTATCCAAGGCTTTGACAA	CTAAGGTCAGGGAAGTTTCT
1	2	11	1C	A06		growth control
1	2	12	1D	A06		CGTCATCTACCAGACAAGGA	CTAATGACACGTAGCACATC
1	2	13	1C	A07		TTCTAGTTAGTATGGCGCAG	ATGCACACACCCAGAGAGGT
1	2	14	1D	A07		GGTCTAGCCCGACGTACTTT	GTATGACCCTGAGGCAGAAC
1	2	15	1C	A08		AGTACGGAACATGACGACCG	ACACCATAACACGAGGGCGT
1	2	16	1D	A08		CGTCCTTACACGCAGAGGTA	CTACACGCACTACATAGAGT
1	2	17	1C	A09		TTCTTCTTAGGCGCTCGACG	CAACCGTCCTCAAGAATAGT
1	2	18	1D	A09		GGTGATGTACGCTGCACTAT	GGTTCCTGACATCTTAGCAG
1	2	19	1C	A10		AACCACCAACAACTGTGTGT	CACGCCATACCAAGGAGAGT
1	2	20	1D	A10		CGTCGGACACCAGGCATATA	CTACACTTACCCAGAGTTGA
1	2	21	1C	A11		TTGGTCACTGTCGTGCAACG	CACAATAAGATCACGCCGTT
1	2	22	1D	A11		CGTCGGCTAAATCAAAGCAT	CTACAGCACCTCAGGAGAGT
1	2	23	1C	A12		TTGTGCCTAGATCGTGTCAG	CACAGCACACAATCGGAGGT
1	2	24	1D	A12
1	3	1	1A	B01
1	3	2	1B	B01		GTCACGTTAGCCAGGATCAG	TCCTTCTTACGTTGAGAGCG
1	3	3	1A	B02		CCGTGAATAATTGGACAGAC	GTCAGACAGGTGAGTCAAAC
1	3	4	1B	B02		GTCTCCACCTATTCTATGAG	TCTCACTCCATTCTAGTAGG
1	3	5	1A	B03		GCGGACAGCTCTCCTAGTAT	GCGGTCGTAATCCTCATAA
1	3	6	1B	B03		GTGCTGTAGAAATAAACGCG	TCTGTTTGACTCCCGCGTAG
1	3	7	1A	B04		GTACGTCGAGCTAGATCGCT	GTACTCAGCGTGACGGATAC
1	3	8	1B	B04		TAAATATGATACACCGCGTC	GTAGTTACAGTTCATCCACC
1	3	9	1A	B05		GATCGCTTACGCACATGGAC	GCACAATGGTCTAGCAGGTA
1	3	10	1B	B05		ATGTCGGAACCTTTATAGCC	CAACTAGACATAATCCCGTG
1	3	11	1A	B06		ATCCGGCCAACCGTTATAGA	CCGGGTACAACTCGGCTTAA
1	3	12	1B	B06		ATGTGGTAACGGGACTTATC	CAAGCATGACACCACGGATT
1	3	13	1A	B07		AGATCCTGAAATCGCTGACA	CCCAGCACAATCGTATATGA
1	3	14	1B	B07		ATGTTTCGACCCAGAAGACT	CAATAAAGCAGGATCGGCGC
1	3	15	1A	B08		TGTCATACCTGTGGCAGACT	ATGTCCGGCAATTAAGACGA
1	3	16	1B	B08		ATTATTAAGACACAGGCCCG	CAATTAAGAATCGCACCCTG
1	3	17	1A	B09		CTAATACTACTACAGGCACG	ACCCTTACAAAGAGTTACCG
1	3	18	1B	B09		ATTCGCCGACAACTAGGTAC	CACAAGATGGACACACCTGT
1	3	19	1A	B10		ATATAATTCACGACACCGCG	GGTTAGGCACAGCGTCTACT
1	3	20	1B	B10		GGGCTAGACTTCCCGCATAT	TAGACTAGGTGACGGCATAT
1	3	21	1A	B11		GTACGGCCACGCTCTATGAA	GTACTAGACGCGAGGCACTT
1	3	22	1B	B11		ATTGCACATTCAACTGACGC	CACCAATTACACACTTAGGG
1	3	23	1A	B12		GTACGTGAATTGGGTCTACC	GTGTCGGACTGACGTATAAA
1	3	24	1B	B12
1	4	1	1C	B01
1	4	2	1D	B01		CGTCTCATACCCGAGGAGTT	CTACCAATCCCAGATAGGGT
1	4	3	1C	B02		AACGCAGAACAAGCTCCGGT	CAGATCACAAGGGAGACGCT
1	4	4	1D	B02		TCGGTGACTCGGCTAGTTCA	GGTTGGCTAGAATACACAAG
1	4	5	1C	B03		AGCCGGGAACACTTTCGACT	CGAGTCCAAGCTGCACTAAT
1	4	6	1D	B03		CGGATACCGATGGCCTATT	GCTCATCACGACTCTGGATT
1	4	7	1C	B04		AAGCCGCAACAACGACTGGT	AAGCTTACAGAAGGTGAGAT
1	4	8	1D	B04		GCGGCGAATTGCATCGAATA	GCTCCGACAGAGGTCTAGTT
1	4	9	1C	B05		ACCCGCTGAAAGCAGAACGT	CCATCGTAAGCATCGCTAAT
1	4	10	1D	B05		GCGGGCTGACCCTATCTATA	GCTCCTTGACCATCTGGATT
1	4	11	1C	B06		ACCGCAAAGGAGAGACCGTT	CCCAGTCAAGCCTGTAGAGT
1	4	12	1D	B06		GCGGGTTTACCGGACATTCA	GCTCGATTACCCTATTTACG
1	4	13	1C	B07		ACCGTAAAGGCCAACACGTT	CCCGAGTGACACAGCATGAT
1	4	14	1D	B07		GCGGTCACACTCCTTAGGTT	GCTCGGACAGATCGGTATCA
1	4	15	1C	B08		ACCGTGAAATAACCCACTGT	CCGACGAGAAGGCAGCATAT
1	4	16	1D	B08		TTCATGTCAGTAGTCGATCC	GGTTGTGACCCGGCATCATT
1	4	17	1C	B09		AGAAATACGGACACCCGGCT	CCTCAAGGACATTACAGACT
1	4	18	1D	B09		GCGTATAGATGCAGAGATCC	GCTGACAAGTTTGGCCCATG
1	4	19	1C	B10		CATTACCCAAGATTCCGAGA	GAATCATGGTCAAGGGTACA
1	4	20	1D	B10		GCGTATGACCAGGTGTATAT	GCTGACATCCACGCATTGAG
1	4	21	1C	B11		ACTCACCAACAGGAGCAGGT	CCGTCTGAAGCGACCTTAAT
1	4	22	1D	B11		ACGAAGTAACACGTCCTACG	GACAGCGCAGTACAGGTAAT
1	4	23	1C	B12		ACTGCCGAACACTTCTGAAT	CCGTTTCCACACGATGAGAT
1	4	24	1D	B12
1	5	1	1A	C01
1	5	2	1B	C01		ATTGTTAAGTAATCGCCGCG	CACGCTTTACAAGGAATGAC
1	5	3	1A	C02		ATACTTGCACCCAACGATGA	CCGCTTAGACAAACGCATGA
1	5	4	1B	C02		ATTTCGCCAACGGCTCGTAA	CACGTAACGGGTCCACAAAT
1	5	5	1A	C03		ACGTGGCCCAACCAAGTAGA	CCCACCTGAAGCGAGTGTAA
1	5	6	1B	C03		GTTGCTCTACCTGCGATCAG	TGCTCTCTACTTCCGAGTGG
1	5	7	1A	C04		TGTCAGTGATCCGGGACTAT	ATGGTTGTAACGCGGCCACA
1	5	8	1B	C04		CAAAGCGGCCACAACTTATG	TGCTTTGAAGCACATCACG
1	5	9	1A	C05		CGCGTACTAAGTCTACCAGG	TGTCTCCAGATCGTGCGAGT
1	5	10	1B	C05		TAAACTTACTTGACGGACGG	TGCTTACTATGTCTGAGCCG
1	5	11	1A	C06		CACGACCCAAGCGTAAGTAG	GTGATACGCAGGCGCATCTA
1	5	12	1B	C06		CAGCAAGGACACATACCGTT	CATTACGTCCAAGATTGTGG
1	5	13	1A	C07		GTACGTCAGGTAGACTTACA	GTGTCGATACGCCATTGACG
1	5	14	1B	C07		GTCGATGGACATTATGGTAC	GTCTCACTAGCCGCAGGTTT
1	5	15	1A	C08		TAGGGATGACTCGGTACTAA	TCCGATTACTCTCGTAGCG
1	5	16	1B	C08		CAGCCGACAAGCAGTGACAT	TATTCGAGAAGGAAGATTC
1	5	17	1A	C09		GATCTAAGTGGTCTGAATGC	GCACACGCATCTAGCATAGG
1	5	18	1B	C09		CAGCGTATAGCAAGATGGAT	CATTGGAGACCACACCTAAT
1	5	19	1A	C10		AGTTGTTGAACCTACGGGAA	CCGCTCCGAACTGTTATTAA
1	5	20	1B	C10		ATTCTGTAAGACATACCGGC	CACAGTACAATAGCACCTGG
1	5	21	1A	C11		ATTGACGAACGGGTGATAAC	TACCTGTTACGGTCCACGAG
1	5	22	1B	C11		CAGGCAAGCACCCATAAGGT	CCAAAGTGTTGCAGAATACC
1	5	23	1A	C12		GTGTATCGAGAGGCTTATTC	TAGGGCAGAGCGTCTCACTA
1	5	24	1B	C12
1	6	1	1C	C01
1	6	2	1D	C01		GCGTCCTAATTGCCAAGGTA	GCTGAGAGAGCAGTCACCTA
1	6	3	1C	C02		AGCCGGAACCAGAGAGACTT	CGAGGTGGACATAAGTTCAT
1	6	4	1D	C02		GCGTGAGCACACTCTATCAG	GCTGATTCATACTACCTCGA
1	6	5	1C	C03		CGGTATTTACACATGCCAGA	CGTTCTAAGTATCCCACAGA
1	6	6	1D	C03		GCGTCACACGAGCGATATT	GCTGACCGATACGGAGTCTA
1	6	7	1C	C04		AGCTACAACCAACTCAGGGT	CGATGCGCCACTCAAGGTAT
1	6	8	1D	C04		TTCCGTATATCTCCAGTCGA	GGTTTAGCACATTTACTCC
1	6	9	1C	C05		AGTCACCCAACCGAAGGAGT	CGCGAAGCCGCTCGAATTAT
1	6	10	1D	C05		TCGGCTCACGTTCCGTAGTA	0
1	6	11	1C	C06		TGTGTGGAGCCGTCACCATT	CCGGTAGGAACTTTCAATCA
1	6	12	1D	C06		CGCGGTACACGAAGTCAGTA	GTCACACTGCTACGAGGCAA
1	6	13	1C	C07		CGATCAACTTGCTACACAGG	CGGAATACAGTTAGATACGC
1	6	14	1D	C07		GCATTCAGACATCTCGATAC	0
1	6	15	1C	C08		TTATACGGTTCGGAGGCATT	CCTCGGCAAGCCTGGTATAA
1	6	16	1D	C08		GCATCACAGCGTCAGACATA	GTATGCACAGTCGCGCTAAT
1	6	17	1C	C09		TTATGCACCTCCTATCGGAT	CCTGCCCAATAATGTAGACA
1	6	18	1D	C09		GTGACCTTACGGTATAGTAG	GTATGCGCCATCTCCAGGTA
1	6	19	1C	C10		TTATGTGCATGGCCGAGTAT	CCTGCGTCAACTTTCATGGA
1	6	20	1D	C10		ATTAACCGTTCTGAAGTCCC	GTCACCCGCGACGTGTTATA
1	6	21	1C	C11		TTCAGCCGATCTGCCGATAT	CCTGCTTCAAGGCCAGTAGA
1	6	22	1D	C11		GTGAGAGGAGTCTTATCATC	CACGAGATAAGACTCATCCG
1	6	23	1C	C12		TTCCATCGCGCCGTGATTGT	CGAACCCTCTGCATGAAGGA
1	6	24	1D	C12
1	7	1	1A	D01
1	7	2	1B	D01		TAAATATCGTATAGGCGGCG	TGGACTTCCGTATCAGCTCG
1	7	3	1A	D02		CAGATACAAGGTACTACGCC	CAGCAGAACTGATAGACCGC
1	7	4	1B	D02		TAAGTTTACTGAGAGTCCGG	TGTATCGACTGATGTTCCAG
1	7	5	1A	D03		GATGAATACTTCTACCCACG	GCACAGGCAGCTACGACTAT
1	7	6	1B	D03		CAGTGTACCCTAAGCGAACT	CCAATTATACGATACAGGCC
1	7	7	1A	D04		AGTTGGCCCACGAACCGTAA	CCGCCTCTAACTGTATTGAA
1	7	8	1B	D04		GTCGCACTACGGCTACGTTT	GTCTCAGCACTTCCATGTAG
1	7	9	1A	D05		ATTCTGTCACACACGACGAT	TACCTCCCGACGTATGAGTA
1	7	10	1B	D05		CATATTAACTCTCCATCGGG	CCAGCTCTACCAGTAATGA
1	7	11	1A	D06		CGGCTGTGACACGAGCTATT	TCGTATCGAGATTAGCGAGT
1	7	12	1B	D06		CATCAAGGACGATACACCGG	CCAGGACAATTAAGTAGCCC
1	7	13	1A	D07		GATGACTCAATGTGACTCAG	GCACATAGATTACGAGGCAC
1	7	14	1B	D07		CATCACAAGTCAGACACGGT	CCAGGACGAAGGAGACTCAT
1	7	15	1A	D08		AGTTGCATAACCCGCACTAA	CCGCCGATAACTGCTTGAGA
1	7	16	1B	D08		CATCACCGAAGCCAGGAGAT	CCAGTACAATCAATATCGGC
1	7	17	1A	D09		TTTAGCTCGTCGGAGGTCAT	CCACTAGCAAGCCGGAGTAA
1	7	18	1B	D09		CATCAGACAATTACAGCTCG	CCAGTCCTACAGACATGAGA
1	7	19	1A	D10		ATAAACCTAATACCGTCGCG	GTCGGCAGACGTAGTCATAT
1	7	20	1B	D10		CATCAGTAACTTCCAATCGG	CCAGTGACACACCTTGAGAT
1	7	21	1A	D11		CGGGACTAAGGTACGTTACA	TCGTATGTATATGAGCGGCA
1	7	22	1B	D11		CATCCCTTAATACGTTACGG	CCATAACTCTACCAGGAAGT
1	7	23	1A	D12		AGGAGACGAACGAAGTTTCC	AGGCACAGAACCGATCACGT
1	7	24	1B	D12
1	8	1	1C	D01
1	8	2	1D	D01		CGCCACAAGTTCGAGCGATA	GTATTCTACTACCTCCGTGA
1	8	3	1C	D02		CGGCCTTGAATACTACATAC	CGTGATGTACCAGATGCACA
1	8	4	1D	D02		CGTCTACTACAGCACTGGAG	CTACATGACACATTCCTGAG
1	8	5	1C	D03		GTACGTTCACCCATTGCTAG	TCCAGCATATACGTTATCCG
1	8	6	1D	D03		TACTTCATATCAGTCGCACG	CCTGCGCTACACAATATAG
1	8	7	1C	D04		CGGGTAAGGCCGCCATATTA	CGTTAATCGTGCATAAGCCA
1	8	8	1D	D04		CAGGGTTTAATAGTACAGGC	GTCACGCCCAGCGGTATTTA
1	8	9	1C	D05		GTATCATTAGCTCCGCAGAG	TCCAGCGTACCTGCTTGTAG
1	8	10	1D	D05		AACACCGTAAACCGGACGTG	CTGCCGTAAGTCTCATGCGA
1	8	11	1C	D06		ACTGGGCCAAAGGCGTATAA	CTCATGCCACCAGGTTGATA
1	8	12	1D	D06		AGACGGGCACTGTCCCTAAT	CATTAGGACCGAGGAGCCAT
1	8	13	1C	D07		AGCGTGGCAAATGGTCACAA	CTCCTCCAATGCAGTGAGAA
1	8	14	1D	D07		CGTGTGAAGGGCCACCAATA	GTATTTCGACTTAGAGTGCC
1	8	15	1C	D08		AGGCGGCGAAATGTCATCAA	CTCGCTTCAATCAGGGATCA
1	8	16	1D	D08		CGTGTTAATCTAGTATCCCG	GTATTTCTAGGCACGCAGTC
1	8	17	1C	D09		AGGCGGTCAAATCTTCTCAA	CTCGGGCAAGTTCCACGAAA
1	8	18	1D	D09		CGTTCATACCACGATCAGAT	GTATTTGACGAGCGGCACCT
1	8	19	1C	D10		AGGGTGGCAAATTCTCGACA	CTGCCCGCAATCGGAGTTAA
1	8	20	1D	D10		CGATCAACTTGCTACACAGG	CGGAATACAGTTAGATACGC
1	8	21	1C	D11		ATATTGCCAACCCGCTGAGA	CTGGGATTACAGGTCAATGA
1	8	22	1D	D11		ACCTCTAGCAACGAACATGG	GGTGCTCACGCCCATTGATT
1	8	23	1C	D12		ATCGCTGGAACCGGGCTTAA	CTGTAAGGTGGCGCAATCCA
1	8	24	1D	D12
1	9	1	1A	E01
1	9	2	1B	E01		CATGAAAGATAATGTCGCGC	CCATCAAGCGCACGTAAGGA
1	9	3	1A	E02		GATCATCCACATATCACTGG	GCAAGTCCGTCTAATCAAGA
1	9	4	1B	E02		CATGACCCAAGCTCAAGGGA	CCATCTAGCAGCAAGGAGCA
1	9	5	1A	E03		GATGATTACGACTCACCCGA	GCACATCTACCCGATTAGGA
1	9	6	1B	E03		TACCCACTCCAGGTGTAGAG	TGTTCTATATCTGGAGCGAG
1	9	7	1A	E04		GTGGAATCGGTGTCACTCAC	GTGTCGAGCTGGATATTCAT
1	9	8	1B	E04		TACGGATCGTGAGCCATCAG	TGTTGTACTTCCTCCGAGCG
1	9	9	1A	E05		TTGACGACGTGGTGCTAATT	CATGTTCCAAGAGGTCGAGA
1	9	10	1B	E05		CCCGTAAGCATGGCACAGAT	CCTAACTGAGTTAAGGCAA
1	9	11	1A	E06		TACCGTGTACGTGAGCGCAT	CTCGACGTACACCTGGATAT
1	9	12	1B	E06		CCCGTAGGAACTGGTACACA	CCTAAGAAGTTCAGAGACCC
1	9	13	1A	E07		ACTTGGATACAACCACATCG	GGCGTCGGACTACGTCTATA
1	9	14	1B	E07		ATTGGGTTACAACTCAGTGG	CACCTCTAACTATACATGGG
1	9	15	1A	E08		AGGATACCAACGACGACTCG	ATCGCCGTAACCGCTTTAGA
1	9	16	1B	E08		CAGGGTGTACCACGAAGCAT	CCAAGATGGGTGAATAATGC
1	9	17	1A	E09		GATCCACCACTCTTGATGAA	GCAATATACTTACCGACCGG
1	9	18	1B	E09		CCCGTGTGACCACTAATGAG	CCTAATATAAGATCTCCGG
1	9	19	1A	E10		AGTGGGAGAACCGCACCATA	CCGATGTAAGCGCAGCACAA
1	9	20	1B	E10		CCCTAACGATTTATACCTGG	CCTAATCAAGGTGACAGCAC
1	9	21	1A	E11		TTAGCGTAGCGGCAGTTCCT	CAGGGTTCAAGAGTGATACA
1	9	22	1B	E11		CCGAGCCTACAGCAAGGTAT	CCTATCAAGGATGCACACGA
1	9	23	1A	E12		GTCGCTTGACGCATAGTGAC	CTACCACTACGCAGAATGAG
1	9	24	1B	E12
1	10	1	1C	E01
1	10	2	1D	E01		TTATAGGCCAGTACGTGGTA	GGTGGTCGAATTATCTATGC
1	10	3	1C	E02		CGGGTACGAATCGCACACAT	CGTTAATGCAGCGAGAATCA
1	10	4	1D	E02		TCGCTTCCACAGTACGGTA	GGTGTGGGACTACCTTCACT
1	10	5	1C	E03		CCAGGCCCAAGCGATAGATA	GAGCGAGGAATGCCATCTAA
1	10	6	1D	E03		TACTCGGCATCACTCTATGA	GGTGTTGACGACTTGTCCAT
1	10	7	1C	E04		CACCGTGGAAGAGACTAGAC	GTATCCGTACCCGGCGTATA
1	10	8	1D	E04		CGGTGCAGACGAATTACCAA	CGTTGAGAAGCCTTTCACAA
1	10	9	1C	E05		CCTTCGCTACAAGTGCTAGG	CGCAATACATCATAATGGCG
1	10	10	1D	E05		CGGTGGAAGTATATGTACCT	CGTTGATAAGGGCCAGCACT
1	10	11	1C	E06		GAATACTTCGAGAGAGACCT	GTATCACCCTCCATTATTGG
1	10	12	1D	E06		ACCTTAACACAGTCACAGGG	0
1	10	13	1C	E07		CCTTTATACGGAAGTCAAGC	CGCATGGGACACAATGGCAT
1	10	14	1D	E07		CGGTTGAAGTAGTGATACCA	CGTTTACACCGAGACATGAA
1	10	15	1C	E08		CGAAAGAATATCATCTCGCC	CGCCAACTTCATCTAATAGG
1	10	16	1D	E08		CGGTTGCACGCCAATCAGTT	CGTTTCGACGCATACGACAT
1	10	17	1C	E09		CGAAATCGGGAGACACATTC	CGCCAGCCACATGGATAGAT
1	10	18	1D	E09		ATAGTAACCTCAATACGCGC	0
1	10	19	1C	E10		CGAAATGATTGACAGAGCCG	CGCCAGCTACACATTGAGGA
1	10	20	1D	E10		CGTAACACCGCTCAGGAGTT	CGTTTGAAGGCGCGACACAA
1	10	21	1C	E11		CGAACCGCTCTCAGGAGTAA	CGCCCAGCAATCATAATAGG
1	10	22	1D	E11		CGTAACGTATTTAGAAGGGC	CTAAAGATTGATTACGCCGG
1	10	23	1C	E12		GTATCCTAATGTTTACGCCG	TCCATATAGCTGAGCGCAG
1	10	24	1D	E12
1	11	1	1A	F01
1	11	2	1B	F01		CCGATGAACTCTGCCAGGAA	CCTCCAAGACTTCTGAGTAA
1	11	3	1A	F02		ACCATAAGAACACGGTCGCG	GATGGTTACGAGAGTATCCA
1	11	4	1B	F02		CATCGTTTACAACTCTTCGG	CCATACTTACAGATACAGGG
1	11	5	1A	F03		GACACTCGACGCCATAGATA	ACGACCTTAAATCAACTGCG
1	11	6	1B	F03		CCGCAGCCACAGAGTAGTAT	CCTCTCCGAAGAAAGACATG
1	11	7	1A	F04		ATCGAAGGAACGCTAAGTTC	ATCGCGTTAAGAGTGAAGAC
1	11	8	1B	F04		CCGCCGAGAGAATCATACAT	CCTGAACTTCCGACAAGGAG
1	11	9	1A	F05		ATGATCCGAACGGCAGCACA	CCTAACGGGTCTCAAGCTAA
1	11	10	1B	F05		CCGCTAGAACCTGTTTCAAG	CCTGATAACTGTGCGGAAGC
1	11	11	1A	F06		AGTAGGCCAACCCAGCGATA	CCGACTTGACCATAATGTTA
1	11	12	1B	F06		CCGCTGCCAAGAAATAAGGG	CCTGCGAACTGGCCTGAATA
1	11	13	1A	F07		TTAGCACGCTCGGCGATGTT	CAGGGATGAAGAGTTCTACA
1	11	14	1B	F07		CCGAGTGAATAATATAGCGT	CCTATGAACTATCGCAACA
1	11	15	1A	F08		GTCGCTATATCGGACCTAAC	CGCGTTCTAAGGCACGGATA
1	11	16	1B	F08		CCGGAACGATTGCTAAGAAT	CCTGGTATATCAATGACACC
1	11	17	1A	F09		CGTAGCAGGTTGTCTAAGAT	TCACGGATGCTCATGCGGAT
1	11	18	1B	F09		TCGGAATTAACGTATCTCAC	CCTGGTGGACACGACAGTAT
1	11	19	1A	F10		GACACTGACTGACATCGAGA	ACGACGATAAACGTGATTCC
1	11	20	1B	F10		CCGGAGTCACCAATAACATG	CCTGTACCAGCGACATGGAA
1	11	21	1A	F11		ATCGACACAACTGTAGACCG	CAGATGTCAAGACGCGGACT
1	11	22	1B	F11		CCGGATTAAGCCTCCAGAGA	CCTGTACGAATGACACTATC
1	11	23	1A	F12		GATCCATGACGAGCAGGCAA	GCAATCGGGCGACCCTTATA
1	11	24	1B	F12
1	12	1	1C	F01
1	12	2	1D	F01		CTAGGGAAGCTGTCGTAACA	0
1	12	3	1C	F02		CGGTAGCGACCAGCAGTATT	CGTTCAACCGTCTCTAGTAT
1	12	4	1D	F02		CTAGGGCTAAGTAGTGTATC	0
1	12	5	1C	F03		CGAAGCACTCTCAATAATCG	CGCGAATCACCCATAGGAGA
1	12	6	1D	F03		ATAAGCGCAAGACAGGCGTC	GTCGTCTTACGCATTCCTAG
1	12	7	1C	F04		CGAATCAGACCACCAGTAGG	CGCGCCACACGATTAGGATA
1	12	8	1D	F04		GTCTGACTATATGATACGCG	GTCTGCGCCATTAGAGCTAC
1	12	9	1C	F05		CGACGGCTACACCATTGTGA	CGCTAATAATATCAGCAGGC
1	12	10	1D	F05		GCCACGCACGCGAGTTTATA	0
1	12	11	1C	F06		empty
1	12	12	1D	F06		CTCCTATAATACGATGTCGG	ACTTTCTAACAGAGCAGACC
1	12	13	1C	F07		CGAGGTTAATCGACCACCGA	CGCTTCACACGCAATTAGAA
1	12	14	1D	F07		ACAAACTAAAGGTCGTCCCG	TATAGCGACGGCGAGCCTTA
1	12	15	1C	F08		CGAGTGAAGGCGATCTAACT	CGCTTCGTACAATCGTTCAG
1	12	16	1D	F08		GAAGGCCCGTACACTCTATA	GGCCTCTTACGATATAGACG
1	12	17	1C	F09		CGATACACATTCAGAGCACG	CGGAACTCCTCGACAGATGA
1	12	18	1D	F09		GAAGTAGCCCACACGCTGTA	GGCCTTACATGCTGGGATAC
1	12	19	1C	F10		CGATACAGATATGGAGACCG	CGGAACTGCGCTGAAAGTAT
1	12	20	1D	F10		GCAGGTCTACGACGCATGAT	GGCCTTCTACATGGACGAGT
1	12	21	1C	F11		CGATAGACACCTGAATACGC	CGGAAGCCGCGACAAGTTTA
1	12	22	1D	F11		GGTCGCATAGACGTATCAGT	GGCGACCCGCGCATTATTAA
1	12	23	1C	F12		CGATATGGAACTTGGCCCTA	CGGAAGGCCGATGAATACCT
1	12	24	1D	F12
1	13	1	1A	G01
1	13	2	1B	G01		GCCATAAGGCTGTCGAATCA	GCGAGAGCCAGACGTTCTTA
1	13	3	1A	G02		ATCGGTGAACCTGCGCCTAA	CCGTGTTCAACTGGTCCTAA
1	13	4	1B	G02		GCCCAAGACCTCTAGTTAGG	GCGATACAGGTTCAGAGATA
1	13	5	1A	G03		TTAACGGTGGTGAGTGTCCT	CAGATCGCAAGAGCCGGATA
1	13	6	1B	G03		GCCCAATGGTCCTACGAGTA	GCGATGAGACGGCATTCCAA
1	13	7	1A	G04		GTCGCGCTACACTTGGAGTT	CGCGTTCGACCTCGGAATAT
1	13	8	1B	G04		GCCCATTTACCATCTGTGAG	GCGCAATTATCTGACCATGT
1	13	9	1A	G05		GACACTGCATGGACAGCGTA	ACGACGTAACACGATCACTG
1	13	10	1B	G05		GCGCATCTACCATTCGATAG	GCTAGGTCAGAATGCTTAGT
1	13	11	1A	G06		CAGAGTACACAAGGTTAGCG	CGACGACTACAGACCGATAT
1	13	12	1B	G06		GCGCATTACCGCGACGATTA	GCTAGTTTACATAGTTCGCC
1	13	13	1A	G07		GATCCATTACCCTACTGAGA	ACAATCGTTGAGAATCGGAT
1	13	14	1B	G07		GCGCGAGTACCGACTTATCA	GCTATGATACATCGTAGTCC
1	13	15	1A	G08		GTGCTGCATGAGCCAGTTCA	GTGTCATACTATTAGGGACG
1	13	16	1B	G08		CAGGAACTCGGATACAATGC	CATTTCAACTGATGACCACG
1	13	17	1A	G09		AGGCTCCTAAATTGCGTACA	CCCTGCAACGGGTCGTAATA
1	13	18	1B	G09		GCGCGGAATGTGTATATCCC	GCTATTACAGTGTCAGAAAC
1	13	19	1A	G10		GATGCGTTACGACGAGCTAC	ATTGGTAGACACACTAGACG
1	13	20	1B	G10		TATACGGTAGCGCAGCTCCT	GTATATGCAGACTACTGGAG
1	13	21	1A	G11		GTCGCAGTACCGCTATCGTA	CGCGTCGCAAGGCTGTTATA
1	13	22	1B	G11		TGAGATCACGTTCGCCGAGT	GTTCCATACTACGCTTGACG
1	13	23	1A	G12		GCCGAGTTACCGATATTGAC	AGCGCACGAAATTGCACTAC
1	13	24	1B	G12
1	14	1	1C	G01
1	14	2	1D	G01		GGCGAGGACGCTACCTTATT	GGGCCTGACATTAGGTCCAA
1	14	3	1C	G02		ATAGGTATAACGCAGTACGC	GTATCGCACGCATCCTGAGT
1	14	4	1D	G02		GGCGCACACTGTACTCAGAT	GGGCGGTACGCTACTACAAT
1	14	5	1C	G03		CGATCTAACGGTCGTGAACG	CGGAATCCATCCAAATATGA
1	14	6	1D	G03		GGCGGAATTGTGATACCCTA	GGGCTCGACGCAGTTCTTAT
1	14	7	1C	G04		CGATTTATAGATAGCACGCG	CGGAGGGAATAATCCATATC
1	14	8	1D	G04		GGCGTACTAGGACTACAGAA	GGGCTTGACGAACAAAGACT
1	14	9	1C	G05		CGGCAGCTACAATCTACATA	CGTGAATGACAGGTAAGTCT
1	14	10	1D	G05		GGCTATCACGCGAGCACTTA	GGGTATCACGAGTCACCTCA
1	14	11	1C	G06		CGGCAGGAACTTGTTACACC	CGTGACAATTCATTACAGCC
1	14	12	1D	G06		GGCTATTACCGAGTAGGACT	GGGTATTCACAGTATCGAGC
1	14	13	1C	G07		CGGCATACATACCAGCATAG	CGTGACTCAGCAATAGGAAT
1	14	14	1D	G07		GGCTCCGGCATGAGTATATC	GGTCGCTACCTACTCTGAT
1	14	15	1C	G08		empty
1	14	16	1D	G08		GGCTCGACATGCGGTCTATT	GGGTCTTCACAGGGTCCTTA
1	14	17	1C	G09		CGGGAACTTTGGTCAATACA	CGTGGTTAATCCATCCAGAC
1	14	18	1D	G09		GAATGTTACTACACTCCACG	GGTTATTACTCAGACACCCA
1	14	19	1C	G10		CGGGATATAAACGGACATC	CGTGTCTGACCCACTATATT
1	14	20	1D	G10		GACAATCTGTTAGACCGACA	GGTTCACACGCTATCCGAGT
1	14	21	1C	G11		CCTACTAGAACTTATGCTCG	GTATCCCACCGTCATTGATG
1	14	22	1D	G11		GCCCAGTTACATTACGTTAC	GGTTCAGTACCTATCCTACG
1	14	23	1C	G12		CGGGCAGTACCCACGATATT	CGTGTGTAAGGGTATTATCC
1	14	24	1D	G12
1	15	1	1A	H01
1	15	2	1B	H01		ACAACTCTAAATACGGCTCG	TATAGGCCACGACGACCTGT
1	15	3	1A	H02		GACGGCGCAATGCTCTATA	GCGTAATGCGCGTGACATCA
1	15	4	1B	H02		ACAAGAAGAACGTCTCCGCG	TATAGGCTACGCTGCGAGAT
1	15	5	1A	H03		growth control
1	15	6	1B	H03		ACTACTTAACAGAATCGCGC	TGAGTAGCATCGGTGACTTC
1	15	7	1A	H04		AGGCCGTAACAGGCGTTCAA	CCCTATTCAACTTACGGAGA
1	15	8	1B	H04		CCGTACTAATAATTCCCAGG	CCTTCAGGAATACTAATGCC
1	15	9	1A	H05		TGTGCTGACTTAGGTCGAAT	ATTGTGGAACGGATGTACCA
1	15	10	1B	H05		GAGCCATGACCGACGAGTAT	CGATAGAGACATAGACTGCG
1	15	11	1A	H06		GATGCGTACCCGCCAGTATA	ATTGGAGTAACGTCGATCAC
1	15	12	1B	H06		GAGCCGAGAATCGTCGCTAA	CGATAGATAAGTATTCGGCC
1	15	13	1A	H07		CTCCTCATACATCGAGTAGA	AGAAATCAAGACTCCGTCGT
1	15	14	1B	H07		GCTCCTGTACCTCAGTGTAG	CGTCTATACCTAATCACGG
1	15	15	1A	H08		GACGCGGGAATATAGTTACC	GACGGTAGACTAGACAATGT
1	15	16	1B	H08		GCTCGACGACGCTCATGTAT	CGTCTACCACCGTGAGGTTA
1	15	17	1A	H09		GCGGAGCTACGATCATAGTA	GCGTAATTCCGTCGAGATCA
1	15	18	1B	H09		GTATAGGAATTGTGCGTCAC	GACGGTTACATAGTCGATC
1	15	19	1A	H10		GATCCTTACCACTTCATGGG	GCAATTAGGGTACGGCACAC
1	15	20	1B	H10		GTTCAACTCGTGCTACGCTG	GCTCGTACATCGCCTAGAGT
1	15	21	1A	H11		AGCGAGCTAAATGCTGGACA	CCCGCATCAACGGTGGTATA
1	15	22	1B	H11		ACAAGACCAAATCGGCGTCG	TATAGGGTAGCAGTCGCTCC
1	15	23	1A	H12		CTCGAACTCCTCTAGGGTGA	ATAACGAAGAGCACCTCCGG
1	15	24	1B	H12		ACTAGCCGAAAGTGCAGGAC	TGAGTTTACGTGTATGGCAC
1	16	1	1C	H01
1	16	2	1D	H01
1	16	3	1C	H02
1	16	4	1D	H02
1	16	5	1C	H03
1	16	6	1D	H03
1	16	7	1C	H04
1	16	8	1D	H04
1	16	9	1C	H05
1	16	10	1D	H05
1	16	11	1C	H06
1	16	12	1D	H06
1	16	13	1C	H07
1	16	14	1D	H07
1	16	15	1C	H08
1	16	16	1D	H08
1	16	17	1C	H09
1	16	18	1D	H09
1	16	19	1C	H10
1	16	20	1D	H10
1	16	21	1C	H11
1	16	22	1D	H11
1	16	23	1C	H12
1	16	24	1D	H12
2	1	1	2A	A01
2	1	2	2B	A01
2	1	3	2A	A02
2	1	4	2B	A02
2	1	5	2A	A03
2	1	6	2B	A03
2	1	7	2A	A04
2	1	8	2B	A04
2	1	9	2A	A05
2	1	10	2B	A05
2	1	11	2A	A06
2	1	12	2B	A06
2	1	13	2A	A07
2	1	14	2B	A07
2	1	15	2A	A08
2	1	16	2B	A08
2	1	17	2A	A09
2	1	18	2B	A09
2	1	19	2A	A10
2	1	20	2B	A10
2	1	21	2A	A11
2	1	22	2B	A11
2	1	23	2A	A12
2	1	24	2B	A12
2	2	1	2C	A01
2	2	2	2D	A01		CCCTCTATACACGAGTGAGA	ACCAACCCAAAGTACGTGTG
2	2	3	2C	A02		CGTTCCCTAAGCCTTTATAG	GTCTCATACTATCCCATTGG
2	2	4	2D	A02		CGCGAATGAAGTCTACATAC	ACTTACGCAAATCTACACGG
2	2	5	2C	A03		CTAAAGGCTTGAATCAGAG	GTGTTCTGACCTATTCCCAG
2	2	6	2D	A03		CTAAGTCGATGACACCTAGC	ACCCGCTAACACAGTAGAGG
2	2	7	2C	A04		CTAATCGGAATAGCCACCAG	GTTACATCAGTTCAGCCAAG
2	2	8	2D	A04		CTACGGGAAGGTTAGCACCA	CTCGAACCTCTCAGGATAG
2	2	9	2C	A05		CCGCAGACAGCACGAGTATT	TGTGGTACTGTGATACGATC
2	2	10	2D	A05		ACGCTCAAATAATACTCGCG	TCTATCCTACTCTTCGGAGA
2	2	11	2C	A06		CTAGCCTTAATTCTCACAGG	TAAACTGAGATTCACTCCCG
2	2	12	2D	A06		TCTAGCGTCCCATAGCGTAG	GTGTAGGGACTCGTATCACT
2	2	13	2C	A07		CTAGCTCAATTCAAGTGCCG	TAAACTGCTTGCATACGGCG
2	2	14	2D	A07		CTACGTCACCGACATGAGGA	CTCGACCAATGTGACCGAT
2	2	15	2C	A08		CTATCGTTAATGCCCAATCG	TAAGTCTTGTCAGATGCCAG
2	2	16	2D	A08		CGAACGATTGTGAAGAACCC	GATATAGGAATGGCGCATAC
2	2	17	2C	A09		CTGCCACAATTTCATACGAG	TACCCTTGACCGTATTGCAG
2	2	18	2D	A09		CTACTTAATTGAGACGACGG	CTCGCTTACGACAGACTGGA
2	2	19	2C	A10		CTGGACGGAATCCCGAATAG	TACCGTCATCCAGCTTGAGG
2	2	20	2D	A10		empty
2	2	21	2C	A11		CTGTGTGCAGAACCAACAAG	TAGGATCACTCATGCCTCAG
2	2	22	2D	A11		CGCAATTCAAGGGACTAGAC	GATTGAGCAATTGAGCGACC
2	2	23	2C	A12		CTTAGGGTACAGCAAGCCTG	TATAAGGGATTCGATAGCCG
2	2	24	2D	A12
2	3	1	2A	B01
2	3	2	2B	B01		TGCCTATATCGGGCTAGAGA	TTGCTACGTTCTTCGCGGCA
2	3	3	2A	B02		GCCGGTATAGCTCGATATGC	0
2	3	4	2B	B02		TAGGCCATAGGCGAGTCTCA	TCTACCACTCTCTGGAGGGA
2	3	5	2A	B03		CGGCGTGAATACAAACATCG	GTAGAGACGGATGTTCCACC
2	3	6	2B	B03		TGCGGTATAGTCCAGGCTAA	TTGTGTCTAGGCTGCCGATA
2	3	7	2A	B04		AGAAATAGGCCAGAATCCGC	GTAGACGGAGGATTATCAC
2	3	8	2B	B04		TACGGCCACCGGCTTAGATA	TCGCCATGACTCCATAGTAA
2	3	9	2A	B05		CTGCGCCCACGAGTAGTATA	0
2	3	10	2B	B05		GTCTTAATGTTGGGCAAACG	GTCTTTACATTCTGCACCGA
2	3	11	2A	B06		ACGAGAGTAAATATGCTGCC	0
2	3	12	2B	B06		TGGTCTGGAGTATCGTTCAA	AAAGTATGAAACGCGCTTCC
2	3	13	2A	B07		CGAGATATACACACCCTAGT	GTAGACGTAGGACGCCCAAA
2	3	14	2B	B07		TATATCGGATCAGCAGGTCA	TCTTCCGACGGGAGTAGAAA
2	3	15	2A	B08		GTCCACTAGATTGCAGCCTG	GTCCAGTGAGACGGTTTCCT
2	3	16	2B	B08		TGTCGTTTACTGGGATCGAA	AAGAGGTGAAACGCCTATCC
2	3	17	2A	B09		CTGCTAGGAATATGAGCTAC	0
2	3	18	2B	B09		TATGATCCTGCGACTCGGA	TGAATCGCCGGACTCCTAGA
2	3	19	2A	B10		ATAAGGTGAACGACATCTCC	GTCGTGACAGTGATGTACTC
2	3	20	2B	B10		TATGCTTTACTCCTCCGAGA	TGAGCTGCACGGTCTCCCTA
2	3	21	2A	B11		GCATCCTTACCGACTGAGAG	TAGGACACTTCGCCACTATG
2	3	22	2B	B11		TGTTCGGCACTGTGATGCTA	AATCATACAAAGTGTGCCGC
2	3	23	2A	B12		GGTTGCTACGATGACTCAGT	0
2	3	24	2B	B12
2	4	1	2C	B01
2	4	2	2D	B01		empty
2	4	3	2C	B02		CTTGGAATATAATGTGCGCG	TATTACACCTTATCCTGCGG
2	4	4	2D	B02		CGGAGTGAATCATAATGCAC	GCATGTCGAATGGATGATAC
2	4	5	2C	B03		CTTGTAGCACATAGCCCAGG	TATTCTCACGGGCATCGAGG
2	4	6	2D	B03		CGGCTGGAAGCGTTTATACC	GCCAAGATTTGTGACAGTAC
2	4	7	2C	B04		empty
2	4	8	2D	B04		CGGGTTAATCATGTATAGGC	GCCATTTACATGACTTACGC
2	4	9	2C	B05		GAAGCTCTCTGAATATCGGG	TCATATCGCGGAGCAGCTTG
2	4	10	2D	B05		CGTAAATGGGAGGACACCAC	GCCGTTTGAATCTCTTCGAC
2	4	11	2C	B06		GAATCTTTACATAGCTGGCG	TCATGCTTAGCCTCAGCGAG
2	4	12	2D	B06		CGTTATTCAAGGTTCCTCAC	GCTCCGTAATTGCATATACC
2	4	13	2C	B07		TCCATTATACTGCTCATCGG	ACTTACAAATGAAGCGCCCT
2	4	14	2D	B07		CTAGCATTAAGTCATGTGCC	GGAGTGTAATGGTTTCTACC
2	4	15	2C	B08		TCCCACCTTGCGTATGAGAG	ACTTGAAATGAGAAGCCCGT
2	4	16	2D	B08		empty
2	4	17	2C	B09		TCCTGTAGACCCTATGCGG	AGAAGGGTAACCAACGGCCT
2	4	18	2D	B09		CGGAAGATTGTTACATACCC	GCATAGCGAATTGGAGATAC
2	4	19	2C	B10		TCCTTTCACTCTGCGGATAG	AGCGAAGCAACCAGCATTCT
2	4	20	2D	B10		CTTAAAGCATGATTACGCGC	GGTAGTATAAGTTTGCTCCC
2	4	21	2C	B11		TGAATGCCTGGAGCCTACG	CAAGTGAACTGAAGGACCCT
2	4	22	2D	B11		TAGCTCACCGTGCCGAGATA	GTACGCGACGGCAGTCTATT
2	4	23	2C	B12		TGCATTACATGGTCTTAGCG	CAGGATAGAAGCCCAGACCT
2	4	24	2D	B12
2	5	1	2A	C01
2	5	2	2B	C01		TATTGGTCACTATGCTCGCA	TGAGGTCACGGTTCATGCTA
2	5	3	2A	C02		CGGGCAAGCGGTTCTAATAT	GTAGAGAGCGATAGCATCTT
2	5	4	2B	C02		TTAGCGCGGATGAGTCCACA	ACAATCATAAATCGTCGGCC
2	5	5	2A	C03		CGAGGACAAGTGATGACCCA	CTCTCCACACTGATTAGGAA
2	5	6	2B	C03		CGCGTTGTAAGCTCAGACGA	TGTGTAGACTGTCGCCGAAC
2	5	7	2A	C04		GCATTTCTAGCGACCCGTAG	TAGGACCACGTTTCAGATAG
2	5	8	2B	C04		TTAGTGAGAGGTATGTCCCA	ACAATGGTAAATAGCGTCCC
2	5	9	2A	C05		GCCAGTCTACCCTATGTTAG	TATAACTGTGTTCAGAGGCG
2	5	10	2B	C05		CTACCCGTAAGCGCGGTTAA	AGACAATGAAGACGCGGTCC
2	5	11	2A	C06		CCTAGCGGAAGGACAGTCAA	CTCCAGCGAAGTGATGAGAA
2	5	12	2B	C06		CTCGCACTACCTGAGATGAG	AGACACTTAACGACACGCGG
2	5	13	2A	C07		CCTCGACAACTTTCTAGGAA	CTCCAGGTACGAGGAATTAA
2	5	14	2B	C07		TTCTGACTCTTGATCGAGCA	ACTAGAGGAAATGCACGGCC
2	5	15	2A	C08		CCTCTCACAATCTGTAGGAA	CTCCCTCGAAGGTGGGTATA
2	5	16	2B	C08		GGGACTGTACCTGAGACTAC	CGCTATACAGGACTAGAGAC
2	5	17	2A	C09		CCTGTAGAACTTCGGGTAAA	CTCCTAGCAAGTTCATCAGA
2	5	18	2B	C09		GTCGTAGGACGGCTTCCATA	CGCTATCTAAGTACCGACAT
2	5	19	2A	C10		GCCATTAGACATTACGTGAG	TATAATACCTTCTAGCGCGG
2	5	20	2B	C10		TCACTAGCGTGGAATAGAGC	GTCCTACGATGAGTGACGCA
2	5	21	2A	C11		CCTTAGGGAAGTACACCACA	CTCGCTGCAAGTGATTCAGA
2	5	22	2B	C11		TGGTCCGTACTCTCTGTCAG	TAATCGTGGTCACAGTCTAC
2	5	23	2A	C12		CCTTCTCAAGCTGCGGAGTA	CTCGCTTTAAGGTGCGTCAA
2	5	24	2B	C12
2	6	1	2C	C01
2	6	2	2D	C01		GTGGTGACGCTATCGTTACT	GCGCGTCTAATCGCTTCGTA
2	6	3	2C	C02		TGCCTCGACTCCTTGTAGG	CAGGGTTGACACAATGCGAT
2	6	4	2D	C02		GAACTATCATTCACATGCGC	GGTTATTCACATGACTGGAC
2	6	5	2C	C03		TGGTTCTACTCCCTTCGAGG	CCAATCTTACAGAGAAGGGT
2	6	6	2D	C03		GATAATGTAATCTCCGCACC	GTTAGCGACATTTCATACC
2	6	7	2C	C04		TTAATTCCGTGATATGCGCG	CCGATTGGAACTAAACGCAT
2	6	8	2D	C04		GAGCACATATTATTACGCCC	GTCTGTAATTGTTGAGCAGC
2	6	9	2C	C05		TTCACGGCGTCAGCCTTATG	CGGCCAGAAGCTGTAGCAAT
2	6	10	2D	C05		GAGCCCGGAATATGTTATAC	GTGATCGTAATGTTTGGACC
2	6	11	2C	C06		TTCCTACTTTCCGATGCGAG	CTAACACCCTGCATGAGAAT
2	6	12	2D	C06		empty
2	6	13	2C	C07		TTCTAGCCGTCTGCAGTATG	CTCCGGGAATCAGAGCACTT
2	6	14	2D	C07		GTTGCATCACAGTTAGTGCC	TGGGCTCGATCAGTCACTTC
2	6	15	2C	C08		TTCTCATACTGCTGGTGAAG	CTGAAGAGCGGTGAATCATT
2	6	16	2D	C08		GCGCATCGACATGAGTCACT	CGTACCGCAATCACGTATAA
2	6	17	2C	C09		TTCTCGATCCTCAGGTCATG	CTGACGGAATAGGGCATGAT
2	6	18	2D	C09		CTGTCGCGCACTTCATAGGA	CAGACAAGTTACGAGACCGT
2	6	19	2C	C10		TTGCCACTGTGCGGTATCAG	CTGGCCGAATAGTCAGGAAT
2	6	20	2D	C10		CGGCTTCCAAGTCATCAGAG	GTATGTTTACCTCATGGCAG
2	6	21	2C	C11		TTGTACGACTTGGCCTCATG	CTTCCAGGACCATCGAGGAT
2	6	22	2D	C11		CTCAGAGACATGACACTCGA	ATCCGGGTAACCGCTCGATA
2	6	23	2C	C12		empty
2	6	24	2D	C12
2	7	1	2A	D01
2	7	2	2B	D01		ACTGTAGAACATAAGCGCCG	TGTACTAGAGGAGTGCCAAC
2	7	3	2A	D02		CGATTGTCAAGGCAGTGATA	CTGCCTCAATATCTACAGGA
2	7	4	2B	D02		ACTGTAGGAAATCATCGACC	TGTACTGCGTGACTTCCGAA
2	7	5	2A	D03		CGCAAACTGTGTGCAAGCTA	CTGTGAGCAATCAGCCGATA
2	7	6	2B	D03		GCTTCGCGCATGGAGCATTA	TCTGGGAGACTGCTCTGCAA
2	7	7	2A	D04		empty
2	7	8	2B	D04		GGAACGCCTTGGACGATAAA	TCTGTATCAGGCCGATGCCA
2	7	9	2A	D05		CGCCCGCGAACTTGATTAGA	CTGGCGAGACATATTACCCA
2	7	10	2B	D05		GGACAGAGGCTGATCCATTA	TCTTAATAGTTGCGAGCCCA
2	7	11	2A	D06		CGCGAAGACCTTTCAATACA	CTGTTGCTAAGTGCTCTCAA
2	7	12	2B	D06		empty
2	7	13	2A	D07		CGCGGACAAGGGTCTCATAA	CTTACGCCAAGTTGTCAGAA
2	7	14	2B	D07		ACTCAGGTAAATCATAGGCC	ATGCCTTTAACTCGGAAGAC
2	7	15	2A	D08		CGGCCTGGAAGTCACTCATA	GACAAGGCGTGGACCTACAA
2	7	16	2B	D08		ACTTGTGCAAACTTCTGACC	ATGCTCGAACATTTGCAGAC
2	7	17	2A	D09		CGGAACTTGTGATAAGCGCA	CTTGCTCCAATCGTACTGAA
2	7	18	2B	D09		empty
2	7	19	2A	D10		CGGCAGCCAAGTCCAGTATA	GAAGACGTGTGAAGTTTCCA
2	7	20	2B	D10		TACGAGACTCTGAGCGACTC	CTACCTGTAAGGCGTCGAGA
2	7	21	2A	D11		empty
2	7	22	2B	D11		TCCGTCCACTCTAGTTATAG	CTCGTACTACAGATTAGACG
2	7	23	2A	D12		CGGGTCCGAAGGTTCCTATA	GACCCATTCTACAGCGTAA
2	7	24	2B	D12
2	8	1	2C	D01
2	8	2	2D	D01		TATCGTCTATCAGATTGCCC	TTACCTTGCTATCAGTCGGC
2	8	3	2C	D02		TTTCCTCAGTCGCCTAGTGG	GACCCGGACCATAGGCTTAT
2	8	4	2D	D02		empty
2	8	5	2C	D03		AAATTCGACAAATCCCGCGT	GATGGCACAGCAGCTCACAT
2	8	6	2D	D03		TATGGATGAGGATCTAGTCC	TTACTATATTGATGCGGCGC
2	8	7	2C	D04		AACCCGCGAAACCAAGGTGT	GCAGCCTAATCTGGCCTAGT
2	8	8	2D	D04		TATGTGAATGCGGTGTATCC	TTACTGACTTCTATCCAGGC
2	8	9	2C	D05		AACGGCTAACAAATTCGCCT	GCAGTTTGAGACATGGCTCT
2	8	10	2D	D05		empty
2	8	11	2C	D06		ACAGGCCCAAAGCACTAGGT	GCCTAGCCACATGCGGATAT
2	8	12	2D	D06		TATTAGAGATCGGAGTGCCC	TTAGGGCACTGTAGGTTATC
2	8	13	2C	D07		GTGACCTATGCCGACCTTGT	GTGAGTTACGTCATGTAGC
2	8	14	2D	D07		TATTTCCTAGTAGTCCCAGC	TTATCCGTAGCTCGGGCATC
2	8	15	2C	D08		GCCTTCACATCCTGATAGAT	TCACGGGAGCGCTTACTTT
2	8	16	2D	D08		ACACCTTAACAATGCACGGG	ATTCCTCCAACTAAGTCAGG
2	8	17	2C	D09		GCCTTCTGACGCAGCATGTT	TCAGATGCCGCAGGCTGTAT
2	8	18	2D	D09		CGCTTGATAAGGAAACTCAG	GGGTTCATACCGCTCATCAG
2	8	19	2C	D10		TTTATCCGAGATTCGCTAGG	GAAATTGAGGGACGCACCT
2	8	20	2D	D10		TCCTTATTAGATCGTCCAGC	TTGACGTTCTTGAGATCCAC
2	8	21	2C	D11		GCGTGCAGATCACCCATGTT	TCCCATACGGCCTGTGAGTT
2	8	22	2D	D11		TCTGAGGACTGGGCACTATC	TTGCGACACTGGGTTCTAGC
2	8	23	2C	D12		empty
2	8	24	2D	D12
2	9	1	2A	E01
2	9	2	2B	E01		AGATCGCTAAATGAGGACCC	ATTCGGACAAGAGCTAAGCC
2	9	3	2A	E02		CAGTGTCGTACAGGCTATTG	ACAGCGGCAGTCATGCTTTG
2	9	4	2B	E02		AGATGAACCAAGGATCGGTC	ATTCGTTCAACTAGAAGGCC
2	9	5	2A	E03		CTAACTGGTGGGAAGCTATA	GAGCATGGACCACGGCTATA
2	9	6	2B	E03		TCCGTCGCACGTCTGGTATA	CTTCGTCGATACCTAGATAG
2	9	7	2A	E04		CTAAGGTAGGGACCAGCACA	GAGCCGCCAATGTCACTAGA
2	9	8	2B	E04		AGCAAACTAAGAGCCGGGTC	ATTGCCGGAACGCATTATAC
2	9	9	2A	E05		CTACTTGCACGGAAGCTAAA	GAGGGTCAATCCTGAGTAA
2	9	10	2B	E05		AGCCCTCGAAAGTTATTCAC	ATTGTCCCAAGAAGCGAGAC
2	9	11	2A	E06		CTAGGTCAATAGCATGAGCA	GAGTAGCGAATGCCAGCCA
2	9	12	2B	E06		TGTGCCTGACTCTGTTACGA	CTTCTAGGACATAGTACGAG
2	9	13	2A	E07		CTATTCTGAAGGGTGACGAA	GAGTCAGCAATCGCAGCTAA
2	9	14	2B	E07		AGGAAGTTAAGCGAACCGCC	CAAGAAGTAAGATGCGTGCC
2	9	15	2A	E08		CTCAATTCACACGTCATGGA	GAGTGTGCAATCGCTGTCAA
2	9	16	2B	E08		GCTGCTCCACATGCTTGAGT	TCCGTTCTACCTTGCGGGAT
2	9	17	2A	E09		GCGACTAATGCTTATTCACG	TATACCGCACTTCCGAGGAG
2	9	18	2B	E09		AGGCGCTTAAATGTGGATAC	CACTCGCTAAGCAATAATGC
2	9	19	2A	E10		GCGTGCGAATTATGTATCAG	TATCACTGCGACTTCATCGG
2	9	20	2B	E10		AGGCTTGAACATCACATACC	CAGAAGATAATATGCTCGCC
2	9	21	2A	E11		GCGTTGCCACACTGTCATAG	TATCTATCATATCCCGCGAG
2	9	22	2B	E11		AGGTCCGCAAATTCTGAGAC	CAGGAGTCAAGATAGGCACC
2	9	23	2A	E12		GCACAGCCAGCCAGTAGTTA	GGCGAGTGACGATCCTTTCA
2	9	24	2B	E12
2	10	1	2C	E01
2	10	2	2D	E01		TCTGGCATAGCAGGTGTCAC	TTGCTCATAGCGTGCATGTC
2	10	3	2C	E02		GCTGGCTTACCCTTCAGTAT	TCCTCTGGACGCTGGATGAT
2	10	4	2D	E02		TGAGATGTATGCCACTGCAC	TTTGTGTCAGTGCCGACCAC
2	10	5	2C	E03		GCTTGGTCACCGCACTGATT	TCCTGCCCACTATGTGAGGT
2	10	6	2D	E03		TGATGTGCAGTTAGATGTCC	AAAGCTAAACAGTGCTCCCG
2	10	7	2C	E04		GGACGAGGCCAGATCACTTT	TCCTTCCGAGCCGATGTGTT
2	10	8	2D	E04		empty
2	10	9	2C	E05		GGATCATGCCAGTCACGCTT	TCGCCAGGAGTCATGCGTTT
2	10	10	2D	E05		empty
2	10	11	2C	E06		GGCAGCCTACCCTGTTGTAT	TCGGATTCACGGCTCTGGAT
2	10	12	2D	E06		AACGGCACAAACTGACCTGG	AGTCTTCAAATTCTCTGCG
2	10	13	2C	E07		GGCGCTTGACATCGGCTATT	TCGGGTGCATGAGCATATCT
2	10	14	2D	E07		AAGAGACCAAAGCCTGCTCG	ATATCCACAACGCCTAAGGG
2	10	15	2C	E08		GGCTCACCCTCGGAGATATT	TCGTATTGACCTTCAGGCAT
2	10	16	2D	E08		AATGCGCCACAAAGCGAGTG	ATCTCCTCAACGCATAATGG
2	10	17	2C	E09		GGCTTAGGACGCCAGCATAT	TCTACAGCCTCCAGTGGGAT
2	10	18	2D	E09		TGGCATTTACTTAGTGCGAC	AACATTATACAAGCCCGGCG
2	10	19	2C	E10		GGGAGGTTACCGATTCCACT	TCTCGCCAGCGCATGGTATT
2	10	20	2D	E10		ACACAAAGAAGTTTCCCTCG	ATTCATGCAGAACTCCATCG
2	10	21	2C	E11		GGGCCAGTACCTCATGCTAT	TCTGCTGGACGGTTGCCTAT
2	10	22	2D	E11		ACACACTCAAAGCATTTCGG	ATTCCATAACGGCATTCACG
2	10	23	2C	E12		empty
2	10	24	2D	E12
2	11	1	2A	F01
2	11	2	2B	F01		empty
2	11	3	2A	F02		empty
2	11	4	2B	F02		ATAAGATCAAGACCTGTGCC	CATGGGTCAAGACTTTCGAC
2	11	5	2A	F03		GCAGTTGGACGCACGCTTAA	GGCTGCTGACGATATGTTAA
2	11	6	2B	F03		ATAAGGTTAAGGAAGCGTCC	CATGTCACAAGGGCATAGAC
2	11	7	2A	F04		GCATCATGGCAGAGACTGTA	GGCTGTATAGGGATCTCATA
2	11	8	2B	F04		CTTCCTTCAATCGACTTAGG	TATCCCGGACCTCGGTTTAG
2	11	9	2A	F05		GCGTGTTCACATCCATCGGA	GTCCAGGTACTGAGCATGAA
2	11	10	2B	F05		ATATGATGAACGCGAAGGCC	CATTCGTTAATATGTCGCCC
2	11	11	2A	F06		GCCCGTCTAATGAGTGGACA	GGGCAGCTACTAGAGCCTAA
2	11	12	2B	F06		GCTTATGGACCTCAATGACA	TCTGGAGAGGCCGCTTCATA
2	11	13	2A	F07		GGACCTCCACGACTATTGAG	TATTTGTGACTCTCTCGACG
2	11	14	2B	F07		ATATTAAGAAGTAGGCGGCC	CATTGCGAACTGCATCTAAC
2	11	15	2A	F08		GCCGTCGGAATTGCTACGAA	GGTACGCAGTGGCACCTAAA
2	11	16	2B	F08		ATCGGAATAACGGTGAAGCC	CCATACCGACATAGAATTGC
2	11	17	2A	F09		GCGATCTCAATGTCCTCGAA	GGTGATGGACGTTTCATACA
2	11	18	2B	F09		GCTGGTTCAGAAGTTTGCTA	TCTATGGTAGGAGGTTTCCA
2	11	19	2A	F10		GCGCCTTGACAGGTATGACA	GTACTTAGGTGACCGGAAA
2	11	20	2B	F10		ATGAGGGAACGCCGATCAAC	CCTTTAGAATAGATCCACGC
2	11	21	2A	F11		GCGGCGAGAATCTTCCGATA	GTAGAATTGGTGACCTGACA
2	11	22	2B	F11		ATCTTTGAACCGTCTGGAAC	CCTAAGGAACTTTGACAGAC
2	11	23	2A	F12		GGACTAGCATAGATGATCCG	TCACACTTGCATATAGTCGG
2	11	24	2B	F12
2	12	1	2C	F01
2	12	2	2D	F01		ACAGAAATAACTTTGGCGCG	ATTCCTTCAACGGATCATCG
2	12	3	2C	F02		GGTGCTCGACATTAGGCCAT	TGATCGAGATGGAGTTTCCT
2	12	4	2D	F02		ACAGATTTAACCCACACGGG	ATTGAAACATGAACTGCGCG
2	12	5	2C	F03		GGTGGTCACTAGCCCATAAT	TGCAAGCCCGGTCACTGTAT
2	12	6	2D	F03		ACAGCTTTAACATGAACCCG	ATTGCTTTAACTGTGACCCG
2	12	7	2C	F04		GGTTTGGGACCCTCGACTAT	TGCATGTCATATCGGAGGCT
2	12	8	2D	F04		ACATCATGCAACCAAGCGTG	ATTGGGACACCACAAGGACG
2	12	9	2C	F05		GTCGGGTCACCTGATTCCAT	TGCGTCGCCAGCCTTTGTAT
2	12	10	2D	F05		ACCCTTCAACACAATAGGTG	CAACCGCTCACAAGTAAGGG
2	12	11	2C	F06		GTGAGCTGACCGGCTTCATT	TGCTTGACGGCTCGGATAT
2	12	12	2D	F06		CGAGATCAAGGGCAATTACG	GGACGGGCACATCATTCTAG
2	12	13	2C	F07		GTGCGTGGACATTTAGCCAT	TGGACAGTATGTGAGCCATT
2	12	14	2D	F07		AGCTGTGGAAATGTCCGACC	GTAGGTAATTGGGCTCAACC
2	12	15	2C	F08		GTGGCACCCTCATGCGTTAT	TGGCCCTCACTTGCGATAGT
2	12	16	2D	F08		CCGTATATCCACACATTGGG	GCATATCAATTACCTCAGCG
2	12	17	2C	F09		GGGTGCTCACACTTCGCATT	TCTTATCGACCCGGGCGGTT
2	12	18	2D	F09		ACTAAAGGAACCACCGCTTG	CAAGGCATAATAAGTGTGCG
2	12	19	2C	F10		TACGTGGACCGGGCTCATTT	TGTAGTGGAGCCTGCCATAT
2	12	20	2D	F10		ACTCCATCAAATCACTAGGG	CAATGGCAAGAGAAGTCGCG
2	12	21	2C	F11		TACTTTGGACCGAGGGTTAT	TGTATGGCATCTCAGGCGCT
2	12	22	2D	F11		AGGCGAAATTATTGACACCG	CCAACCATTTGTAATACGCG
2	12	23	2C	F12		empty
2	12	24	2D	F12
2	13	1	2A	G01
2	13	2	2B	G01		GAAATCCATTGCACTAGACG	TCAGGATCATGTAGCACAAG
2	13	3	2A	G02		empty
2	13	4	2B	G02		CGCGAACTCGTGACACAAAT	ATTCAACGATACTACAGCGC
2	13	5	2A	G03		GCGTTTACAGGGTAGCATAA	GTCCCACTACCTTATGAGGA
2	13	6	2B	G03		GCTGCGTAATGCTGGTTAAA	TCTAGCGCATGTTCCAGGCA
2	13	7	2A	G04		GCTAGGCTAATGTCCGGCTA	GTCCCGGTAATTGTCTCGAA
2	13	8	2B	G04		CGCGAATACATATCCAGACG	ATTCAGACACACCTACGAGT
2	13	9	2A	G05		GCGGGTCGAATCTCGCTTAA	GTCACCCTCCGATAGGATGA
2	13	10	2B	G05		CGTTAGTGAAGGTCCCGTAA	CCCTCTGTAACTGATGTACG
2	13	11	2A	G06		GGTATTTCAGACAGTGCTAG	TCACTTCACTGCATTCGAG
2	13	12	2B	G06		CGTTATGGAAGGTATGCTAC	CCCTGAATAACTTGTACGAC
2	13	13	2A	G07		GGTCCGATACCTGATCCTAG	TCAGCTATCCGATGATCTAG
2	13	14	2B	G07		GCTGCCGAATTGGTCGATAA	TCGTGCGGAGGCATCTTTCA
2	13	15	2A	G08		GGTTCGTAATCTCCATGACG	TCAGGGTTACGTCTATTCAG
2	13	16	2B	G08		GCTGCCTTAATTTGTACGGA	TCTAGCAGCTTTCATAGCCA
2	13	17	2A	G09		GGATCTTTAGAGCAGCTAGA	GTTCCACCGCAGGCGATATA
2	13	18	2B	G09		GATAGTCGAATCGCGGATAA	CGCGAGCGAAGTATGACTAA
2	13	19	2A	G10		GGAGAGGCACCGTTCACATA	GTGTATGTAGAGCATTGCCA
2	13	20	2B	G10		CCCTAGTAACGTGTCGAGAC	ACATTTAGAACACTACCGCG
2	13	21	2A	G11		GTAACTTGTTTGACAGTGCG	TCATAGTTACTTCAGCGGAG
2	13	22	2B	G11		GCGTTTGGACCATGCCGATA	TCGAGGATAGGCCATGCTCA
2	13	23	2A	G12		GTACCTACATTTATGACCGG	TCATTGTACTGCTAGATCGG
2	13	24	2B	G12
2	14	1	2C	G01
2	14	2	2D	G01		ACTTGAGGAAACCAGATTCG	CACATGGAAGAATTACTCGG
2	14	3	2C	G02		TAGGATGCAGGCCGTACCTT	TGTCCACGGTGCCGCAATAT
2	14	4	2D	G02		ACTTGCCTAAATCCTAACGG	CACCAATGAATACACTTCGG
2	14	5	2C	G03		TATCCTCCAGAGCGGCGATT	TGTCGCCCAGCTCATGTGTT
2	14	6	2D	G03		AGATCAACCAACCATCGTGG	CAGTTCTTAATATCCCAGCG
2	14	7	2C	G04		GCGCTGAGAATGGTTCCTAA	TCCGCACGGGCGCTTTATTA
2	14	8	2D	G04		AGCCATAGAACCTAAGGCCG	CATATTGCACCCATACGAAG
2	14	9	2C	G05		GCAGTCCTAATGGCCGGATA	TACCCATGTCCAGTCGGGA
2	14	10	2D	G05		AGCCATTCAAATTACACGCG	CATCCACAAGCTCTAGGAAG
2	14	11	2C	G06		GCCAAGCGCCTCAGAGATTA	TAGAAGGGCCGTGATCCTCA
2	14	12	2D	G06		CCCATAGAATAGGACATCGG	GATTTCACATCACTCTCAGG
2	14	13	2C	G07		GCCATAGGAGCAGCGATTTA	TAGTTGCCACTCCCTATGAA
2	14	14	2D	G07		AGCCCTTCAAATCTCGATAG	CATCTCTGACCAATACATGG
2	14	15	2C	G08		GCCGCCGGAATCTGCTTATA	TCAGGGCTACTCGATTGGAA
2	14	16	2D	G08		CCCAATACCACGAGATAGGG	GATTAGCTCCAGGCACCTAG
2	14	17	2C	G09		GCCGCCGTAATGCCGATTTA	TCAGGTCCACGGATTGCATA
2	14	18	2D	G09		CCCACCGTAAGGAATGAGAG	GATTGCTAATGCTCAGTAGG
2	14	19	2C	G10		CTAGAGCAATGCAGCCACAT	CTCGGTATAGCCAGCAATCG
2	14	20	2D	G10		CCCATACAATGAGACACGGG	GATTGTCACCCATATCTAG
2	14	21	2C	G11		GCGGCCTGAATGTCATGTAA	TCCGCCGGGAGAGTATTTAA
2	14	22	2D	G11		AGCGCCCAACATCTGAGAAG	CATGTGAACTGAGCATAAGG
2	14	23	2C	G12		GCGCGGGTAAGTTTCATTAA	TCCCTTCACTGCTGGATAGA
2	14	24	2D	G12
2	15	1	2A	H01
2	15	2	2B	H01		GGATAGACCGAGTGACTTAC	CGCTGCGCCACCGATAGTAT
2	15	3	2A	H02		empty
2	15	4	2B	H02		TAAGAGAGTTAGATCGCTCG	CTGTCTAATACGGCCACATA
2	15	5	2A	H03		GTTGCTCGACGCCCTTGATA	TCAGATGGCCGAGCAACGTA
2	15	6	2B	H03		TGGTCTAGGTGAGTCATAA	GGCAAGACCTGACGTACCTA
2	15	7	2A	H04		GTTTCACAGGTACTGCACA	TCCACTGCACGTTAGCGGAA
2	15	8	2B	H04		TGGTTAGTAGCGTCGCATCT	GGCACGCTACGCACTTGTAT
2	15	9	2A	H05		GAAAGTGTCTGGAGATCCGA	TCCCGTCCACTGGTGAGTAA
2	15	10	2B	H05		ACTGTCTAACACTGTATCCG	TAATTCGAGTAGAGCGCGAC
2	15	11	2A	H06		GTTCTTACCTTCCACTAGGA	TCAGACTCCTAGCATTCGGA
2	15	12	2B	H06		ACTGTCTGACCAACCAATAG	TACACCGAGTCCGACGTAGT
2	15	13	2A	H07		TAACGTGGCGGAGCATACAA	TCCGCATGATCGGCAGAGTA
2	15	14	2B	H07		ATTAGGTAACGTGACTACGC	TGTAGCGTAGGCGTCATCAC
2	15	15	2A	H08		TAAGCCGCCACGGAGTGTTA	TCCGCCGTACTCTTGATTAA
2	15	16	2B	H08		GACCCGATTCCATTTACTTG	CTCGGCTAGGATAGAGAAAT
2	15	17	2A	H09		TACTTTACGTCCCGGAGGA	TCGATTCACGGATTGGACGA
2	15	18	2B	H09		AGTGTCGTACAACCGATTAC	TCAGGAGTACGTGGCTCACT
2	15	19	2A	H10		TAATGGATGTGACGCGATCA	TCCTGCGGACGGTCTGTTAA
2	15	20	2B	H10		AGTGTCTTAACCTAGTGACC	TCAGTATCATGGAGTACGAG
2	15	21	2A	H11		TACAGTGGGCACCGTCTTCA	TCGACCCTACTGCATTTAGA
2	15	22	2B	H11		empty
2	15	23	2A	H12		empty
2	15	24	2B	H12
2	16	1	2C	H01
2	16	2	2D	H01
2	16	3	2C	H02
2	16	4	2D	H02
2	16	5	2C	H03
2	16	6	2D	H03
2	16	7	2C	H04
2	16	8	2D	H04
2	16	9	2C	H05
2	16	10	2D	H05
2	16	11	2C	H06
2	16	12	2D	H06
2	16	13	2C	H07
2	16	14	2D	H07
2	16	15	2C	H08
2	16	16	2D	H08
2	16	17	2C	H09
2	16	18	2D	H09
2	16	19	2C	H10
2	16	20	2D	H10
2	16	21	2C	H11
2	16	22	2D	H11
2	16	23	2C	H12
2	16	24	2D	H12
3	1	1	3A	A01
3	1	2	3B	A01
3	1	3	3A	A02
3	1	4	3B	A02
3	1	5	3A	A03
3	1	6	3B	A03
3	1	7	3A	A04
3	1	8	3B	A04
3	1	9	3A	A05
3	1	10	3B	A05
3	1	11	3A	A06
3	1	12	3B	A06
3	1	13	3A	A07
3	1	14	3B	A07
3	1	15	3A	A08
3	1	16	3B	A08
3	1	17	3A	A09
3	1	18	3B	A09
3	1	19	3A	A10
3	1	20	3B	A10
3	1	21	3A	A11
3	1	22	3B	A11
3	1	23	3A	A12
3	1	24	3B	A12
3	2	1	3C	A01
3	2	2	3D	A01		CTAGTGAAGTGGAGCCATA	CTCTCGCTAATACCTTATGG
3	2	3	3C	A02		GGACCGGGACCATGTTCATA	TCTTCCTACGTGGGCTGAAA
3	2	4	3D	A02		GTCTGTGCATAGAGCGTCAT	CTGAGCATACACTTCACGAT
3	2	5	3C	A03		GGGTGTTGACCGCATCCTTA	TGCAGCGGAGTGCCTCATTA
3	2	6	3D	A03		AGATGTTTAACGTAACCCGC	GGCATCAATCTGTTGCACGG
3	2	7	3C	A04		GGGTTAATCCCTGCCACGTA	TGCAGGAGCGGCTACCTTAA
3	2	8	3D	A04		AGTCGCACAACATTACTACG	AGTCGTCGAAATTAGTAGCC
3	2	9	3C	A05		GATTCGAGATAATTTGCCGC	GCAGCAATGTGCCAGAAATT
3	2	10	3D	A05		TCGCTACTACGTGATTATCG	GGCAGCACAGCTTGTACGAT
3	2	11	3C	A06		GTCCTCTCACTTTATTGGGA	TGCGGCGCGGATTCCTATTA
3	2	12	3D	A06		TCGCTAGACGCTCTGGCATA	GGCAGCTAAGTTTGCGCCAT
3	2	13	3C	A07		GATTTCAACTATCGGGACCG	GCAGGCAAGTTTCTCCAAAT
3	2	14	3D	A07		ACCTAGTGAAACAGGACTCC	GGCAGGGAATTTGATTACCA
3	2	15	3C	A08		GTGCTTGTACGGGCATCCAA	TGCGGGCTACTTCCAGATAA
3	2	16	3D	A08		ACCTATACAAACCTAGCGGG	TGCAGTCAATTTGCTGAGAC
3	2	17	3C	A09		GCAAAGGAGGAGATATCTC	GCAGGGATAGCAGATACATC
3	2	18	3D	A09		CATTATATCAGAGACGACGC	CCACTAACTGCGAGACAGAG
3	2	19	3C	A10		TGGCTCCACTGGCTCATGTA	AAGTATTTAACATCCCGGCC
3	2	20	3D	A10		CGTGAGGGAATACGTCATCA	CGTGCTCTACACTAGCTTAG
3	2	21	3C	A11		TGGCTGAGAGCTTGTTATCA	AAGTCATTAAAGATGCGCCC
3	2	22	3D	A11		AGATGTCGAAAGTGTTCACC	GGCATAGACTCAGCGAGCAT
3	2	23	3C	A12		TGGGACTGCGTCGCCTTAAA	AAGTGGCAACAAGCAGGCTC
3	2	24	3D	A12
3	3	1	3A	B01
3	3	2	3B	B01		CCGAATGAAGCGTACCACGA	TGTCCAGTAGCTTGAGAGTC
3	3	3	3A	B02		TATGTACTCGTATCGACGCA	GTCATGTCAGCACGTCCAGA
3	3	4	3B	B02		CCGAAGTCAACTGCGCTAGA	TGTCAGGTACTGGTCGCTAC
3	3	5	3A	B03		CCGGTGATAACGTCTCCAGA	CTACTCTAATTCGACTGCG
3	3	6	3B	B03		CCGAACTTACCGTACTAGAG	TCATTTACGGTAGTAGCGGA
3	3	7	3A	B04		CCGTAAGCCGCACTAAGGTA	CTACTGCAAGTCACGTTACA
3	3	8	3B	B04		empty
3	3	9	3A	B05		CTACTACACCATCGAGAGAT	CTTTATCAATCGCGCTACGA
3	3	10	3B	B05		ACCACACAAAGTCAGTGCG	GGCGAGAGAGTCATCTATAA
3	3	11	3A	B06		GTCACGGTACGTTATACTCA	GAGTGTAGACGACCTAGATA
3	3	12	3B	B06		CTGCGATGACCCAATGTCGT	GGAGGCTTACGAGCTTCACT
3	3	13	3A	B07		TATGCCCTACTACTCGTATG	GTCAGGCACTAGGAGCTATC
3	3	14	3B	B07
3	3	15	3A	B08		ACACTCGAACAATGATGCCG	TATGTGTACTGATGCTCACG
3	3	16	3B	B08		CGTGATTGACCAGACCCAGT	GCTTCACGAGCCAGCGTATT
3	3	17	3A	B09		TACGGTCATCGCATATACGG	ATCTCAGCAACCTTCAGTAG
3	3	18	3B	B09
3	3	19	3A	B10		TCGACAGGCGGAGTTATCTA	ATCTTTAGACAACTGTGCCG
3	3	20	3B	B10		CGGCTCCAATAGGACGACAT	GCGATGTTACGGCACCACTT
3	3	21	3A	B11		ACACTGCGAAAGATACGTCC	TATTAGATACTGGACTCGCG
3	3	22	3B	B11		GATCCTATACTAGACTCACG	CCGACCACAAGTCATAGTAG
3	3	23	3A	B12		ACTCTGTAACACGTTTAGCC	TGCTCTGCACTGCTGACGTA
3	3	24	3B	B12
3	4	1	3C	B01
3	4	2	3D	B01		ACTCGACTAAATGCAACCGG	ACTCGTGGAAAGTTAGGTAC
3	4	3	3C	B02		GTCCCTGTACATTAGAGACT	GTTGGGACATGCCTGATAT
3	4	4	3D	B02		ATAGCGACAACGATCTACCG	GGCATCGAATGGTCCCGAAT
3	4	5	3C	B03		TGGTTCACAGTGTTGAGCAA	AATAGATCAAAGGCTCTGCC
3	4	6	3D	B03		ATAGCGCGAACGAGGACACT	GGCATGACAGGTGATTATCT
3	4	7	3C	B04		TGTGCGCCCGGACTTCTTTA	AATGTTGTAAAGAGCAGCCC
3	4	8	3D	B04		CACATCTTAATACTACGGCG	GGCATTACCGTCAATTTCTC
3	4	9	3C	B05		TGTTTGAGCCCGCGATCCTA	ACAAAGCCAAAGGGTCGGTC
3	4	10	3D	B05		CTGAACTCCTGTTACACGAA	GGCCCAATGTCTTGCAGAGT
3	4	11	3C	B06		TTAAGCCGCCTTCAGGACTA	ACAGACCCAAAGGATTGTCC
3	4	12	3D	B06		GACGTATCAATCTGCCAGCA	GAGGATACAGGCGTCACCAA
3	4	13	3C	B07		TTAATCGCTGGAGCTGCTA	ACATTCTCAAAGGAAGCTCC
3	4	14	3D	B07		GACGCCACAGTCACTAGAGA	GAGCCTCAATGCTACGGAAG
3	4	15	3C	B08		GCTAATGACTCTTACTCACG	GCTGTAATTGCATGACGCT
3	4	16	3D	B08		GACGGACACTGAGCACATAG	GAGCTATAAGGTGGATTCAC
3	4	17	3C	B09		TTCCAGTGACTATCTTGGCA	AGAGATGGAAATGATGTCCC
3	4	18	3D	B09		GACGGGAATATCTTCACATC	GAGGAATTAGCCAGACCCAC
3	4	19	3C	B10		TTCGAGCCATGCTGAGTCAA	AGAGGGCCAAATCATGTGAC
3	4	20	3D	B10		GACGTAGAATCCCTCAGACA	GAGGAGTACCCGACCCTAT
3	4	21	3C	B11		TTCTAGCGATTCGGCAGCCA	AGCTATGCAAATTAGAGGCC
3	4	22	3D	B11		TATCGGTACGTGCGCCGTTA	TATCTTTACGTGACTCGCGC
3	4	23	3C	B12		TTCTGCTTAGCTGCTCGGGA	AGCTGGCTAAATGGAATACC
3	4	24	3D	B12
3	5	1	3A	C01
3	5	2	3B	C01		GTGGGAGGATCTCTTATCAC	GTGTGTTCACTCACCGATAT
3	5	3	3A	C02		AGACTGGTAACCCAACTACG	ATTACTTTAACTTCGCCGCG
3	5	4	3B	C02		GTACTGTCACCCAAGGCTGT	GTCATTGAGGACGCCGTTTC
3	5	5	3A	C03		CTCTATGTAAGTCGCATTCC	TAAATAGTAATACGCCTCCG
3	5	6	3B	C03		GCATACATTGGACGAGAGCT	GTACGCTCAGCACTGGCATT
3	5	7	3A	C04		ACTCTTCAACACTTCTAGGG	ACAGAGCAACACGTACCGTT
3	5	8	3B	C04		CCGAAAGGTGGAGACACTAC	TCATAGGCACTTACTCTGAC
3	5	9	3A	C05		TACGGTGTAGCAGGTACTTC	CACAACTCTGGACACGAAGG
3	5	10	3B	C05		ATTCCGATACAAGGCGATAC	TACATAGTGTGAGAGCCGAC
3	5	11	3A	C06		ATGTATGAACGTCACGCAAG	ACTGCAAACAACGGGACGT
3	5	12	3B	C06		ATTCAGCCAACGGTATCTAC	TACAGTAGAGTAGAGGTCC
3	5	13	3A	C07		TCGAGAGAGCGGTCACTATT	CACCCGATAAGAGCATACGG
3	5	14	3B	C07		CTGGGCAAGTTGATAGACAA	CTTCTATTACATGCGACCGA
3	5	15	3A	C08		AGAGACGTAACCAGAGTTCC	CACGGCGAACTAGGCATAAG
3	5	16	3B	C08		AGTTACCAACCGTACCTAAG	GTCGAGTAATTGTTAGGCAC
3	5	17	3A	C09		ATGTATTAACGGTACTGCCC	AGTGACACAAGCGCAGACCT
3	5	18	3B	C09		ACTTACGTCAAGACAACTCG	GGCCGTCGAGCAGTTCTATA
3	5	19	3A	C10		ATACGGAGAACGAGGATCTT	CACTGATGACAATATAGGCG
3	5	20	3B	C10		CTGTACTCAATCCACTGTAG	AGCTGAGAACAGTGTAGACT
3	5	21	3A	C11		CGCACTATAAGGTACTAGAC	ATGTCGCCAACGATTTACAC
3	5	22	3B	C11		CTGGGCATACAAACCATATC	CTTCTCCAATCGGCAGGAAT
3	5	23	3A	C12		CATAACGCTGCTTAACGGTG	CTACATTGAATTACCACGCG
3	5	24	3B	C12
3	6	1	3C	C01
3	6	2	3D	C01		GACGTTACACCCTCGATATA	GAGGCAATGCTCCCACAGTA
3	6	3	3C	C02		TTGCCACCTGGACTGCTAGA	AGGCCAAATTATATCCACGC
3	6	4	3D	C02		GTATGTCTAGCGAGCACTCC	GTATTGTACTAGCTCTGACC
3	6	5	3C	C03		GTGACGTAGAGCGCCCATTA	GTGATTCGAGGGTATCCAAA
3	6	6	3D	C03		GACTATCACGACATTCAGCG	GAGGTTCGAGCCAATGTCCA
3	6	7	3C	C04		TTGTATCACTGTGCTGCCCA	ATCACATTAACGGAAGGCCC
3	6	8	3D	C04		GACTACAATCACTCCAGATG	AGTCAGGACGAATTGTTCA
3	6	9	3C	C05		TTGTCTTAGCTGTCAAGGGA	ATCATGTGAACCTATTGGCC
3	6	10	3D	C05		GACTGTACCGCGTAGCAGAT	GAGTCCGGCATAGACGATAA
3	6	11	3C	C06		TTGTGATGAGGCTTCGTCAA	ATCTCTTGAAATGTGTGGCC
3	6	12	3D	C06		GACTTGAAGGTGTATGACCA	GAGTGAATCGTATGCAATGC
3	6	13	3C	C07		TTGTTGCTACTCTGGCCCGA	ATGGCATGAACCGCTTGCAC
3	6	14	3D	C07		GACTTTATAGAGGCCAATCC	GAGTGCAGAGGACTATCCAC
3	6	15	3C	C08		TTGCATACCGTGTGCCCATA	AGGATGGCAAATGTGATACC
3	6	16	3D	C08		GACTTTGCAGCCCGAATCGA	GAGTGGAGACATTGACTTAC
3	6	17	3C	C09		TTTCTTGAGCTAGTGGCCGA	CAAGAGTAACTGCAAGGCCC
3	6	18	3D	C09		GAGAATCGCATGTAATCCTC	GAGTGTAAGGTTGCTCACAA
3	6	19	3C	C10		TTTGACTGTCTTAGGGCAGA	CAAGCGACAATAATGTGGCC
3	6	20	3D	C10		GAGAGGACCCACACATTCTT	GATACCACCGACCGATAGAT
3	6	21	3C	C11		GCTACAGAGGGCACCCATTA	GCTGTGTCAGAAGAAACCGA
3	6	22	3D	C11		GCTGTCGGACTAATGTGATC	GCTTCATTACTACTATGCGC
3	6	23	3C	C12		AAAGAGCGAAACCGTTGGCC	CACCCTTGAAGAAGAGGAGC
3	6	24	3D	C12
3	7	1	3A	D01
3	7	2	3B	D01		CTGGTCTCACCCATATTTGA	CTTGAAAGCGTTTGGAATCC
3	7	3	3A	D02		CCAATTACAGACACTAGCGG	CTCCGAATACTTATAGCCAG
3	7	4	3B	D02		CACTCAGTAAGAGCTAGTAC	TAGCCTCTACGCCGTTGTAT
3	7	5	3A	D03		CCACAATCATAGACAGTCGG	CTCCTACTAAGTTATCCAGG
3	7	6	3B	D03		CTGTAGAGACATCTGAATCC	CTTGATTCAGAAGTCGCTGT
3	7	7	3A	D04		CCACATACAGAGATATTCGG	CTCGGGCGACATAAAGAACG
3	7	8	3B	D04		CTGTCCAATAGTCTACATGC	CTTGCCGTACAGCCATGATG
3	7	9	3A	D05		CATGGAGAACTCTAGGTAAG	CTCAATCTAAGTCCTAGCAG
3	7	10	3B	D05		ACGCAGTCAAAGTCATATCC	GCGATGGTACTAGATCAGCA
3	7	11	3A	D06		CGCAGTGGACATCAATCGAG	GACTTCACAATTCTGACTCG
3	7	12	3B	D06		AACTAGAAAGACGGCGCGTT	GACGAATGGAGCGACCATA
3	7	13	3A	D07		CCCTAGCGACAAGCGTTTAG	CTGGACAATGTGTACTAAGG
3	7	14	3B	D07		CGCTTGGGACAATCGCGTAT	GCCTCTCGAATCTTCTGAGT
3	7	15	3A	D08		CCGAGCACAATATCTCAGAG	CTTACAATGTTGAGCACACG
3	7	16	3B	D08		CGCTTAATGGAGACGAAGTT	GCCCTTATACGGGTACAGGT
3	7	17	3A	D09		GGACAGATGGTACGTCATTA	CGTGTACTACCGAATATGCA
3	7	18	3B	D09		GGCCATATACGAGATGTAGA	CGCGGTATAGCACTACAGAC
3	7	19	3A	D10		GTCACTGTACGGCGAGTCAT	GAGTTACACGTCACCATACG
3	7	20	3B	D10		GGGCCTCATTTCCGTAACAT	TAGTATGGCAGCTCCCGCAT
3	7	21	3A	D11		GTCAGAGCACCTATCGTGAG	GAGTTAGGACGACCGCTACA
3	7	22	3B	D11		GACCGGGTAATAGGATATAC	ATCATACTAACGGATCGACC
3	7	23	3A	D12		GTTTATCACACGCTCCTAGA	GTCATAATTGTAGGGACGAC
3	7	24	3B	D12
3	8	1	3C	D01
3	8	2	3D	D01		GAGAGTGAATCCAGGTCAAT	GATACCGCACGATCAGCAGA
3	8	3	3C	D02		AACTGATCCAAAGACGGGCC	CAGTGGGCAAGATAAGATTC
3	8	4	3D	D02		empty
3	8	5	3C	D03		GCTACATAGGGCGACAGCTT	GCTGTGTGAGAACCAAACAT
3	8	6	3D	D03		GAGCACACACCGCTGAGTAT	GATAGAATGCGATCGATCGA
3	8	7	3C	D04		GCTACCCACTATCAGTATGG	GCTTACACTGTCACCTAAAG
3	8	8	3D	D04		CTATCCTTACACTAGCAGGG	CTCTTGCGACACAGGTGACT
3	8	9	3C	D05		GCTACCCGCAGACGGTTATT	GCTTACCATTTATCACGCAG
3	8	10	3D	D05		CTATCTTGAATATGCCAGCC	CTGAACAGGTTAGACAGTAC
3	8	11	3C	D06		CGCTGTGCAAGGCTCGTATA	GTGCTTACCGTGGACCGTAT
3	8	12	3D	D06		growth control
3	8	13	3C	D07		CTACTTATACGGACATCAGC	AATGTTCGACAAGTAACGCG
3	8	14	3D	D07		CTATTACTACATATCGGGCG	CTGACTTACCACTGACATGA
3	8	15	3C	D08		GCTACGCTACCGCAGATGTA	GCTTACTACGGATAGATCAG
3	8	16	3D	D08		CTATTATACGCGAATGCAGG	CTGAGACCACGGACATCGTA
3	8	17	3C	D09		CGATGGCGAAGCGTCTCATA	CGATTCTGACCACATACGAG
3	8	18	3D	D09		CTATGTACCACTCATGCTAG	CTGACCGAATCCAGCAGAGA
3	8	19	3C	D10		CGATGTACCACGTAGACCAG	CGCACACTAAGGATCATTAC
3	8	20	3D	D10		TTCACCTCGGCACTTGGGTT	TGGCTTTCAGCGCATTCGCA
3	8	21	3C	D11		GAGGTAGAATCGTCTCGACA	GAGTATCGAATCTCATCTCC
3	8	22	3D	D11		TTCGCACGGGTGGCATTCAT	TGTTGCTTAGAGGCTTGCCA
3	8	23	3C	D12		ACCGTCCAACACTGAGAGAG	GAGATCCGAATGCGCGTACT
3	8	24	3D	D12
3	9	1	3A	E01
3	9	2	3B	E01		CTGTCCTAATATGCAATGGC	CTTGCGACAGATCATTGCA
3	9	3	3A	E02		CGCTCCTTACAATTATCGAG	GAGCGATGAATATCTTGACG
3	9	4	3B	E02		CTGTCTGGACCATAGCAGCA	CTTGCTATAAGGCTGGGACA
3	9	5	3A	E03		CGCTTTCGACCCTTAGATAG	GATACATGATGATAGCAGCG
3	9	6	3B	E03		CTTAATGTCTAATCCAGCCG	CTTTAGTCAAGTGGTCTCAC
3	9	7	3A	E04		CGGAGTTTACCAGACCATCG	GATACTCAATGCTCGCGCAG
3	9	8	3B	E04		GAAGCGGGTAGACATCCACT	GACACGTAGGACAGCTATGC
3	9	9	3A	E05		CGTAGTTTACAATTCCCACG	GATTACTGACCAGCATCGAG
3	9	10	3B	E05		CTTAGTCGAGATGAATGAGC	CTTTGTATAGAGGCAGATCC
3	9	11	3A	E06		GTTCGTATAGCGTACTGCAT	GCTGAGGTACGCGACTCTAT
3	9	12	3B	E06		CTTATACCGTCACCAGGGTT	CTTTGTGTAATCCCATCAGC
3	9	13	3A	E07		CGTCTCCAATAGTATAGCAG	CGATCTTCACAGAGACATCA
3	9	14	3B	E07		GAAGGCCGCAGAAGCTCTAA	GACAGATTCCACACGCGGTA
3	9	15	3A	E08		GAGCAAGTTCTTACAGCGGT	GGGTTTCACCGACCTCGTAT
3	9	16	3B	E08		CTTATTCGAGAGCCACAGCA	GAAACGGATAGAGACTGTTC
3	9	17	3A	E09		CTCAGACTAAGTGGAGAGAC	ATCCGACGAACCGTTACGAA
3	9	18	3B	E09		CTTCCTGTACCCTGGAGGTT	GAAATTCTATGACCAGCTCC
3	9	19	3A	E10		GTGATGACCGGGCACTTCTA	GTGCGACCACTTCACGGATA
3	9	20	3B	E10		GAACTTACGTTACAGCCGCA	GAATTATTAGCAATGGCGGC
3	9	21	3A	E11		CACTTAACGTGATGATACAG	AAGCACCTAAACGTACTTCG
3	9	22	3B	E11		growth control
3	9	23	3A	E12		GCTCTACAGTGAGGACGAAC	CGTCTGTAAGCTGGAGTAAT
3	9	24	3B	E12
3	10	1	3C	E01
3	10	2	3D	E01		CCAGTTATAAGCATATTGCC	TATAGATTATCAGGCCAGCC
3	10	3	3C	E02		AGAGGGTAACAGAGTATCCT	GCTATGACAGCTTCGAGACG
3	10	4	3D	E02		TGGCATACCGGGCTTGATAT	TCCCGCCAGCGTGGATTTAA
3	10	5	3C	E03		AGAGTAACCAAGCTACCGCG	GCTATGTTACCGTACCGTAG
3	10	6	3D	E03		CCCAGGTGAATAGAAACTTC	TATCATATCATCTGAGGCCC
3	10	7	3C	E04		ACCGTGATAGAACACTGACC	GAGCACGACTACCGCAGTAT
3	10	8	3D	E04		CCTGGGATAGAAGAAACTCC	TCATTATACTCTGATGGCCC
3	10	9	3C	E05		CTCTGCACACCGTGAGTGAT	TGACTCTGACGTTAGGTACT
3	10	10	3D	E05		CCTTGAATAATATCTCGGCC	TCCTTTAGACTTCATGGCAC
3	10	11	3C	E06		GGTATAGCCGGACATAGTTA	AATTACTAACACCGACTGCG
3	10	12	3D	E06		CGGATTGGAAGGTTATTACC	TGAGAGGATAGATGCTTTCC
3	10	13	3C	E07		GAACTCTCGTACATAGATC	CACCTGCTACCAAGTTAGA
3	10	14	3D	E07		CGGATTTCAAGGGATTGTAC	TGATGGGAGCTGATTATCTC
3	10	15	3C	E08		GAACTGGTGAGACCGACCTA	CACCTGTAACTACTACTAGG
3	10	16	3D	E08		GATGCCATACATTCATTCGC	TTGATGTCAGGGTAGTTCCC
3	10	17	3C	E09		GGTCATTACGCGATAGCAGC	CGGCGTCCAAGGTCGTTACA
3	10	18	3D	E09		GACTATTGAATGCACCATCC	TTCCTGAGATGCTGCTATCC
3	10	19	3C	E10		GGTCCCTACATCGGCGTATA	CGGCGTTAATCGCAGAGAAC
3	10	20	3D	E10		GATAGTCAATGGCATCACCC	TTCGAGATGATGGGCTATCC
3	10	21	3C	E11		GGTCGAATCGGTGCTACCTA	CTAGTCACAATGGCGTAGAA
3	10	22	3D	E11
3	10	23	3C	E12		GTCTGTGACCGTCGCACTTT	CTAGTCGTAAGTAGTCGGAA
3	10	24	3D	E12
3	11	1	3A	F01
3	11	2	3B	F01		GTATTAGCAGCGATGACGCA	GTCACCGAGGTAGAGTATAA
3	11	3	3A	F02		ACTATCTAACAGACAGTCCG	TGATTAGTATCTAGGCGCAC
3	11	4	3B	F02		GTTGCGACAGGGTCTACTAT	GTTGTAGGACGTATGATCTC
3	11	5	3A	F03		ATGATTGAACGCCTACGAAC	ACTCAGCTAAAGTGGTAGAC
3	11	6	3B	F03		GGCTTACACTTTAGTACCGA	GGGTTCGGAGATACTTATTC
3	11	7	3A	F04		TGATCTCGACGGCTCGTGAT	GTTCTGAGAGCGCAGTTCAC
3	11	8	3B	F04		GGCTTAGTAGAGCAGTTCCA	GGTAAGTTGGGCTACTATCA
3	11	9	3A	F05		CGATCCGTAAGGAGGTCACA	ATGCGGTTAAGCGGTAATAC
3	11	10	3B	F05		GGGAATCGGGTTACATTTCA	GGTACGCTAGACTATCCATT
3	11	11	3A	F06		CGATCTAGCACGCAATATAC	ATGCTACGAACTACCAATCG
3	11	12	3B	F06		GGGAATTTATGGACGACTTC	GGTACTTACTCGACCGGACT
3	11	13	3A	F07		CGTCTCCGAAGGTCGAGTAA	CATGCTAGAAGAGGTGTACC
3	11	14	3B	F07		GAAGACCCGTACCAGCTTAT	GAATTGGAAGTGTGCTCATC
3	11	15	3A	F08		GAGCTGTTACCACGCCTAGT	CGATGAGCACAGACGATTCA
3	11	16	3B	F08		GAAGGTTGCGGACAATCTTT	GACAGGTCACCCAGGACTTA
3	11	17	3A	F09		GCTCTCTCACCTGGAGTGTA	CGTCTGTTACACCATCATAG
3	11	18	3B	F09		GGGACTTACGCATGAGCACT	GGTAGTCACCCGAGCTGTTA
3	11	19	3A	F10		GCTGACAGGTCGGACTCATA	CGTCTTGCACCTTACAGTAG
3	11	20	3B	F10		GGGACTTGACTAGAGTTACA	GGTATAGAGGGATCTCCATA
3	11	21	3A	F11		ATCCACGGAACGCAGTCAGA	TCTAGTCTACGGTCCCTGAG
3	11	22	3B	F11		GGGAGACATTTGACATTCCA	GGTATCATAGGACATTCGCA
3	11	23	3A	F12		TATCAGCCATGCGTACTCTA	GTATGATTACGGAGTACGCT
3	11	24	3B	F12
3	12	1	3C	F01
3	12	2	3D	F01		GATGGTGAATTACTTAGCCC	TTGCAGTTATGATGCGATCC
3	12	3	3C	F02		GCTATCCGATTCATCTGACT	AGTAGCGTTCCACTCTGACT
3	12	4	3D	F02		GATTAGGGAATGGCCTCTAC	TTGGAGATGGTACTTTGCAC
3	12	5	3C	F03		AGTTCATCAACCATTCGAGC	GTAGTAGACTGGACGCTAAC
3	12	6	3D	F03		GCGTTCGCAATTTGGATACC	TTTCTTGCAGTGGGCAGTAC
3	12	7	3C	F04		CTTTCCAATACGGTGTACGA	ACGAGTACAAACGGATTGCC
3	12	8	3D	F04		GCTAGGGAATTGGTCATAAC	TTTGAGAGATTGGTAGTCCC
3	12	9	3C	F05		CGGAGACCACGCAACCGTAA	ACCTTCACAAATACGACGGG
3	12	10	3D	F05		TGCCGCATAGCCCTGGATAT	TAATGGCGAGGAGTTTCCCA
3	12	11	3C	F06		CTAGATAGACATCACTCACG	ATAGTACGAACGATCCGTCA
3	12	12	3D	F06		TGCACAGGCCGGGATACTTT	GGTGTGGTAATTTGTCCCAA
3	12	13	3C	F07		CCGTCGCGCACGTAGTATAA	AAAGTTCTAAACCACGTCCG
3	12	14	3D	F07		TCCTTGACGGCCTGCATGAT	GCGGAGCAATTTGATACCA
3	12	15	3C	F08		CACACTGTAAGACGATAGCC	GTAAGCGGCTAGACGTACTA
3	12	16	3D	F08		ACCTTCCCAAAGTAACAGGG	TGGATTCCCAGCCGATACTG
3	12	17	3C	F09		AGAGTTATACAGAGACCTCG	CTGGACACACGGCGACTTAA
3	12	18	3D	F09		AGAAGGCCAACCAATCTCGG	TTACCTTCCTTATCCGGGAG
3	12	19	3C	F10		AGATACTTAACCATAGCGCC	GACATCGCAGCAGATAGATC
3	12	20	3D	F10		AGCCGGTCAAACCAACATTG	TTCATGGACGCTGTGCCAG
3	12	21	3C	F11		ATAGAGCGAACGATAGTTGC	GCCTATTTACCGACGAGCGA
3	12	22	3D	F11		ATCATTCAACCTCCATGTGG	TTTAGTTCAGGCGCTGCAAG
3	12	23	3C	F12		CACACTAACTCGAATGACGT	GTAACTCCTCTCACGGATGA
3	12	24	3D	F12
3	13	1	3A	G01
3	13	2	3B	G01		GGGAGACTAGGACTTACTTC	GGTATCGAATTTCCGCGAAG
3	13	3	3A	G02		TGATGCGTAGGCACGTCTCT	GTTGACGTACTGATACTAGG
3	13	4	3B	G02		GGGAGGATACTCGACTACTC	GGTATTCGAGATCAGCTACA
3	13	5	3A	G03		ACACGGCTAAAGACTCTACG	TATCGCATAGATCAGTGAGC
3	13	6	3B	G03		GAAGTCCGTTACATGACCAT	GATATAGGCTACCCAACTTG
3	13	7	3A	G04		ACACGGGAACAATCACTCGG	TATCGGGACTCCTGACATAC
3	13	8	3B	G04		GGGATTACCGGATCGACTAC	GGTCATGCCGCACGTCTATT
3	13	9	3A	G05		ACTCACCGAAATCAGTACGG	TGCATCTACTCCTCGTGAGA
3	13	10	3B	G05		GGGATTGACCTACGTCCGTT	GGTCCATAATTGCGGCAGAC
3	13	11	3A	G06		ACTCACGCAAATGAACGGCG	TGCCACGTCGCCTGATAGTA
3	13	12	3B	G06		GGGCAATGTTTATCCACAGA	GGTCCCTTACCGGGCATATA
3	13	13	3A	G07		AGTATCTGAACATCGTCACC	ACTCCAGTAAATCACGTAGC
3	13	14	3B	G07		GAATAATGATTGCAGACCGC	GACCATAGACCGACCATGTA
3	13	15	3A	G08		ACTCCGACAAATCATAGTGC	ACTCGCTTAAAGTTCATCCG
3	13	16	3B	G08		GAATACCTAGTAATCCGCAC	GACCATCGACAGCGGAGATA
3	13	17	3A	G09		ATCCACAACTAATCGACGGT	TCTAGGTAGCCGAGCTGACT
3	13	18	3B	G09		GTAAGCTACTGTACTATCGC	GTACATCGCTGGACCTAGAG
3	13	19	3A	G10		GCACGGACCTGACCTGATAT	GGTTGACTACGCGGATTCAT
3	13	20	3B	G10		GAATCCTTACGACGACCGAA	GACCTATAATATGCCATCCG
3	13	21	3A	G11		ACGCGGCTAAAGGTAGATAC	GTGTACTCAGCTTCACTAGC
3	13	22	3B	G11		GTGATCTCAGAGCGCAGCTT	GTGCCTATACTCACCTTTAG
3	13	23	3A	G12		TCTACAGTGTGTCAGAGTGA	GTACGATACGTGACTAGAGC
3	13	24	3B	G12
3	14	1	3C	G01
3	14	2	3D	G01		CCATTTGAAGCAGTCGGAAG	CCAGGAAGCCGAGGCAATAT
3	14	3	3C	G02		CGGACTAAGGGCGACTAATA	TAGACTGTACGGTAGCCGAA
3	14	4	3D	G02		CCCAGGAACTTCACATAATG	CCGCTACAAGCATTGGGAAT
3	14	5	3C	G03		CGGACTCGACAATCGCTAGT	TAGAGAGTATGAGATCCTCG
3	14	6	3D	G03		CGAATCCCAATCACATGAGG	CTGGCAGGACAGGCATCATT
3	14	7	3C	G04		CTAGAGCTAATACGAGTTCC	TCGTCGTCACCTTGCTAGAG
3	14	8	3D	G04		CTTCCCTCAATTATACTGGG	GCCGGGCAATGCGTTCATAT
3	14	9	3C	G05		CTCTGTCGAGAAGGCTTGTA	TCGTCGTGAGCATGGTCTAT
3	14	10	3D	G05		TATTTGGCACGGCAGGTCAT	GCCTTTGTAATCGTTGGCAA
3	14	11	3C	G06		CTCTTACGACATATCACAGG	TTGATCGTAGATTCGTGAGC
3	14	12	3D	G06		GCACTTGCAGTCATTGGAAT	GATCGGGACACCTGGTACAT
3	14	13	3C	G07		GCAGAGTACGGACGCATATC	ACGAGTGTAAAGTAGACGCC
3	14	14	3D	G07		GAGGTCAATGCAGTTCAATG	GGACCACCCGCATGGATTAT
3	14	15	3C	G08		GCAGCACGACGCACTGATAT	ACGATAATAACAGCTCCTCG
3	14	16	3D	G08		GATTCTCAATGGCGGATAAG	GAACCTTGACATGCCATCAT
3	14	17	3C	G09		GTCTGGACATTCCGGTACGT	ATATGTATAACGCCTACCCG
3	14	18	3D	G09		CTCTGCATACGTGGTTGAAT	TAGCGCATCGGAGTTTACAT
3	14	19	3C	G10		TCGCGTGTACTGTAGGTCAC	CCTTCTTACCAGGACGAGA
3	14	20	3D	G10		empty
3	14	21	3C	G11		ATAGATTGAACGAGCTGACC	TCGGTACTGCTCCAGCGTTA
3	14	22	3D	G11		CAAATGAGAGTGCCGTGAAT	GCGCGACCGATTATTTACAT
3	14	23	3C	G12		growth control (don't match)
3	14	24	3D	G12
3	15	1	3A	H01
3	15	2	3B	H01		GCGAGATACGAGTCACATCG	TTACGACTATGAGGGATTCA
3	15	3	3A	H02		GACGGTGAATGCCACTACAT	GGGCTACACTGTCCACGATT
3	15	4	3B	H02		CGTTGCCAATGCACGAGCTA	GAGAGTGCAATGCCGACTAA
3	15	5	3A	H03		GACCGACCAGCCTATATTAT	GGGAGCGTAGATCACATTAT
3	15	6	3B	H03		CTAACTCGGGCGAAGCAAGA	GAGAGTGGATCGCTCATAA
3	15	7	3A	H04		GACCCACAATCGCTGAGAGT	GGGAGCAGACTGACTACCTT
3	15	8	3B	H04		CTAGGAGGAATCACTCACCA	GAGGTGAAGTTGCTATACCA
3	15	9	3A	H05		TCTAATCGTGTCGCACTCAT	GCGCGTATAGCTCTCCATAG
3	15	10	3B	H05		ATGTAAGAAGGAGGACTCTC	ACTGACATAACATACGGTCC
3	15	11	3A	H06		GACATACGGCCATACATCTT	GGCTCGGCACCGTATCTTAT
3	15	12	3B	H06		ATGTACCTAACGGCAGCGAA	ACTGACTAACAGCTAATCCG
3	15	13	3A	H07		GATTACCTACATCTACCTGG	GCACTTAATGTTACGGACAG
3	15	14	3B	H07		ATGTACTGAACGGGACGACA	ACTGACTCAAATCGACGACG
3	15	15	3A	H08		GAAGCGGACTACCGACCATT	GGCGGTGACCCGTTCTATAT
3	15	16	3B	H08		GCTTGTAGACAGTGTTACGC	CGTGGTGTACGCACTACGTT
3	15	17	3A	H09		CTTGGGAGACAGTATGATCT	GGCCTCCGACAGTCTTGTAT
3	15	18	3B	H09		CGCACGCTACAGACTATTAT	ATGTCCGCAACCGTCTTAGA
3	15	19	3A	H10		GATTCATTAGACCAGGCGCT	GCAGCAAGTTTCGGACAGTA
3	15	20	3B	H10		CGCACTAGAAGTCACTATAC	ATGTCGAGAAATAGTGACCC
3	15	21	3A	H11		CTGGGTGGACCATCACGTAT	GGATGACGAGGTCTCACCAT
3	15	22	3B	H11		GCTTGACTATGACTTAGCAC	CGTGGTCAAGTCGCTAGACA
3	15	23	3A	H12		CTGGCAGCAGACCGAGTAAT	GGATACATGGGAGTACCTAT
3	15	24	3B	H12
3	16	1	3C	H01
3	16	2	3D	H01
3	16	3	3C	H02
3	16	4	3D	H02
3	16	5	3C	H03
3	16	6	3D	H03
3	16	7	3C	H04
3	16	8	3D	H04
3	16	9	3C	H05
3	16	10	3D	H05
3	16	11	3C	H06
3	16	12	3D	H06
3	16	13	3C	H07
3	16	14	3D	H07
3	16	15	3C	H08
3	16	16	3D	H08
3	16	17	3C	H09
3	16	18	3D	H09
3	16	19	3C	H10
3	16	20	3D	H10
3	16	21	3C	H11
3	16	22	3D	H11
3	16	23	3C	H12
3	16	24	3D	H12
4	1	1	4A	A01
4	1	2	4B	A01
4	1	3	4A	A02
4	1	4	4B	A02
4	1	5	4A	A03
4	1	6	4B	A03
4	1	7	4A	A04
4	1	8	4B	A04
4	1	9	4A	A05
4	1	10	4B	A05
4	1	11	4A	A06
4	1	12	4B	A06
4	1	13	4A	A07
4	1	14	4B	A07
4	1	15	4A	A08
4	1	16	4B	A08
4	1	17	4A	A09
4	1	18	4B	A09
4	1	19	4A	A10
4	1	20	4B	A10
4	1	21	4A	A11
4	1	22	4B	A11
4	1	23	4A	A12
4	1	24	4B	A12
4	2	1	4C	A01
4	2	2	4D	A01		empty
4	2	3	4C	A02		GTCACAATCTTCTGCACTAG	TCCGATAGATATTCGAGGTG
4	2	4	4D	A02		empty
4	2	5	4C	A03		GTCACCATCGACCTATGTGG	TCCTATCCACTCTATGTGAG
4	2	6	4D	A03		ATTTCTAGCACCAAGAGCAC	CACGTAAGACGCGCACATGA
4	2	7	4C	A04		GTCATCAGACCTGCTGTAG	TCGATAATCTTGTAGCGCG
4	2	8	4D	A04		AACGAACCAAACTGGCGCGT	CAGACCACACACATGAGGGT
4	2	9	4C	A05		GTCCAGCACTCCGATGATAG	TCGATTTCAGTAGATGCGCG
4	2	10	4D	A05		AACGCAGGAAACGCAGGTCT	CAGATCAGAAGCAGGACGCT
4	2	11	4C	A06		ACGAAGCGATGGTGACATAT	CGGCAGATTGTCCTACATAT
4	2	12	4D	A06		AACGCCGCAAACCTGAGAGT	CAGCAACGTGGATCAACTAT
4	2	13	4C	A07		ATCCCTATACCCGGGTTGAG	TCGTCACTATCTTGCATCAG
4	2	14	4D	A07		AACCGCGCAAACGAAGCTGT	CACTAGAGAAGCTAATCCCT
4	2	15	4C	A08		ATGTCTGAACGCCGGGACTA	CAACTATCATCAAGACGGCG
4	2	16	4D	A08		empty
4	2	17	4C	A09		GTCCTTACATTTCCGACTAG	TCGTGTCCACCTTCTGGTAG
4	2	18	4D	A09		AAGGGACTAAAGAGCTGTCT	CAGGCTAACGGTCATGCACT
4	2	19	4C	A10		GTCGCTGCATAGCATCTCAG	TCGTTGATACGGTTATGCAG
4	2	20	4D	A10		AAGCTCCGAAACGGCACAGT	CAGGCACCAAGTAGCACAGT
4	2	21	4C	A11		GTCGTACCCTTCATCAGGAG	TCTAGCCTATCCCGGAGTAG
4	2	22	4D	A11		ACAAAGAGAACGGCCCTCGT	CAGTCTTGACCAACAACGAT
4	2	23	4C	A12		GTCTAACGGTTTGGACTAAG	TCTATTCTACCTGTGCCGAG
4	2	24	4D	A12
4	3	1	4A	B01
4	3	2	4B	B01		AGCTAGGCAAAGTTTACCAC	ATTTGATGAACTCCGCAGAC
4	3	3	4A	B02		AACCACATAAACTCGTCTGG	0
4	3	4	4B	B02		AGCTAGGTAAATTCAGAGCC	CAAAGAGGAAGCACGCTGTC
4	3	5	4A	B03		TTCTGCGTAGCGTGTGTATC	0
4	3	6	4B	B03		CGTAATACCACACATCTTGG	GTAGCAGGAGAGCTTTCCAC
4	3	7	4A	B04		TTCTCTCGACTTAGTGCAGA	0
4	3	8	4B	B04		AGCTTAGTAAATCTGTGCCC	CAACTTGTAAGAATCCGACC
4	3	9	4A	B05		CTCATCGGAAGGGCTCGTAA	GATCGACCATCCATCAGAGA
4	3	10	4B	B05		AGGATTGCACAGGGAACTAC	CAATAGTAACTGATCTGCCC
4	3	11	4A	B06		GATCTCCCACCGAGGGTATA	GGATGTAATGGTAGCTCCTA
4	3	12	4B	B06		AGGATTTCAACCCGACGAC	CACACTTTAATACAGAGGCC
4	3	13	4A	B07		TAGACGAGTCGGCACGATCA	0
4	3	14	4B	B07		AGGCACTCAAATTGCGACAC	CACGGGCCAAGAGATATACC
4	3	15	4A	B08		TAGACCTTAGTCACGTATCC	0
4	3	16	4B	B08		AGGCTCAGAAATGTGTCACC	CAGAACTGAATTACAGCGCC
4	3	17	4A	B09		CGGTACGCACGACAGTCATA	0
4	3	18	4B	B09		GCCTGCGCCATCAGTAGATA	GGTCGATAATGTGATGTCCA
4	3	19	4A	B10		CCTTACACATACCTAGTGAG	0
4	3	20	4B	B10		GACTAGGCTCCAGGTACTTG	CCCGGAGATGTTATGCAAAT
4	3	21	4A	B11		GTGCCGCCACTAGCGATAT	0
4	3	22	4B	B11		AGGTTAAGATAATCACCGCC	CAGGCAACGTGAGGTAAACC
4	3	23	4A	B12		GGTTGAGTAGACTGCACTTC	0
4	3	24	4B	B12
4	4	1	4C	B01
4	4	2	4D	B01		ATTTCTGAAGAGACACAGCC	CACGTACAACGGTTATCAAG
4	4	3	4C	B02		GTCTCCTGACCTATGATCGG	TCTCGCAGACTCTCTTGGAG
4	4	4	4D	B02		ACAGCTAAATAAGCCTCCGT	CATAAGATGTAGGAAGCCGT
4	4	5	4C	B03		GTTCTGCCACTCAGTTCGAG	TGCCGTTACTCCTGTCAGTG
4	4	6	4D	B03		ACATAGGAACACGGAGCCCT	CATCAACGGGCTCGAACGAT
4	4	7	4C	B04		GTGCAGGACATTGATCTAG	TCTCTTTCAGCGAGGTAGCG
4	4	8	4D	B04		ACATCTGAACACCACAGGGT	CATCGCAACGTCGCTGAAAT
4	4	9	4C	B05		GTGCTCATACCTTATCAGAG	TCTGATCCAGTTAGAGTAGG
4	4	10	4D	B05		ACATGGCGAAAGCACCACGT	CCAAGACGAGATAATCCTCT
4	4	11	4C	B06		GTGCTCGGACATCCTCTTAG	TCTGATTCACAGTCGTGGAG
4	4	12	4D	B06		ACCACCGGAAAGCAGCTAGT	CCACATAAGGGACCATACGT
4	4	13	4C	B07		GTGTATCCAGACCTTCATCG	TCTTCATACTCTCTGCGGG
4	4	14	4D	B07		ACCGAAACAACCCGAGGTGT	CCATTCGGAAGCGACTCGAT
4	4	15	4C	B08		ATGGTTATAGAGAATCGCTC	CAACGGCCTCCAAGAATATG
4	4	16	4D	B08		AACCTAGAACAAGCCGCGTT	CACTAGCCAAGAGGAGCGAT
4	4	17	4C	B09		GTTAGCCCAGATAGCTGACG	TGAAGTCCCTACGTTGCACG
4	4	18	4D	B09		ACCTAAGCAAATATCGCGCT	CCGACGGAAGGATAATGACT
4	4	19	4C	B10		ATTTGGTAACGTCCCGACAA	CACGTCGCACCAAGGATAAG
4	4	20	4D	B10		ACGAATAAACCTCACCGGGT	CCGCCGTAAGCCAGTGTAAT
4	4	21	4C	B11		ATTCCTATATCCATGACTCG	TGATCTCTACGTTGATGGAG
4	4	22	4D	B11		ACGGAGAAATAGACTTCCCT	CCGGAAACGGGTATTAACGT
4	4	23	4C	B12		CTTCCTCTACATTGCTGACG	TGATGACTGTAGTGCATTCG
4	4	24	4D	B12
4	5	1	4A	C01
4	5	2	4B	C01		empty
4	5	3	4A	C02		GATGACCCACTCAGACATGA	GGATTGCGACATCGACTCA
4	5	4	4B	C02		AGTCCTTCAAATGGAGAGAC	CAGTTAAGTGAAGCAGCACC
4	5	5	4A	C03		empty
4	5	6	4B	C03		AGTCGCATAAATTGATCGCC	CAGTTGTCAATAATCACGCC
4	5	7	4A	C04		GACAGTTACGCAGACGAGAT	0
4	5	8	4B	C04		GCGACTGGACAGATTGCATA	GGTCGCTTACGGCCAGTTAA
4	5	9	4A	C05		GACAGTAGAGACAGTTACCT	0
4	5	10	4B	C05		GCGCACACATTGCAGGAGTA	GGTGGCGGACTCTCCATATA
4	5	11	4A	C06		GATGCGCTAATCCGCGTGAA	GGCACACTCAGCCGATGTTA
4	5	12	4B	C06		AGTGTGAGAAATGTTGACCC	CATATTGGAAGATACGGACC
4	5	13	4A	C07		GCCGTACTACTCAGACGAAA	0
4	5	14	4B	C07		GCGCACCACGGCGTATTAAA	GGTTCTTCAGACGCCGCTTA
4	5	15	4A	C08		CTATCGTAATATCAGTCCGC	0
4	5	16	4B	C08		AGTTCATGCAATAAGAGCGC	CATCATCTAAGCTAAGGGAC
4	5	17	4A	C09		CACGGACAACTGTATATCAC	0
4	5	18	4B	C09		AGTTGTCAAGCAATACACCC	CATCTGTTAATAGGTAGCCC
4	5	19	4A	C10		GATGGGATAGCACCGCATA	GGCATACCCTCATCTAGTGA
4	5	20	4B	C10		ATAAGGTAACCCGCATGACC	CATGTATCAAGATGGCTGAC
4	5	21	4A	C11		GATTCGGTAATGCGCTGTAA	GGCCCAGCACTCATAGTATA
4	5	22	4B	C11		AGTCAAGGAAGAAGCTGTCC	CAGTCCAGACAATGGCAGAC
4	5	23	4A	C12		GCAAGGGTATGGACTACTCA	GGCCTGGTACGCGATCTTAA
4	5	24	4B	C12
4	6	1	4C	C01
4	6	2	4D	C01		ACGTGGAAAGGCGCACAACT	CCGTCCTAAGCCGAGTGAAT
4	6	3	4C	C02		TAACGGACTTTAGACTGGCG	TGTAGGACCTGTGCTCACTG
4	6	4	4D	C02		ACTCCGAAATAGAGGACCCT	CCGTGGGTACAAGCTGTTAT
4	6	5	4C	C03		ATGGGTTTACAACGTCCACC	CAACGCGCTGCAACGATGTT
4	6	6	4D	C03		ACTGGCCCACAGAACGAGAT	CCTATGGTAAGCCCTCTAGT
4	6	7	4C	C04		CAAACGCTTATTACACACGG	CACTAATTCAGACGAAGCCG
4	6	8	4D	C04		ATTTGCCAAGACAATTCGGC	CACGTATAACGGTGCAGCAA
4	6	9	4C	C05		TAACACCTCCCGATAGTGAG	TGTACCTTCTCCATGCGTAG
4	6	10	4D	C05		ACAACGCAACACCGGAGGTT	CAGTGCTTACAACCTTGCGT
4	6	11	4C	C06		empty
4	6	12	4D	C06		AGAGCGGAACAGAGCCACTT	CGAACGTGCCCACAGATTGT
4	6	13	4C	C07		ATGGTCATACACCCAGACAT	CAACGCTCCTTAACGTAATG
4	6	14	4D	C07		AGCCAGACAAGAGACCTGCT	CGACTTCAAGCCGGACGAAT
4	6	15	4C	C08		TAATAGTGGGACTCTAGCTG	TGTATGCGATGATATGTCCG
4	6	16	4D	C08		empty
4	6	17	4C	C09		CAAAGGACATACACTCCGGG	CAGAAAGTACATGACCTGCG
4	6	18	4D	C09		AGGGCCAGACAATACACCGT	CGCCCTATACCAGAGATTAT
4	6	19	4C	C10		CAGAGGTCCATCAGGATTTG	CTTCGGGCATAGGTTAGAAT
4	6	20	4D	C10		AGCTTGAAATAGCCATACCT	CGATTAGAAGGGAGTACCAT
4	6	21	4C	C11		CAAAGATGTATAGAGCCGGT	CACTGAAGAGGAAGGACTCC
4	6	22	4D	C11		AGCTGGGTGCAAATAGCGAT	CGCACGATAATCAGCAATCT
4	6	23	4C	C12		CAAAGCACAAGGACTGCCGT	CACTTGGCAATAAAGCATG
4	6	24	4D	C12
4	7	1	4A	D01
4	7	2	4B	D01		ATCGGAAGAATCTGAATCC	CCAGGTTCAATAAGGTACAC
4	7	3	4A	D02		ATATCGTTAAGCCATACGCC	0
4	7	4	4B	D02		ATCGTCAACGCCAATTAAGC	CCATGTCGAAGCATTCATAC
4	7	5	4A	D03		ATATCGTAACGGAAGACGCG	0
4	7	6	4B	D03		ATCTGTGAACGCCCAGGAAC	CCGTTGCCAAGTAATGACAC
4	7	7	4A	D04		CCTGTGCGAACTGTCTTACA	0
4	7	8	4B	D04		ATGAGAATAACTTAGCGGCC	CCTATATTAACTTTCGCGGC
4	7	9	4A	D05		AGCGCAGTAAATAGCTTAGC	0
4	7	10	4B	D05		ATGCAGTTAAGGCTAAGCAC	CGAAAGCATAATAGCGGTGC
4	7	11	4A	D06		ACGAGCGAACACTAGCTGAC	0
4	7	12	4B	D06		CCCGTCTCAACGTGTGATAA	AGTGTGCTAACATGGTCGAA
4	7	13	4A	D07		AACCATCTAAACGACTGTGC	0
4	7	14	4B	D07		ATATTTGGAACGCAGCTCAC	CCACCTGTAAGATTTCAGAC
4	7	15	4A	D08		GACATATAGCTCCACTCAGA	0
4	7	16	4B	D08		CGCGAAGTACGGAGAATCAT	ATTCACGGAACGTACATTCG
4	7	17	4A	D09		empty
4	7	18	4B	D09		GATAGTCCAATGCTACTGAC	CGCGAGCAATAGAGGTACAT
4	7	19	4A	D10		empty
4	7	20	4B	D10		GCGCTATGAATGTCAGCTAA	GTACCCGTCACCTGGGATTA
4	7	21	4A	D11		GCAGCAGTACCGATGAATCA	GGCGTTGCACTGCTACCTAA
4	7	22	4B	D11		GCGCTCTGAATCTGTGAGAA	GTACGCATATTTAGCCAGCA
4	7	23	4A	D12		GCCGTTATACTACTATCCAG	0
4	7	24	4B	D12
4	8	1	4C	D01
4	8	2	4D	D01		AGGGTCAACCAGGACACACT	CGCCGATTAAGCTGCGACAT
4	8	3	4C	D02		ATGCCGATACACAATAGCCG	CAACCACTTTACACAGAGGG
4	8	4	4D	D02		AGGTCCACAGAACTCAAGCT	CGCCTATGACCAATTCTAGT
4	8	5	4C	D03		ATGCTCACAAGCCACGAGAG	CAACCCGGCCAGAGAAGATT
4	8	6	4D	D03		ATAACCTGATCGAACCCAGT	CGCTCCGAAGCTGCGATAAT
4	8	7	4C	D04		ATGCTCGCAGAACCGCAGC	CAACCTACCCTAAGATAGTG
4	8	8	4D	D04		TGTCTCTGACTGGGCATGAT	CCGGGAGAACTGGTCCATAA
4	8	9	4C	D05		ATGGCAACGCATTACAAGCC	CAACGAGTGTCAACTGAAGG
4	8	10	4D	D05		TGTTATGGACTCCTGCACCT	CCTATCTGAACTGGCTGGAA
4	8	11	4C	D06		CATAACTTCACACACGTAGG	AGTAGCCGAACCGAACGGAT
4	8	12	4D	D06		TTACCCAGCTCGGGAGTAT	CCTCCTGCAACTTGAGTGAA
4	8	13	4C	D07		CATACACACGACACATGGTG	AGTAGGAGAACGAATTGTCC
4	8	14	4D	D07		TTATCGGGATCGAGGCTCCT	CCTGCACCAAGGTTGACGAA
4	8	15	4C	D08		ATTGGCGTAACGGATGATAC	CACCGTGCAGCAAGAATTGT
4	8	16	4D	D08		TTCAGTCAGGGCGCAGTCAT	CCTGGTTTAAGGCTACCTAA
4	8	17	4C	D09		TTGAGTACCTGGCCTGAGCT	CGCTTGTAACTTGCTGGAAA
4	8	18	4D	D09		TTCCGACGTTCTGGCAGAT	CGACTGGGAAGGACATTTAA
4	8	19	4C	D10		ATTGCCCTAACGGCTCTAGT	CACCATACAAGGGTCACGAG
4	8	20	4D	D10		TTCCGCAGCCGCTTGAGTAT	CGAGCCCGAAGGGTCATTAA
4	8	21	4C	D11		TTCTTCGAGTGCCCGCATGT	CGCCTCACAATGATGGAGAA
4	8	22	4D	D11		CACGCGATAAGACGTATAGC	GTAGTTGCACTTAGCCATAC
4	8	23	4C	D12		CGTCGCAGAGAGATACACTA	CATAGTGCAAGCAGCGACAC
4	8	24	4D	D12
4	9	1	4A	E01
4	9	2	4B	E01		empty
4	9	3	4A	E02		CGGGTTACAAGTCCTTCACA	GACCGGCGAATCGAGCATAA
4	9	4	4B	E02		GGATACTACGCAGTCCACGA	CGTTGAGGAAGTCGTACCAT
4	9	5	4A	E03		GCAGTAAGTTCGCTTCACCA	GGCTCGCTACCAGAACAAGA
4	9	6	4B	E03		GCGGCGCGAATGTCTCTTAA	GTAGCGATAGCCATATTCCA
4	9	7	4A	E04		GCATGATTAGCATAGACGGA	GGCTTCACAGTAGCTTAGAA
4	9	8	4B	E04		GCGGGAGGACTCATCACTAA	GTATTTGGACCGGAGTACCA
4	9	9	4A	E05		CGAGGCAACTGGCCGTAATA	CTCTCTGTACCATGCAATGA
4	9	10	4B	E05		TCACTGATCGCTACGCGGTT	GATCAGAATCTATGGTACGC
4	9	11	4A	E06		empty
4	9	12	4B	E06		ACATCTAAATAAGTGCCGCG	GTCCTGCTACCTCGTGGATA
4	9	13	4A	E07		CCTCGCCGAAGCGTGTTTAA	CTCCATTCAATCGCAGTAGA
4	9	14	4B	E07		GGAGTCGTACATCTACTTAG	CGTTCTGAATCACCCTAGTA
4	9	15	4A	E08		CCTGTGCCACCAGATGTAGA	CTCCTGGGAAGTTCGATACA
4	9	16	4B	E08		TGGTTCTCACTGTAGTCGAG	GGCACGTTACGAGCCATGTA
4	9	17	4A	E09		CCTTGATCCACGACATGAGA	CTCGGCACAGAGCGCATTTA
4	9	18	4B	E09		ACATCGACAAAGTAGGCGCG	GTCCTCACGCCGTAGGTATA
4	9	19	4A	E10		empty
4	9	20	4B	E10		ACATCGCAACACAGACGGGT	GTCCTCGCACGCTATGGATA
4	9	21	4A	E11		CGAAGTCAAGGCCACCAGTA	CTCGTCCCAATGACTGGAGA
4	9	22	4B	E11		ACATCGCTAAAGCACATCGG	GTCCTGAGACGAGTACGTTA
4	9	23	4A	E12		CGAGACGCAAGGGATTTACA	CTCTAGTCAATCAGCCAGAA
4	9	24	4B	E12
4	10	1	4C	E01
4	10	2	4D	E01		TTCTCCCGAGCAGGGTGTAT	CGCCAGGCAAGGGTCTATAA
4	10	3	4C	E02		GAGCATCTAATCAGTGTACG	CGATACCGAAGTCCAGATAC
4	10	4	4D	E02		TTCTCCGCAGCTTGCTAGAT	CGCCATCAAGCTCTTTAGGA
4	10	5	4C	E03		GCTCCGATACCGCGATGTTA	CGTCTAACTCTCGCAGAAGA
4	10	6	4D	E03		CTATATCCAAGTCTGCGACA	TTCTCGGGACTGGTCGTAT
4	10	7	4C	E04		GCTCGATAATGGCTACTACC	CGTCTACGACAGAGGCATAG
4	10	8	4D	E04		CTGATGCTACACTAGGCACA	AACATCTCAAACGACGTGCG
4	10	9	4C	E05		TATAGCCTAGCGGACAGGAC	GTATCAGACGTGCATATAGC
4	10	10	4D	E05		GACAGCAGATCAGAGACTCC	ACGACTGAACACTACGACGG
4	10	11	4C	E06		GTATAGTACGTGATAGGCTC	GAGCGTACAGCGCGTCATAT
4	10	12	4D	E06		GCCGAGACAGTGGTATATCT	AGCGAGTCAAATGTATCGAC
4	10	13	4C	E07		GTTCACATCTTACTCCGAGA	GCTCGTAGACGCAGCTAGTA
4	10	14	4D	E07		GGTGTCTCACGAGTATCGAC	ATATCAATAACTGCGACGCC
4	10	15	4C	E08		GTTCACGTAGATCCCGACTG	GCTCGTCCACAGTGCGTTAT
4	10	16	4D	E08		GGTGTCTGACTAGATGTTAC	ATATCCTAACGACTTCTCGG
4	10	17	4C	E09		empty
4	10	18	4D	E09		empty
4	10	19	4C	E10		ATTGTCACAGAATAAGGGCG	CACGAAGAGACCGACACTTG
4	10	20	4D	E10		GGTTACGTCCACTCACTTTA	ATATCGCGCAATCAACGCTA
4	10	21	4C	E11		ATTGTGGTACACCCAACGTC	CACGCAACGTACTTGAACTG
4	10	22	4D	E11		GTGAGTACAGTTATTGAGCC	CACGCAGGAAGACGTTAGAC
4	10	23	4C	E12		GCCAGTACCGCAGTCAGTTA	GCGACTTACGAGCATGAGCT
4	10	24	4D	E12
4	11	1	4A	F01
4	11	2	4B	F01		AGTGTCTCACAACGAGCGAC	TCAGTAGACTCTGCGACCTG
4	11	3	4A	F02		GCCCATGAGCCTAGAGCTA	GGGAGTTGACGCTACCATCA
4	11	4	4B	F02		AGTGTGACAGAAGACTACCT	TCAGTCGAGTGCAGGTCATC
4	11	5	4A	F03		CGAGTGCGAAGCGCCTTTAA	CTGCACAGATCCCAGAGGTA
4	11	6	4B	F03		ATTAGATCAACTACCGCACG	TGTAGCCGAGTCGCCGTTAA
4	11	7	4A	F04		CGCTCCTGAAGGGTAGTTAA	CTTCTCGGAATCCCTAGTAA
4	11	8	4B	F04		GACTGATCCATAATCGCATC	GTATTATAGGACTGCCATCC
4	11	9	4A	F05		CGCAGTAAGGGCCACAGATA	CTGCTTGCACGATGAGCGAA
4	11	10	4B	F05		CCCTCAGAACTCGTAGTAAA	ACATTTATACACATCGGCGC
4	11	11	4A	F06		CGGCCAACGTCTGCATAATA	GAATAGGCTTACCCACGCGA
4	11	12	4B	F06		CTACCGTAAGTTATACTCGC	CTCCTGATACCACTTTGTAG
4	11	13	4A	F07		CGGCGTACAATGCCATAGAA	GACATCACCTACATCATGGA
4	11	14	4B	F07		GACCTGGAATTAGCACACGC	GTATCTGGAATGGTTGTCAC
4	11	15	4A	F08		CGGTTTACACCCACGATTGA	GACGTTTCAATGCAGCGTAA
4	11	16	4B	F08		CTACGGTCAATAGATGGTAC	CTCGACACCCGAATGGAGAA
4	11	17	4A	F09		GCCCAGTAATCTCTATCAGA	GGGATGGACGCTATTCACTA
4	11	18	4B	F09		GACCATGGAATATGTCGAGC	GTAGATGACCCAGTTCCAGC
4	11	19	4A	F10		CGCCGCGCAAGCTGTATTA	CTGGCTGGACCACTATGCTA
4	11	20	4B	F10		CTACGTGCAATAGCAGCTCA	CTCGATGAAGTCCGTCACAA
4	11	21	4A	F11		CGTACCCGAATGCAGCAGAA	GACTCAATAGTTGCAGAGGA
4	11	22	4B	F11		CTACTAATAGCGAGACATCC	CTCGCAATACGTGTACCGTG
4	11	23	4A	F12		CGCGCCTCAAGTCAGATGAA	CTTACAGCCGACCATATTGA
4	11	24	4B	F12
4	12	1	4C	F01
4	12	2	4D	F01		GTGAGTCGAATTTGTGTACC	CACGCCTGAAGACGGTCATA
4	12	3	4C	F02		TGAGCCGTACTGGCCTACTA	GTTCGACCTTGACCTCGGTA
4	12	4	4D	F02		TACTTCTTACGGTCGATCCG	CCTGTATGACACATCACTAG
4	12	5	4C	F03		TGAGCTACCGCCGTCAGTTA	GTTCGCCGGCGACTTCGATA
4	12	6	4D	F03		ACGACGGTGTAGCATCTAAT	ATAGGGAGCGCATCTGCCAT
4	12	7	4C	F04		CATACTATAAGCACGGGTAC	AGTAGTCCAAATTCGGGTAC
4	12	8	4D	F04		CAGACGTAACTACTCATAGC	CAGATCCTAAGAGCAGTTAC
4	12	9	4C	F05		ACTAGATAACAGATGCGCCG	TGAGTGGCACGTTCGCTACT
4	12	10	4D	F05		CAGACGTTAATAGCCGACAC	CGCCCGTCACACGTATGAA
4	12	11	4C	F06		AGTACGTCACAGAACTGAGC	ACACCATTAAAGGTACGCGC
4	12	12	4D	F06		CAGACTCAACTATGGATACC	CGACCTCAAGCGTGCGATAT
4	12	13	4C	F07		AGTACGTTAAGATAGACCCG	ACACCCGCAAAGACGTAGGT
4	12	14	4D	F07		CAGACTGAACTCAATGTACC	CGACCTTACCAGCGAGATAG
4	12	15	4C	F08		AGTAGAAACATCGAGTCGC	ACACCGAAATAACTCTCGTG
4	12	16	4D	F08		CGACCCACACTAGGAGAGAT	CGTAGCACAGATCACTATAC
4	12	17	4C	F09		TTCTCTGCACTTCGCGGGAT	CGCCATCCAAGGGCTGTATA
4	12	18	4D	F09		CGACCCGTACACATGATGAG	CGTAGCGAACTTGTGCGAAA
4	12	19	4C	F10		TTCTGCTGAGCGCCGTCAT	CGCCGACCAATGGGCATATA
4	12	20	4D	F10		CGTACTGTAGAATAGGGACT	GACGGTAATCGAGAGTAACT
4	12	21	4C	F11		CATACGAACTGCACAGACGG	AGTAGTAACCATTAAGCCGC
4	12	22	4D	F11		empty
4	12	23	4C	F12		ATTTCCGGCACCCAAGGAGA	CACGGTTGACAAGATGATAC
4	12	24	4D	F12
4	13	1	4A	G01
4	13	2	4B	G01		GCGTGCGGAGACCTCATTTA	GTCAGTTTACGGCACGGCAA
4	13	3	4A	G02		CGTCTTTCAAGTCAGGCGAA	GACTGTGAATGAGATGTCCA
4	13	4	4B	G02		CTACTGGAATATACGACCCA	CTCGCTCGACATCAGGGATA
4	13	5	4A	G03		CGTGCTCGAAGGATTTGACA	GACTTCTTACCCATATCGGA
4	13	6	4B	G03		GTGACCAGCGGCACGTATAT	GTGATGTCAGAGTAGACTTC
4	13	7	4A	G04		TATGCTAGATGATTCGCGGA	TGAGAGGCAGTGTATCCCTA
4	13	8	4B	G04		GACATGATATGAGAATGCGC	GTACTGGGAATTGTGTTACC
4	13	9	4A	G05		TATGTCCCACGGGCACGTAA	TGAGGCGAGGTCCCTACTAA
4	13	10	4B	G05		CGAGTGAATATAAGTGCCC	GATATGCGAAGTTTAGGTCC
4	13	11	4A	G06		empty
4	13	12	4B	G06		CAAGGCTAATAGAATTGACC	GATCGGATAATAGTTAGGCC
4	13	13	4A	G07		TATGTGCTACTATCCTGCCA	TGAGGGCGAGCTATCTATCA
4	13	14	4B	G07		empty
4	13	15	4A	G08		empty
4	13	16	4B	G08		CGCACCTTAATTGACAAGTC	GATTGCCTAATGAGTCTGAC
4	13	17	4A	G09		TATTGGCGACGGTAGCTTAA	TGAGGGTACGTGTTATCCAA
4	13	18	4B	G09		CGGTTGTAATCAATGGTAGC	GCCGGTTCAATCTTCTATAC
4	13	19	4A	G10		TCAATACTGTTGCCACCGTA	TGAGTCTGAGGCCACTGTCA
4	13	20	4B	G10		CGTAATTTAGAAGTCCAGCC	GCGCGGTGAATTGATTATAC
4	13	21	4A	G11		GCCGATAGACGATCAGCCAA	GGGCTACCGCATCCAGTATA
4	13	22	4B	G11		GTTAAGTAATAGGGATTCC	GGACGTGCAATCTTGTGACC
4	13	23	4A	G12		TCACCAGGGCCTACGTGTTA	TGATGGCACGTTGGACATA
4	13	24	4B	G12
4	14	1	4C	G01
4	14	2	4D	G01		CGTACTTCAAGGTATTAGCG	GACGGTACAGGACGTTACTA
4	14	3	4C	G02		CGATAAACACCAGTACCTGT	ATGATGCTAACCTGTCACAC
4	14	4	4D	G02		TGAAGGACACGGGCTCTAAT	TATCATCGACTACGTGCCAT
4	14	5	4C	G03		empty
4	14	6	4D	G03		GACGCTTTAGACATAACACC	GCGGTATCACCTACTCGATG
4	14	7	4C	G04		TTATGTACCGTGCTCTCCGG	ATCCCACGAACGATGAATCT
4	14	8	4D	G04		GACGCTAGAGCACCGACATT	GCGGTACTATCAGCGACTAG
4	14	9	4C	G05		TTCACTCAGTCGGATGATAG	ATCCCTACACAACTGGGTAT
4	14	10	4D	G05		GCGGACTCACCCTTAGTGTA	GTACGTTGACAGTCTGCACA
4	14	11	4C	G06		TTCCATGTATCGAGCGTCAG	ATGCAAGTACAAGAGCGGTT
4	14	12	4D	G06		AAGCACGAAGGTGGTCTAAT	ATTGGTGCTCCACTTGCCAT
4	14	13	4C	G07		TTATGACCGTCTTCTCAACG	ATCAACGGACAATACCTGCT
4	14	14	4D	G07		GCGGAGAGACGCTATCCTAA	GTACTAATGTTGGATACGCG
4	14	15	4C	G08		TTCTGAGCCTCGGATACTAG	CAAATCGCATGACACACGGT
4	14	16	4D	G08		GCGGAGATACCGTGACCTAT	GTACTACTCTATATTCCCGG
4	14	17	4C	G09		TTGCTTCGAGTCCGTACTGG	CACAAGCGACCAGAAGCGTT
4	14	18	4D	G09		GTACGGTCACGGATACCCTA	GTGTCCGTACCGCTGTCTAT
4	14	19	4C	G10		TTGTCGAGTCTCATCCAACG	CACAGAAGCTAAGACCTTGT
4	14	20	4D	G10		GTACGTGACGCCCCAGTAT	GTGTCCTACTAGCCCGTATG
4	14	21	4C	G11		AAACGCGAAACAGCCTCGGT	CACAGGCTAAGACAGGAGCT
4	14	22	4D	G11		empty
4	14	23	4C	G12		AAATAACTAACCGCCTGCGT	CACCGGCCAAGAAGTACAGT
4	14	24	4D	G12
4	15	1	4A	H01
4	15	2	4B	H01		CTAAGATGTTCTAATCGCCC	GGAGAATGGTGTATCATCAC
4	15	3	4A	H02		GCCGCCAGACCGTGATATTA	GGGCTTGTAGAGCTTACTCA
4	15	4	4B	H02		CTACATATAATTCGAGGGCC	GGAGCTATACATGCCTATCC
4	15	5	4A	H03		TGATTTCTACGCGGCGCGA	TTCTTATAGTAGGCTCGCCA
4	15	6	4B	H03		CGTTTCTAAGGATCTGGAC	GATTACCGAGCCATAGCAAC
4	15	7	4A	H04		TGCAGGGAGGTCTATCTATA	TTGAGCTTAGCGCGTTAGCA
4	15	8	4B	H04		CGTTTCACAATGGAGGACAC	GGAGAATCCTTATTACTCGC
4	15	9	4A	H05		TGCATCGACGTGGGTTCATA	TTGAGTGAGCTGCGCTTATA
4	15	10	4B	H05		CTATGGATAAGCGTTTGCAC	GGCCGTGAATTATCATAGAC
4	15	11	4A	H06		TGCCGTCCACTTCGTTGGTA	TTGCCCGTAGTCAGCTTAGA
4	15	12	4B	H06		CTATTTGCACGCGGAATTAC	GGGAGTTTAGAGATCCTATC
4	15	13	4A	H07		empty
4	15	14	4B	H07		GAATAGCCGATAATCTCAGC	GTACGGGTAATTGATTGTCC
4	15	15	4A	H08		TGCCTGCACTCTCTGTGGTA	TTGCTAGACTGTTATGCCGA
4	15	16	4B	H08		CTTAAACTCTAATTCGGCGC	GGTAGCATAGGATATTTCGC
4	15	17	4A	H09		CCTTAGACGCTACTGTATTG	CCGTTAGCACTCGACGTTTG
4	15	18	4B	H09		CTTAGGGAATCGAATCTAC	GGTCCATGAAGTTTGAGTAC
4	15	19	4A	H10		empty
4	15	20	4B	H10		CTTGGGCTAATATAGTCTCC	GGTCGTTGAATTGTCTCACC
4	15	21	4A	H11		TGCGAGCAGTGGCTATTAA	TTGGCCTTAGCGGTCTACGA
4	15	22	4B	H11		CTTTGCGGAATCTATATTCC	GGTGTTACCTCCAAGCGAAC
4	15	23	4A	H12		empty
4	15	24	4B	H12
4	16	1	4C	H01
4	16	2	4D	H01
4	16	3	4C	H02
4	16	4	4D	H02
4	16	5	4C	H03
4	16	6	4D	H03
4	16	7	4C	H04
4	16	8	4D	H04
4	16	9	4C	H05
4	16	10	4D	H05
4	16	11	4C	H06
4	16	12	4D	H06
4	16	13	4C	H07
4	16	14	4D	H07
4	16	15	4C	H08
4	16	16	4D	H08
4	16	17	4C	H09
4	16	18	4D	H09
4	16	19	4C	H10
4	16	20	4D	H10
4	16	21	4C	H11
4	16	22	4D	H11
4	16	23	4C	H12
4	16	24	4D	H12
5	1	1	5A	A01
5	1	2	5B	A01
5	1	3	5A	A02
5	1	4	5B	A02
5	1	5	5A	A03
5	1	6	5B	A03
5	1	7	5A	A04
5	1	8	5B	A04
5	1	9	5A	A05
5	1	10	5B	A05
5	1	11	5A	A06
5	1	12	5B	A06
5	1	13	5A	A07
5	1	14	5B	A07
5	1	15	5A	A08
5	1	16	5B	A08
5	1	17	5A	A09
5	1	18	5B	A09
5	1	19	5A	A10
5	1	20	5B	A10
5	1	21	5A	A11
5	1	22	5B	A11
5	1	23	5A	A12
5	1	24	5B	A12
5	2	1	5C	A01
5	2	2	5D	A01		empty
5	2	3	5C	A02		AGCGGTGGAAATGCTTACAA	CTCCGCCCAATGAGATAGAA
5	2	4	5D	A02		CGGTATAACTTCTCTCAAGG	CGTTCAGACATAGTAATCCC
5	2	5	5C	A03		AGCTCCGCAAATGGGCTACA	CTCCTGCAAGTCTGGTCAAA
5	2	6	5D	A03		CGGTGATAAGCTCCATCCAA	CGTTGAAGGTGACGACATAC
5	2	7	5C	A04		AGGGCTCTAAATGGTTCACA	CTCTGTTTAATGGCGCGCA
5	2	8	5D	A04		GGTCGCTCCATCTGACTAAT	TTTGAGGCAGCTACGCCCAT
5	2	9	5C	A05		AGGTGACCAAATCTTGTCCA	CTGCTTGGACCAGCCAGTTA
5	2	10	5D	A05		CGGTGTAGACAGATGACATA	CGTTGGAAGTTACGCGAATC
5	2	11	5C	A06		AGTTGGAACCCGATGCAAGA	CTGGATGCAAGTTCGGCACA
5	2	12	5D	A06		CGGTGTTTACAGCAATCCAT	CGTTGTACCATGAAGGCGTA
5	2	13	5C	A07		ATCCAACCGGGAGGAACCTA	CTGGGCCAAGTTCTGAGAC
5	2	14	5D	A07		CGGTTATCACCACGACGAGA	CGTTGTGGAAATAACACCCA
5	2	15	5C	A08		GACAGTCTAATCACTCGTAC	GTATAGTCAGAGCTGGCACC
5	2	16	5D	A08		CAAATTCATATACACGGGCC	CAGAAGCACCACCAGGAGTT
5	2	17	5C	A09		CAGGGTCAACTCCGCATAAA	CTTGGTGTAATAGCCAGCCA
5	2	18	5D	A09		TACTCGTACCTCCGTAGATA	GTATCTAGCGCCACGATGGA
5	2	19	5C	A10		ATGGTCCAACGGAGGCACAA	TTCGGGAATAGTCATGCCA
5	2	20	5D	A10		CGTACAGACTCTTACCAAGT	CTAACTAGCTGTAAGCGACC
5	2	21	5C	A11		ATTTGCTCAACGGCTCCAGA	CTTCTCCCAATTACGAGGAA
5	2	22	5D	A11		CGTACATAATCTGAGCCAAC	CTAAGAAAGAGGATGGCCCT
5	2	23	5C	A12		ATTGGGTAACGCTTGCAGA	CTTGGCCGAAGGCTCTGTAA
5	2	24	5D	A12
5	3	1	5A	B01
5	3	2	5B	B01		ACGCAGCGATTGCAGCTAAT	TTCAGTGAGAGCTGCGCCAT
5	3	3	5A	B02		GTGTAGTTCGGCGATCCCA	GTGTCGCGCCCGAGTTATTA
5	3	4	5B	B02		GGTGCGTAATCTGTTGACTA	GGTTCTAATTGTCGGGAATC
5	3	5	5A	B03		GTGTATGGAGCACCTTAGTC	TAGGGTACTGATGAGCACTC
5	3	6	5B	B03		TATGCCCTCAGACCTATTTG	GACCTACGATTGTGACGAAT
5	3	7	5A	B04		TAGGATGTAGCAGTAGTCTC	TAGGTACAGTGCTGGATACT
5	3	8	5B	B04		GTGACTGTACTACTTCCACG	GGTTGAATGGTTCGCACTAA
5	3	9	5A	B05		TAGGCCGACGCCGTAGTTTA	TCTCCGCTACGGCTGTGTAA
5	3	10	5B	B05		GTGAGACTAGCGCCCACTAT	GGTTGATCCCACCGCTGTTT
5	3	11	5A	B06		TAGGCGCTAGGACTCGTTAT	TCTCCGTACTCGCGTTTGAG
5	3	12	5B	B06		TACTGCGGACCTGGATCTAC	GGTTGCACCTTGACCCGTAA
5	3	13	5A	B07		empty
5	3	14	5B	B07		TACTGTGAGGATAGTCAAC	GGTTGCACCCGCTCATATT
5	3	15	5A	B08		TCTATCTCAGCTACGGTCGA	ACGGCGATAAGTCTATGAC
5	3	16	5B	B08		CAGGAAGCACACCACGGTAT	CATTTCTAATACAGCAGCCG
5	3	17	5A	B09		TCTATGAGATGGCACGTAAC	ACGCGCGAAAGCGTCATAA
5	3	18	5B	B09		TCGGTGGTACGTTCTAGCCT	GGTTGTAGACGATTGTCATC
5	3	19	5A	B10		TCTATGGCACTATGTCGAGT	ACGGGCTCAAAGTATGATAA
5	3	20	5B	B10		TTCCGCGTAGAGGTAATAGA	GGTTTAGACGCGATAGTAAC
5	3	21	5A	B11		ACGGACTGAAAGTGATCTAC	ACGGTATAAAGTTGTACGC
5	3	22	5B	B11		CAGGAATAAGCTCACCAGCG	CCAAACCATTATGAATCGCG
5	3	23	5A	B12		ACGGAGTAACACTGAGTACC	AGGCAACTAACTACACGTCG
5	3	24	5B	B12
5	4	1	5C	B01
5	4	2	5D	B01		CGTATCTAATATGAATCGGG	CTAGACCCGCACATATTGT
5	4	3	5C	B02		CAGGTTTCACCAATACCAGA	CTTGTGAAGTTATGGGACCA
5	4	4	5D	B02		CGTACCTCAAGTTCACATGA	CTAGCCTATGCAATATCGC
5	4	5	5C	B03		CAGTGGCCCATACAAGTCAA	CTTTCTGTAATAGGCCCACA
5	4	6	5D	B03		CGTACTGAATAGAGATTGCG	CTAAGCGTGTAGAACAGATG
5	4	7	5C	B04		CAGTTTCCACAATCAGCAGA	CTTTGGAAGTTCAGCTACCA
5	4	8	5D	B04		CAAATTGTATAGACGACCGG	CAGAATAAGCTACACCCGTG
5	4	9	5C	B05		CATCCGCCAAGCAGAGTGAA	GAACGTGGAGGACATTCCCA
5	4	10	5D	B05		CGTAGACGAAGGGTCCCATA	CTAAGGCCGACGACACGTTA
5	4	11	5C	B06		CATGCGGGAAGCAGCTATAA	GAAGGGCTAGGAATCTATCA
5	4	12	5D	B06		GTGAAGGCCGTAGATACAAC	GTATGAATGGGTAGTCACTC
5	4	13	5C	B07		CATTCCCGAAGATGTGCAGA	GACCCAACTTTCCGGTAATA
5	4	14	5D	B07		CGTATTGTAAGGATTGAGCC	CTAAGTATCTAGCACTCAGG
5	4	15	5C	B08		CCACGGGCAAGATTCTCTAA	GACCGGGCAATCACTTCAGA
5	4	16	5D	B08		CGTCAATCACATTACCGAGA	CTAAGTCACGTACCCAGAAG
5	4	17	5C	B09		CCCACGCCAAGGATAGGATA	GAGTTTCCAATCTCTCCAGA
5	4	18	5D	B09		CGTCAGACACCTATCAGAGG	CTAATATGATGACAGTCCGC
5	4	19	5C	B10		CCCAGATCAAGCGATGCAGA	GATAGCTGAATCTCCAGGAA
5	4	20	5D	B10		CGTCCCAATCAGCATAGATA	CTAATGCAATTCAATGCCGC
5	4	21	5C	B11		CCCATCGAAGCATGTGTAAA	GATCAACTCCTCCAGATGAA
5	4	22	5D	B11		CGTCCCTAATACATTGACTG	CTAATTGAATAGAGGTCCCG
5	4	23	5C	B12		CCCGAGCCAACTGGAGATAA	GATCCCGCAATGTAGAGGAA
5	4	24	5D	B12
5	5	1	5A	C01
5	5	2	5B	C01		CAGGCACAAGATTGAGCACG	CCAAAGTTGTGACACCAAGT
5	5	3	5A	C02		TCTATCGTACTGGAGGCACA	TCTCGACTATCTGCTAGGAC
5	5	4	5B	C02		AACAATCTAAACGTGCGTCC	GGTTTCCACTACGGCCATGT
5	5	5	5A	C03		AGGAGAGCAACCTACACTCG	ATCGCAGAACCTCGACTAAG
5	5	6	5B	C03		ACCTTTAGAAACAGAGTCGC	GGTTTGCACTCTGAGCCAGT
5	5	7	5A	C04		CGACCTGTCATTCCAGTAAT	TGAGATAGGCCGCCATCCAT
5	5	8	5B	C04		ACGAAACAATACTTCCGCTG	GGTTTGGACGATTGCTCATA
5	5	9	5A	C05		ATCGAACTAACGTACATGCC	ATCGCCTAACCTAGATACAG
5	5	10	5B	C05		ACGAACGAACACGTCACGGT	GGTTTGGCAGACGCTTCTCA
5	5	11	5A	C06		CAGAGCAGAAGCACTCACGT	CAGATTCGACGATAACTGAC
5	5	12	5B	C06		AGCCCGAGAAATCTAGTACC	GTAACGCGGAGGATTCCAT
5	5	13	5A	C07		CAGAGCGCAAGATACGAGCT	CGACGACGAAGCTGCATGAA
5	5	14	5B	C07		AGCCCTTAACACTTCGTAGA	GTAAATATTTGAGAGCGTCC
5	5	15	5A	C08		CGACCGCACACGATGTATAA	CGACGAGCACCAATTCGAGA
5	5	16	5B	C08		CAGGGACAAGAGTTGACATC	CCAACTCTATATCACGAGGA
5	5	17	5A	C09		empty
5	5	18	5B	C09		CAGGGCACAATACCTTAGAC	CCAAGACATCTACAGACGTG
5	5	19	5A	C10		CGACCGCCAAGTACGTTAGA	CGTAGCTGAGAAGTAAACCC
5	5	20	5B	C10		ATATAAATCGCATACCGCGC	GTAACTCGTTTCACCGCGAA
5	5	21	5A	C11		CGACCGGAACTCGTCGATAA	CGTAGCTTACCACTAGCAGA
5	5	22	5B	C11		ATTCGTCCAACGCGGTCGAT	GTCACAGATTAGTAGGCACG
5	5	23	5A	C12		CGTAGAACTTTGTGACACGC	CGTAGGAAGTCGAGTACACT
5	5	24	5B	C12
5	6	1	5C	C01
5	6	2	5D	C01		CGTCCTAAGTCCAGGCAAGT	CTACACAGGCCACGAGATTG
5	6	3	5C	C02		CCCGTGCAACGATTTGACAA	GATCGGGACCCAGCCTTATA
5	6	4	5D	C02		GGCGCGACCTATTTACTAAT	CGGATGAGACTTATTCCCAT
5	6	5	5C	C03		CCCGTTGAACTGCCGGATAA	GATCTGCCAATGCCGCGATA
5	6	6	5D	C03		CGTCGATAACTTCTTTACCG	CTACACTAATTGCAGCAGCA
5	6	7	5C	C04		CCCTCCCGAAGGTAAGGATA	GATGAGTCAATGGTCCCACA
5	6	8	5D	C04		CGTCGTTACACCAGGCGATA	CTACATCTAAGTATGCTGCC
5	6	9	5C	C05		CCGCAGGGAACTTCAGCATA	GATGCTTCACCCATACTTGA
5	6	10	5D	C05		CGTTTGAAGTCCACCAGGA	CTACCCTAATGCACAGGATA
5	6	11	5C	C06		CCTTCTTGAATACCAGAGCA	CGCACATTAGACAGAGAGGC
5	6	12	5D	C06		TGTCTCATAGCTGATGGCAT	CCGCCCAGAACTGTGGATAA
5	6	13	5C	C07		CCTTGATGACAGCACAGGCA	CGCACGTAATACAGCCAGGA
5	6	14	5D	C07		CGTGAAGGAGCTTGAATATC	CTACCGGAATGACCATATAC
5	6	15	5C	C08		CCTTGCATACCACTATTAGG	CGCACTCCACAGATTTGAGG
5	6	16	5D	C08		GCGGACCCAGGGCTATTTAT	GCTCAGTTACATTCGGACG
5	6	17	5C	C09		CCTTTAATTATAATCCGGC	CGCATACTAAGGAGTCGAGA
5	6	18	5D	C09		GCGGACTACTCCACGTATTG	GCTCATACCGCCATTGATGT
5	6	19	5C	C10		CCTTTAGCACAATGACTGAC	CGCATCATAAGTCATCACGA
5	6	20	5D	C10		GCGGATAGACCATTATTGAC	GCTCCAATGTTGTAGAATCC
5	6	21	5C	C11		CCTTTGACAAGTATGTAGCC	CGCATGTAAGCGGCCCATAA
5	6	22	5D	C11		GCGGCCAATTCGGCGATAAT	GCTCCAGAATCTTTATTGCC
5	6	23	5C	C12		CCTTTAAGACACTAGATGAG	CGCATTCGAGCACACTATGA
5	6	24	5D	C12
5	7	1	5A	D01
5	7	2	5B	D01		GTCGAGGCACGAGTTCTCAT	GTCACAGTCCACCTTTGTAT
5	7	3	5A	D02		CGTAGAAGCGGTCGATATAA	CGTAGGACACGAGCGTATAT
5	7	4	5B	D02		CAGGTAATACAAGTTCACCG	CCAAGCAATCTTAATGACCG
5	7	5	5A	D03		CGTAGACTAAGTACCTAGAC	GACGGTATAGCGAATCGTAC
5	7	6	5B	D03		CCTCGATCACCAGAGTTAGA	TACTTGTCACTCAGACCGTA
5	7	7	5A	D04		GACGGACCAGTATCACACGA	GACGTAGTAATCATGTCTCC
5	7	8	5B	D04		CGGCTACCACGCAGATGATA	TCGTAGCGACTCTCCAGGTT
5	7	9	5A	D05		GCGGATAAGTCTTGGTACTA	GCGTACCCACTCGATATAGA
5	7	10	5B	D05		CGGCTATAACTTAGTCTACC	TCGTAGGACTCGGGTCTATC
5	7	11	5A	D06		GCGGCGACACCGTCTTATAT	GTACTGCATATCATCGACG
5	7	12	5B	D06		CTAGTGACACCAGGGACAGA	TTCGGTATAGTGGAGTCTCA
5	7	13	5A	D07		GTGTATTAGAGCCAGCGAC	GTGTCTACCGCCAGCTATGT
5	7	14	5B	D07		CTAGTTACAGATCGTACTCC	TTCGGTCGATCTGAGGTAAC
5	7	15	5A	D08		GTGTATTCAGATCGACGCCC	GTGTCTATATCGGCACGAGT
5	7	16	5B	D08		CTGATAGGAAGTGTCGCTAA	AACAGTTAAGAACCTCTCGC
5	7	17	5A	D09		GTGTCACCCTCGCGTATAAG	TAGGTATTAGAGTCTCGCAC
5	7	18	5B	D09		GACACGGGACGAGACTACTA	ACGACATCAAACGTCTAGCG
5	7	19	5A	D10		TAGGCTCGACCTCGCGTTAT	TAGGTCAGATCATGCGCGAC
5	7	20	5B	D10		GACACTAGGCGACATGACTC	ACGACCACAACATACGGGTG
5	7	21	5A	D11		TAGGCTCTACCGTCCTGAGA	TAGGTCCCACTATACGATGC
5	7	22	5B	D11		CAGGTCTGACAAGGCAATAT	CCAAGCCGATCACAAGTGGA
5	7	23	5A	D12		TCTCACTTATCAGTATCGCG	TCTCGCCGACGTGGTCTTAA
5	7	24	5B	D12
5	8	1	5C	D01
5	8	2	5D	D01		GCGGGTAATCCGTCAGACTA	GCTCGACAGTACGTGAGAAT
5	8	3	5C	D02		CTGACGATACCTACCTGAGG	GTATCAGTACGCACTTTGAG
5	8	4	5D	D02		GCGGGTGACCAGTTATCCAT	GCTCGACCCTATCGTAGATG
5	8	5	5C	D03		CGAACGGGCTGGAATACCTA	CGCCGACAAGTCCTGAGAAT
5	8	6	5D	D03		GCGGTAATCGGTGCATCAAA	GCTCGCTGACCTACGGTTTA
5	8	7	5C	D04		CGAACGTAATTTAAGTCCCG	CGCCGCGTAAGCAACAATT
5	8	8	5D	D04		GCGGTCATACCCGTCATAGT	GCTCGTATAGCATCCACGGA
5	8	9	5C	D05		CGAACTGTATTCAAGGAGGA	CGCCTGTTAATCCCGGTAGA
5	8	10	5D	D05		CAACAAACATTCACCGTGG	CAGACAGACCAGAAGGGCTT
5	8	11	5C	D06		CGAAGTACAGGAGACAGTTC	CGCGATACACTCATACAGGA
5	8	12	5D	D06		GCGTAAACTTATGATCCCTC	GCTCTGTCAATTCTTCAGCA
5	8	13	5C	D07		GCGCTTGAATTGCGAGCACT	GCTCACGTACTCGACAGAAA
5	8	14	5D	D07		GCGTAGACCGCACGTCATAT	GCTGAAGTTTATGGACCCTA
5	8	15	5C	D08		GCAGTTGCCATCCTGATAAT	TACGGTCGCATGAGTACCAT
5	8	16	5D	D08		GCGTAGTTACCATGCTCACA	GCTGAATTAGGTAGACTGAC
5	8	17	5C	D09		CGAATACTAGACACATTGCG	CGCGCATGACCAGCAATTAA
5	8	18	5D	D09		GCGTATTCACCCATCGGAGT	GCTGACCATTCATGCGAAAT
5	8	19	5C	D10		CGAATCGCAATAGAGCTACC	CGCGCCATACATACTAATGA
5	8	20	5D	D10		GCGTCAGAATTTATGCCACA	GCTGAGACCTACGGACCTTA
5	8	21	5C	D11		CGAATGAAGGATCGAGACCT	CGCGCTCAAGAAATAGGAGT
5	8	22	5D	D11		GCGTCCTGACACTTATCATG	GCTGAGCACCGCGCTTATTA
5	8	23	5C	D12		CGAATTGCACCTAAGCTCAG	CGCGGAAGAAAGCATATTTG
5	8	24	5D	D12
5	9	1	5A	E01
5	9	2	5B	E01
5	9	3	5A	E02		TCTCAGTGATTAGTAGTCCG	ACGGTAAAGTAACTACGCCC
5	9	4	5B	E02		GCCGAATGTCGCTACCGATA	AGCCTCGTAAATCTCTCAGA
5	9	5	5A	E03		ACGGCACAACCACGAAGTGT	ACGGTATGAAATAGCACTCC
5	9	6	5B	E03		GCCGACCCATCGTAGTAGAT	AGCCTTATAGAACCAGCTAC
5	9	7	5A	E04		ACGGCAGTAAACAGATGTCC	AGGCGCTAACAGTCCAGAAC
5	9	8	5B	E04		ATTTCATGCACATAGCACGC	GTCACCGTATCCCAGGGTAT
5	9	9	5A	E05		ACGGCGAGAAATACGATGCC	AGGCGGATAAATGTTACGAC
5	9	10	5B	E05		GGTGCGTCACGATCTCCTAT	ATATAGAACGGAAGCGCCGC
5	9	11	5A	E06		AGGATAGTAACCACTCCACG	AGGCGGCAACAGTATGTAAC
5	9	12	5B	E06		CAGGTCTTACAATACGTGAG	CCAAGCGAATGCAACGTATC
5	9	13	5A	E07		AGGATCTCAAAGTTGTCGAG	ATCGCTCTAACCGTCGGAGA
5	9	14	5B	E07		CAGTCGTTACAACTTCGAGA	CCAAGTGAAGATGGGCACAC
5	9	15	5A	E08		AGGATTAGAACCTACGCACC	ATCGGAACCTACTTACAAGC
5	9	16	5B	E08		CAGTGATGACAGAAGTAGCC	CCAATCTAACTATTTCGCGG
5	9	17	5A	E09		ATCGAGGTAACGCCATATAC	ATCGTCGAACCCTCGGATA
5	9	18	5B	E09		GTGAGGCTACCGCTCTACTT	CACGAGGCAAGACTAGAGCT
5	9	19	5A	E10		ATCGCACGAACCTGTAATAC	CAGCACTTAATATAGACGCG
5	9	20	5B	E10		GCGTTATTACCGACTCCAGT	GCTGGAGGACCATTCCCATA
5	9	21	5A	E11		GTGATATTACATTTGGCGCG	GTGCCGACCGCTATGCTATA
5	9	22	5B	E11		CAGTGCATACCAAGCGACGA	CCAATGACACACTATACTGG
5	9	23	5A	E12		GATATACAGGATTATGGCGC	GCAACGACTTGTACGGAAAT
5	9	24	5B	E12
5	10	1	5C	E01
5	10	2	5D	E01		empty
5	10	3	5C	E02		CGACAAGGCATTCACACTAG	CGCGGACGACAATTTAGGAC
5	10	4	5D	E02		GCGTCGAATGGCGTCTAACT	GCTGAGTCACCCATTACGGA
5	10	5	5C	E03		CGACCAGACCACTTAGAGTT	CGCGGTGGACAATAAAGTAC
5	10	6	5D	E03		GCGTGAGTAATTTGACTACG	GCTGCAATTCTTCCACGATG
5	10	7	5C	E04		CGACTCAAGGATCTACACAT	CGCTCCAATCCAGTGGGTAT
5	10	8	5D	E04		CAACAGCGTCACAGACATGG	CAGACCCAAGCCAAGATGGT
5	10	9	5C	E05		CGACTTAGAATACTGACACG	CGCTCTTCACACGAGTGGAT
5	10	10	5D	E05		CAACAGGTGGACAGAATCCG	CAGAGACCACAATCACTGTT
5	10	11	5C	E06		CGAGAATACTCAATACGGTC	CGCTGAAGGCCCACGATTAT
5	10	12	5D	E06		CAACAAATGACACCTCGTG	CAGATTTAAGGCAATGACGC
5	10	13	5C	E07		GACGGCTAGATGCCTATAAT	GTACGTCCAGTTCTTACCAT
5	10	14	5D	E07		TAACATGCTTCAAGAATCGG	CAGCAACTCCCATAGAAGGG
5	10	15	5C	E08		CGAGACAGATACCACCATTT	CGCTGACCACCGAGAGTATA
5	10	16	5D	E08		ACCGGACGGAGCTATATTTG	AGATCGCACTGCCGACGAAT								AGATCGCACTGCCGACGAAT
5	10	17	5C	E09		CGGCAGATAGACGACTACCA	GTATCCACAGGCGAGGCATA
5	10	18	5D	E09		CAGCAGACATAATGAGCGGT	CATTAGTAACTCATTGCCGC
5	10	19	5C	E10		CGGGATCCAAGGCCCATGAT	CGCTGAGGACAATGGATACA
5	10	20	5D	E10		CCGATTCGACGTGACCTAAT	GAGGATTGGACCCTTCCCAT
5	10	21	5C	E11		CGAGCACGAAGGGCACATAT	CGCTGAGTACCACACTTAGA
5	10	22	5D	E11		GCGTGGTTACAGATTGTTCA	GCTGCATGACGATCTCCAGA
5	10	23	5C	E12		CGAGCATAAGTAGTAGGACC	CGCTGCACATCACATGGATT
5	10	24	5D	E12
5	11	1	5A	F01
5	11	2	5B	F01		TACTTATGATGACTGCGGAC	CCCGATACACTATAATCGCG
5	11	3	5A	F02		GATATACCACGCACACTGAG	GCAACGCCGCCAGAAGTTAT
5	11	4	5B	F02		GCGTTGAGACCGAGTCCATA	GCTGGATTACGATGCCATAG
5	11	5	5A	F03		GATATGAATCTCTCCCAACG	GCAACTATTTGTACCTCACG
5	11	6	5B	F03		GCGTTGCACGTCACTGAAA	GCTGGCCCATTACTATCAAA
5	11	7	5A	F04		GATATTCGACGCTTACGGAA	GCAAGCGACTCTAATTGAGC
5	11	8	5B	F04		TTCGAGGTCTCTCAGGCGTA	CTATCAGGAAGTCGCGGTAA
5	11	9	5A	F05		GATCACAGAGCGAGCACGTT	GCAAGCTACTTACCTAGTCA
5	11	10	5B	F05		TTCGCATGAGTGCTGAGTAC	CTATCCATAATACGGAGGAC
5	11	11	5A	F06		GATCACGTAGGAGCACCGTA	GCAAGGACTGAGACATGCTT
5	11	12	5B	F06		TTCGGCGTAGCCTAGTTAGC	CTATCCGAATATACGCACGA
5	11	13	5A	F07		GATCAGCGAATTGACATGCA	GCAAGGCGCACCATAGTTA
5	11	14	5B	F07		AACACGTAACAACCTGCGGG	CTGCCTCTAATAGTATCACG
5	11	15	5A	F08		GTGCTCGCAGAGGATTTATC	GTGTATTTACCTCGCTACCG
5	11	16	5B	F08		AACACGTTAAACCCGATCTG	CTGCAATACGCTCACATGA
5	11	17	5A	F09		GATCCAGTACCCGAGCAGTA	GCAATCCACTACCGGAGTTG
5	11	18	5B	F09		CATAAACACGAGTACCGCGT	CCACACAGCCATAGAGAGGT
5	11	19	5A	F10		empty
5	11	20	5B	F10		AGCCGTAGACAAGACTAGCG	GCCGCACTACTAGCGATGAA
5	11	21	5A	F11		GATCCCACATAGCGGACAAT	GCAATCTAGTCTAATGGCGC
5	11	22	5B	F11		AGCCGTCGAAATCCTGTACG	GCCGCATGACGAGGATATAC
5	11	23	5A	F12		GATCCGAATCTCTCGCAGGA	GCAATCTGCCGGAAGCTATG
5	11	24	5B	F12
5	12	1	5C	F01
5	12	2	5D	F01		GCGTGTGGACAAATAAGCAT	GCTGCGACCATCGTCAGATA
5	12	3	5C	F02		CGAGCCGAACTTTCACGAAG	CGCTGCGAAGAAACCACTAG
5	12	4	5D	F02		CTAGGCATACAGCTTACCGA	0
5	12	5	5C	F03		CGAGGAAACACCAGCACTGT	CGCTGGAGACACGCGAATTA
5	12	6	5D	F03		CGGATTCGAGACAGCGACTA	0
5	12	7	5C	F04		CGAGGGACAATGATGACTAC	CGCTTACTACAATGACAGCA
5	12	8	5D	F04		GATCTCAATCCTCCAGGTAG	GCACAGGACTTACGACCGTT
5	12	9	5C	F05		CGAGTTATACCTAGACCACA	CGGAACATTTGGTACAGACA
5	12	10	5D	F05		CACCCGTCATGTTGAGTAAT	GAGTAGAGAGTCGTATCCAT
5	12	11	5C	F06		CGATAACTGGTGCGAAGCTC	CGGAACGTCGGGTAACATTC
5	12	12	5D	F06		GATGATAGAGACCCATGCCA	GCACATCACTGCACGATAGA
5	12	13	5C	F07		empty
5	12	14	5D	F07		AGGTCTTCAACATGAGGACA	CCCTTACTAACTGTCAGGAA
5	12	15	5C	F08		CCTCCCGGCATTTGTATAAT	TGACGACGATGTGTTACCAT
5	12	16	5D	F08		ATCCTGCGAACCGCTGATAA	CCGTCTCCAAGCTGAGGTAA
5	12	17	5C	F09		CGATGGTTACCCAAGCGCAT	CGGACACGAGATACACGTCA
5	12	18	5D	F09		GATGCCTTAATCTTTACCCG	GCACCTGTACCTATACTATG
5	12	19	5C	F10		CGATGTCAACTTATTTCCCG	CGGACAGACTCACATGGAA
5	12	20	5D	F10		AGCTCAGGAAATTCTAGCGA	CCCGGTTTAAGCGTAGCGAA
5	12	21	5C	F11		CGATTATACGCATACATGGG	CGGACCATAAGTCGATACCA
5	12	22	5D	F11		CATAACCATTTCTAAGCGCG	CCACCAATAGCTCTAGGGAA
5	12	23	5C	F12		CGATTCGACGCGACGACATT	CGGACGAACTTTCCCTAAAT
5	12	24	5D	F12
5	13	1	5A	G01
5	13	2	5B	G01		AGCCTAGCAAATGTAGTACC	GCCGCTAGACGACGGTATAT
5	13	3	5A	G02		GATCGAATAGGTCTGACTAC	GCAATTCGATCTAATGCTCC
5	13	4	5B	G02		GACGAGGCCGTACTGCTAAT	AGAGACCGATCCTATGCCAT
5	13	5	5A	G03		GATCGACAAGTTCTGTACCC	GCACAAGCGGCGTGACTAAT
5	13	6	5B	G03		CATAAACTGATTACACGACC	CCACACGACAGACGATAGGT
5	13	7	5A	G04		GATCGAGAATAGGTTCACCG	GCACAAGTTTCGCGCATCGA
5	13	8	5B	G04		CATAAATCTAGGACACCGG	CCACACGGAATACAATTTCG
5	13	9	5A	G05		GATCGGAGAATTACTGACAC	GCACACAGGCACGGACTTAT
5	13	10	5B	G05		CCTCTCGTAACTGTGTATAG	TAGACATCCTATCCAGCGTA
5	13	11	5A	G06		GATCGTAAGGTTCTCTAAGG	GCACACATCTACGTCGAGGT
5	13	12	5B	G06		CTATACCTAATGATCGCACG	TTCTAGTCATGTAGGAGTCG
5	13	13	5A	G07		GGCGGGACAGTATTCTACCA	GGGCTGAGACTATGCACATC
5	13	14	5B	G07		ATTCGGTCACACAGCACAGA	CACACAAGTTACACAGGGCG
5	13	15	5A	G08		GGCGTATTAGAGAGTCTTAC	GGGCTTGCAGATAACAAACG
5	13	16	5B	G08		empty
5	13	17	5A	G09		GGCTACGCATCATGGGATCT	GGGTACAGATTTCACCTAAG
5	13	18	5B	G09		ATGTGAACGTACAATACCGG	CAAGAATAATACCGTTGCCG
5	13	19	5A	G10		GGCTACTACGAGTGACGCTA	GGGTACTTAGGCATAGCAAA
5	13	20	5B	G10		GGCCAGTCTCGCATGATTTG	ACGTCAGGTGTGTAACGAAT
5	13	21	5A	G11		GGCTAGTTACTCAGATCACA	GGTTAGAGAGAGTTCCACCC
5	13	22	5B	G11		ATGTTGGGACAGAAACGATC	CAAGGCAACGTCAGGGAATC
5	13	23	5A	G12		GGCTATAATCTGTTCGAGGA	GGGTAGTCAATCTTTGCGAA
5	13	24	5B	G12
5	14	1	5C	G01
5	14	2	5D	G01		ATCCTCGCAACCGTTTAGAA	CCGGGTGCAACGTCCTTATA
5	14	3	5C	G02		empty
5	14	4	5D	G02		AGCTTCGCAAATCTGGTACA	CCCGTTACAAGCTGCATAGA
5	14	5	5C	G03		empty
5	14	6	5D	G03		ATATTGGTAACCGGACGCAA	CCGCTTATACTCTGAGAGGA
5	14	7	5C	G04		CGCAACTTCCCATAATAGGT	CGGAGGTAAGCTGATTTATC
5	14	8	5D	G04		AGCTTGCACAGTAACCATGA	CCCTATATCACCGAATAGA
5	14	9	5C	G05		CGCAAGACGCTTTACCAATA	CGGATAAAGACACAGTTCGC
5	14	10	5D	G05		AGTTCGGCAACCCTCAGAGA	CCGCAGGCACAATAGTTACA
5	14	11	5C	G06		CGGCCAATACCCTATATGAT	CGTGACTTAATGTCCAATCC
5	14	12	5D	G06		AGTCGCGGAATTGGTTACA	CCGAGTTAAGGTTACACAA
5	14	13	5C	G07		CGGGATACACCGATCACAGT	CGTGTCGTACCACAGCGATT
5	14	14	5D	G07		AGTCCCTGAACATCCTTAGA	CCGAGCTAACGGTGCATAA
5	14	15	5C	G08		CGGGCACCAATTTCACGAGA	CGTGTGCAAGTCCATCCAAA
5	14	16	5D	G08		AGGTGTCGAAATGGCATACA	CCCTTTAGAACTGCGAGTAA
5	14	17	5C	G09		CGGGCTAACTTTGCGTAAAC	CGTTAAGTCTTCAGAATGCC
5	14	18	5D	G09		AGCGTTTGAACAGGACCACA	CCCGCCACAAGGTGTAGATA
5	14	19	5C	G10		CGGGTCTCACATAATTTACC	CGTTACACAGATACCTAGCA
5	14	20	5D	G10		AGCCTGCGAAATCTACTGAA	CCCGATTCAACGGCTGTAGA
5	14	21	5C	G11		CGGTAACTGGCGGTAATCAA	CGTTATACATTGAGAGACCC
5	14	22	5D	G11		GTGGAGGTAGCATTATTTCC	GTGTCGCACCCTTTGCAGTA
5	14	23	5C	G12		CGTAATAAGGTAGGCTATC	CGTTATATCACTACAGCCAG
5	14	24	5D	G12
5	15	1	5A	H01
5	15	2	5B	H01		ATTAACGCTGCCACAAGCAT	CAATACCAAGAGATCGGCGG
5	15	3	5A	H02		GGCTATGGACCGATGTTCAC	GGGTATGTAGAATTGCTTCC
5	15	4	5B	H02		ATTCGTGAACGGGTAGCAAA	CACACGAACTCCGATAGAGG
5	15	5	5A	H03		GGCTCACGATCCACTGGTTA	GGGTCACGACTGTAGATACT
5	15	6	5B	H03		GCCAGGTTAGCAGACTATCC	GCGACCATCCTACATTATTG
5	15	7	5A	H04		GGCTCAGTAGCACTCATCAT	GGGTCATCACATGCGGTTAC
5	15	8	5B	H04		ATTCATTTAAGCCCTCACGG	CAATTCAGACAGAAGTGCCG
5	15	9	5A	H05		GGCTCATGCCCTCATAGATA	GGTCCATACGCCATCGTTA
5	15	10	5B	H05		ATTCGACCAGGAAGCAAGCC	CACAACGGATTAAAGCGCG
5	15	11	5A	H06		GGCTCCACATTTACTACGGG	GGGTCGATAGCCAGTTCTTA
5	15	12	5B	H06		ATTCGGAACGCCCGGACAAT	CACAAGCACTTACAATCGGT
5	15	13	5A	H07		CAGCGAAGATAGGGACCACT	CATTCTAGCAGAAGACACT
5	15	14	5B	H07		TTGTCTCCAGGGCGCGTTAT	CGGCGGCCAAGTAGCTTTAA
5	15	15	5A	H08		GCCAGGAGACGTAGATATTA	GGTTCACTAGCACCTCTGGT
5	15	16	5B	H08		TTTGCGCGAGGCTGCCTAT	CTAAGCACATCACCATTGGA
5	15	17	5A	H09		GCCCGTGTAAGTTGTAGTAA	GGTTCATGCCCAGCCGTTTA
5	15	18	5B	H09		empty
5	15	19	5A	H10		GCCCTACAGCGTGAGCTATA	GGTTCCATACGCTCGCATAG
5	15	20	5B	H10		ACTTCGGGAAGGGACCACA	CTCCAATGAGCCAGAATCGA
5	15	21	5A	H11		CAGCTCTAAGCAGCACAGGA	CATTGTTACAGAATCCTCGC
5	15	22	5B	H11		AGCCGGGCAAATGCTACACA	CTCCAGGCAATGAGAGCACA
5	15	23	5A	H12		empty
5	15	24	5B	H12
5	16	1	5C	H01
5	16	2	5D	H01
5	16	3	5C	H02
5	16	4	5D	H02
5	16	5	5C	H03
5	16	6	5D	H03
5	16	7	5C	H04
5	16	8	5D	H04
5	16	9	5C	H05
5	16	10	5D	H05
5	16	11	5C	H06
5	16	12	5D	H06
5	16	13	5C	H07
5	16	14	5D	H07
5	16	15	5C	H08
5	16	16	5D	H08
5	16	17	5C	H09
5	16	18	5D	H09
5	16	19	5C	H10
5	16	20	5D	H10
5	16	21	5C	H11
5	16	22	5D	H11
5	16	23	5C	H12
5	16	24	5D	H12
6	1	1	6A	A01
6	1	2	6B	A01
6	1	3	6A	A02
6	1	4	6B	A02
6	1	5	6A	A03
6	1	6	6B	A03
6	1	7	6A	A04
6	1	8	6B	A04
6	1	9	6A	A05
6	1	10	6B	A05
6	1	11	6A	A06
6	1	12	6B	A06
6	1	13	6A	A07
6	1	14	6B	A07
6	1	15	6A	A08
6	1	16	6B	A08
6	1	17	6A	A09
6	1	18	6B	A09
6	1	19	6A	A10
6	1	20	6B	A10
6	1	21	6A	A11
6	1	22	6B	A11
6	1	23	6A	A12
6	1	24	6B	A12
6	2	1	6C	A01
6	2	2	6D	A01
6	2	3	6C	A02		GAAGTTACCTGAATTACGCG	GACATTACCTGACCATCGAA
6	2	4	6D	A02		CATCCAAGCCACGGAGAAGT	CCAGTTAAGTTACCACACGA
6	2	5	6C	A03		GAAGTTCCAGCACCATACAT	GACATTCGACTAGATAGGAC
6	2	6	6D	A03		GCACGTTCAATGGCTCGACT	GTAAGGTAGGTGACATTCCT
6	2	7	6C	A04		GAATACTGGTGACCCTAAGA	GACCATGTACGAGTAATGAG
6	2	8	6D	A04		GCACGCGGACCATCGTTTAT	GGTTATTGACCGCCACGTCT
6	2	9	6C	A05		GAATAGAGTTACCAGGATCG	GACCCACCCGTAGATATAAT
6	2	10	6D	A05		GCACATCGAGCACATGCAGT	GATGTTCGACCTGTCAGCAT
6	2	11	6C	A06		GAATCATATTGACACTCGCG	GACCGTTTACACTCCGATAT
6	2	12	6D	A06		GCACATCCAGCGATACGAAT	GGTGTTCCACGACTTGCGAT
6	2	13	6C	A07		GAATCCACCTAGACGACAGG	GACCTAATCCTAGCGACGAA
6	2	14	6D	A07		GCAATAGCGGTTACCAGCGT	GGTGGACTACGCGCCATTAT
6	2	15	6C	A08		GAATCGCCATCAATCCTTGG	GACCTTGGAATCCGAGGACT
6	2	16	6D	A08		GCAAGCTGTGTGACCCTACT	GGTGCTGCATCACGTACCTT
6	2	17	6C	A09		GAATCGGCAGCAATACTGTC	GACGAATCGGCATGAAGTTA
6	2	18	6D	A09		GATGCACGACCCGCGATTAT	GGTCTACCATCACGCGGTTT
6	2	19	6C	A10		GAATGACCGACCACGCTGTA	ACGTAAGGTCCGGTAATCA
6	2	20	6D	A10		GATCGGGCAATCTGCGTACT	GGTCGTTCACAGTCCCTGAT
6	2	21	6C	A11		CAATACGTCAGAAGAGCGTC	CAGATAAGCATACAGCCTCG
6	2	22	6D	A11		GATCATGGACACTCGCACAT	GGTCGGTCACCCGTTTACAT
6	2	23	6C	A12		CAATAGAGAAGCGACGGTCC	CAGATTCTACAATAGTGGCG
6	2	24	6D	A12
6	3	1	6A	B01
6	3	2	6B	B01		GGCTGGACCCTGAGCATTAA	GGGTGTGGACATCTCTCACT
6	3	3	6A	B02		ACGGTGCCAAAGTGCGATAA	CCATGCGGACCAAGTCGATA
6	3	4	6B	B02		GCGACGGCAGTTACCTTAAT	TCAGGCGGATCACTGTCCAT
6	3	5	6A	B03		ACGCTTCCAAACTGTCTGAA	CCATGAGCAAGCGCGACTAA
6	3	6	6B	B03		GGCTGGCCCGATAGACTTAT	GGGTTACAATTCTGTTACCG
6	3	7	6A	B04		ACGCGCCGAAAGGGTTACAA	CCATCTGTAAGCAGTCTCAA
6	3	8	6B	B04		GGCTGGGAATTAGCTTATAC	GGGTTACGAGGTCATCACTA
6	3	9	6A	B05		TTTCTAGCGTGCGCGATCCT	CCAGCGTCAAGCATGTCAGA
6	3	10	6B	B05		GGCTTACGATCTCTCACATT	GGGTTTATACCGGGATCTAT
6	3	11	6A	B06		TTGCGATACCTCTTCCGAGT	CATTCGTCAAGCACTTCAGA
6	3	12	6B	B06		GGCTTACTAGCAGTCACGCA	GGTAAACTTGATTGACCGCA
6	3	13	6A	B07		GTGGCATACTATCGGCACCT	GTGTGCAGAGGTATCTATCC
6	3	14	6B	B07		GGCTTGGACGCATTGATAAC	GGTAATGGGCTCGACTTAT
6	3	15	6A	B08		TTAGGTGGATAGCTCGTCAT	CAGTGACTAAGATGCCCACA
6	3	16	6B	B08		GGCTTTGCAGCTAATGGTTC	GGTACATCGTGCAGCGAATT
6	3	17	6A	B09		TGTTCCTCAGGCTCGCGTAT	CACTGAACGGTATGGAACCA
6	3	18	6B	B09		AGATCGAAGAGGCCCTTAAT	ATGAGGGTCCACGCTTCCAT
6	3	19	6A	B10		TGTGCCGACTGCCGTCTTAT	ATTGTCGCAACGGGCCGATA
6	3	20	6B	B10		GGGACAGCCGCACTCTTTAT	GGTACTTCACGCCACTGTGT
6	3	21	6A	B11		TGTGATCTAGGGCGCTCTAT	ATTGGCTAACGGCGGTACAA
6	3	22	6B	B11		GGGACCAGATTTGACATGAA	GGTAGACGACTGGTCACCTT
6	3	23	6A	B12		TGTATGGACTGCGTGCATCT	ATGTGTGAACCTTCTCAGA
6	3	24	6B	B12
6	4	1	6C	B01
6	4	2	6D	B01		GTGATGCTACGCTAGGTCAT	GTGCGATTACGTCGGACTCT
6	4	3	6C	B02		CAGGCCCGAAGATAGTATAG	CTAATTCACTCACACTGGAG
6	4	4	6D	B02		CTTCTACCAGAGTGCAGCAT	GGCAGCATACTCACGATCAT
6	4	5	6C	B03		CAGTGGTAAGCAAGTCTAAG	CTACAGCTACCCATAGGGAG
6	4	6	6D	B03		GACTGGGAATCACGGTACAT	GGGTCCTTTAAAGTGCCTACT
[truncated: 4,914 more rows]
[truncated: 4 more columns]
