# Supplementary material for: Functional Analysis With a Barcoder Yeast Gene Overexpression System
Source: G3 (Bethesda). 2012 Oct 1;2(10):1279–89. doi: 10.1534/g3.112.003400 (PMC3464120; doi:10.1534/g3.112.003400)
Supplement: Supporting Information [file supp_2.10.1279_TableS4.xlsx]

## Sheet: Table S4
Table S4- List of Strains tested by PCR confirmation and sequencing of both the ORFs and barcodes
Expected ORF	ORF BLAST from Bacterial Plasmid	ORF BLAST from yeast plasmid	Matched Expected Uptag
YLR250W	YLR250W	YLR250W
YLR364W	YLR364W	YLR364W
YLR393W	YLR393W	YLR393W
YML092C	YML092C	YML092C
YIL164C	YIL164C	YIL164C
YJL037W	YJL037W	YJL037W
YJL184W	YJL184W
YJR157W	YJR157W	YJR157W
YGL239C	YGL239W	YGL239C
YGR078C	YGR078C	YGR078C
YGR232W	YGR232W	YGR232W
YLR292C	YLR292C	YLR292C
YLR356W	YLR356W
YLR445W	YLR445W
YML098W	YML098W	YML098W
YIR009W	YIR009W	YIR009W
YJL038C	YJL038C	YJR038C
YJL179W	YJL179W	YJR179W
YKL001C	YKL001C	YKL001C
YGR024C	YGR024C	YGR024C
YGR082W	YGR082W	YGR082W
YGR235C	YGR235C	YGR235C
YLR295C	YLR295C	YLR295C
YLR363C	YLR363C
YLR456W	YLR456W	YLR456W
YML112W	YML112W
YIR018W	YIR018W	YLR295C
YJL027C	YJL027C
YJL217W	YJL217W	YLR456W
YKL053C-A	YKL053C-A
YGR008C	YGR008C
YGR133W	YGR133W
YGR239C	YGR239C
YLR297W	YLR297W	YLR297W	YES
YLR365W	YLR365W	YL365W	YES
YML022W	YML022W	YML022W	YES
YML113W	YML113W
YIR022W	YIR022W		YES
YJL055W	YJR055W		YES
YJR108W	YJR108W		YES
YKL067W	YGR025W	YGR025W
YGR025W	YGR025W	YGR025W	YES
YGR126W	YGR126W	YGR126W	YES
YHR051W	YHR051W	YHR051W
YLR301W			YES
YLR366W	YLR366W	YLR366W
YML036W	YML036W		YES
YMR002W	YMR002W	YMR002W
YIR036C	YIR036C
YJL072C	YJL072C		YES
YJR112W	YJR112W
YKL063C	YGR031W
YGR031W	YGR031W
YGR114C	YGR114C	YGR114C
YHR057C	YHR057C	YHR057C
YLR294C	YLR294C	YLR294C	YES
YLR385C	YLR385C	YLR385C
YML030W	YML030W	YML030W	YES
YHR209W	YHR209W	YHR209W	YES
YJL003W	YJL003W	YJL003W
YJL063C	YJL063C	YJL063C	YES
YJR096W	YJR096W		YES
YKL084W	YKL084W	YKL084W	YES
YGR036C	YGR036C	YGR036C
YGR167W	YGR167W	YGR167W	YES
YHR059W	YHR059W	YHR059W	YES
YLR296W	YLR296W		YES
YLR390W	YLR390W	YLR390W
YML077W	YML077W	YML077W	YES
YIL127C	YIL127C	YIL127C	YES
YJL007C	YJL011C	YJL011C
YJL086C	YJL086C	YJL086C	YES
YJR135W-A	YJR135W-A	YJR135W-A
YGL226W	YGL226W	YGL226W	YES
YGR028W	YGR028W	YGR028W	NO
YGR205W	YGR205W	YGR205W
YHR071W	YHR071W	YHR071W
Sequencing Summary:
Incorrect	3	2	1
Total Sequenced	76	54	25
% error	3.94737	3.7037	4
	Error rate already in plasmid collection	Introduced error rate by our transformation	Introduced error rate by our transformation in the Barcoder Collection
% accuracy	96.0526	96.2963	96
