# Supplementary material for: Functional Analysis With a Barcoder Yeast Gene Overexpression System
Source: G3 (Bethesda). 2012 Oct 1;2(10):1279–89. doi: 10.1534/g3.112.003400 (PMC3464120; doi:10.1534/g3.112.003400)
Supplement: Supporting Information [file supp_2.10.1279_TableS5.xlsx]

## Sheet: Table S5
Table S5- List of strains and their locations on the b-FLEX array and their associated barcodes
384 Plate	384 Row	384 Column	96-well Plate (-80C)	Position 96-well plate (-80C)	Empty Wells for Border Addition	BFLEX ORF	Gene Name	Barcode 1 (uptag)	Barcode 2 (downtag)
1	1	1	1A	A01
1	1	2	1B	A01
1	1	3	1A	A02
1	1	4	1B	A02
1	1	5	1A	A03
1	1	6	1B	A03
1	1	7	1A	A04
1	1	8	1B	A04
1	1	9	1A	A05
1	1	10	1B	A05
1	1	11	1A	A06
1	1	12	1B	A06
1	1	13	1A	A07
1	1	14	1B	A07
1	1	15	1A	A08
1	1	16	1B	A08
1	1	17	1A	A09
1	1	18	1B	A09
1	1	19	1A	A10
1	1	20	1B	A10
1	1	21	1A	A11
1	1	22	1B	A11
1	1	23	1A	A12
1	1	24	1B	A12
1	2	1	1C	A01
1	2	2	1D	A01		YDR043C	NRG1	CGTAAGGCCCGCACAATGTA	CTAACCCTCTCAGATGAAGT
1	2	3	1C	A02		YJR067C	YAE1	ATGACTAACGCCTATACACG	ACTATCAAATATGACCCGCG
1	2	4	1D	A02		YDR115W		CGTACTTGACATCACCAGTG	CTAAGCTCCCGACAAGTTGG
1	2	5	1C	A03		YJR012C		ATGACTCCAACGCCGTGAGA	ACTATCACAAATTCACGGCG
1	2	6	1D	A03		YDR163W	CWC15	GCGGACAATGTTTCAGACAA	GCTCAGACGCCCAGTTAGTA
1	2	7	1C	A04		YPR182W	SMX3	CGAGTTGGAAGTACGTCTAA	ATGATGATAACTACGTGCCC
1	2	8	1D	A04		YDR078C	SHU2	CGTATAACTGTCTTCACCAG	CTAAGGCTCCTGAATACAGT
1	2	9	1C	A05		YPR188C	MLC2	TTCATGTACTGTGGCTACCG	ATGAGGAACGACAGGACCCT
1	2	10	1D	A05		YFL057C	AAD16	CGTATCCAAGGCTTTGACAA	CTAAGGTCAGGGAAGTTTCT
1	2	11	1C	A06		YOR164C		growth control
1	2	12	1D	A06		YFR001W	LOC1	CGTCATCTACCAGACAAGGA	CTAATGACACGTAGCACATC
1	2	13	1C	A07		YOR042W	CUE5	TTCTAGTTAGTATGGCGCAG	ATGCACACACCCAGAGAGGT
1	2	14	1D	A07		YGR209C	TRX2	GGTCTAGCCCGACGTACTTT	GTATGACCCTGAGGCAGAAC
1	2	15	1C	A08		YBR052C	RFS1	AGTACGGAACATGACGACCG	ACACCATAACACGAGGGCGT
1	2	16	1D	A08		YHR014W	SPO13	CGTCCTTACACGCAGAGGTA	CTACACGCACTACATAGAGT
1	2	17	1C	A09		YBR185C	MBA1	TTCTTCTTAGGCGCTCGACG	CAACCGTCCTCAAGAATAGT
1	2	18	1D	A09		YGL159W		GGTGATGTACGCTGCACTAT	GGTTCCTGACATCTTAGCAG
1	2	19	1C	A10		YBR053C		AACCACCAACAACTGTGTGT	CACGCCATACCAAGGAGAGT
1	2	20	1D	A10		YHR087W		CGTCGGACACCAGGCATATA	CTACACTTACCCAGAGTTGA
1	2	21	1C	A11		YDL039C	PRM7	TTGGTCACTGTCGTGCAACG	CACAATAAGATCACGCCGTT
1	2	22	1D	A11		YHR121W	LSM12	CGTCGGCTAAATCAAAGCAT	CTACAGCACCTCAGGAGAGT
1	2	23	1C	A12		YDR022C	CIS1	TTGTGCCTAGATCGTGTCAG	CACAGCACACAATCGGAGGT
1	2	24	1D	A12
1	3	1	1A	B01
1	3	2	1B	B01		YDR173C	ARG82	GTCACGTTAGCCAGGATCAG	TCCTTCTTACGTTGAGAGCG
1	3	3	1A	B02		YJR154W		CCGTGAATAATTGGACAGAC	GTCAGACAGGTGAGTCAAAC
1	3	4	1B	B02		YDR363W-A	SEM1	GTCTCCACCTATTCTATGAG	TCTCACTCCATTCTAGTAGG
1	3	5	1A	B03		YLL014W		GCGGACAGCTCTCCTAGTAT	GCGGTCGTAATCCTCATAA
1	3	6	1B	B03		YDR260C	SWM1	GTGCTGTAGAAATAAACGCG	TCTGTTTGACTCCCGCGTAG
1	3	7	1A	B04		YLR016C	PML1	GTACGTCGAGCTAGATCGCT	GTACTCAGCGTGACGGATAC
1	3	8	1B	B04		YDR304C	CPR5	TAAATATGATACACCGCGTC	GTAGTTACAGTTCATCCACC
1	3	9	1A	B05		YLR186W	EMG1	GATCGCTTACGCACATGGAC	GCACAATGGTCTAGCAGGTA
1	3	10	1B	B05		YDR337W	MRPS28	ATGTCGGAACCTTTATAGCC	CAACTAGACATAATCCCGTG
1	3	11	1A	B06		YLR209C	PNP1	ATCCGGCCAACCGTTATAGA	CCGGGTACAACTCGGCTTAA
1	3	12	1B	B06		YDR265W	PEX10	ATGTGGTAACGGGACTTATC	CAAGCATGACACCACGGATT
1	3	13	1A	B07		YLR157C	ASP3-2	AGATCCTGAAATCGCTGACA	CCCAGCACAATCGTATATGA
1	3	14	1B	B07		YDR255C	RMD5	ATGTTTCGACCCAGAAGACT	CAATAAAGCAGGATCGGCGC
1	3	15	1A	B08		YML055W	SPC2	TGTCATACCTGTGGCAGACT	ATGTCCGGCAATTAAGACGA
1	3	16	1B	B08		YOR126C	IAH1	ATTATTAAGACACAGGCCCG	CAATTAAGAATCGCACCCTG
1	3	17	1A	B09		YML053C		CTAATACTACTACAGGCACG	ACCCTTACAAAGAGTTACCG
1	3	18	1B	B09		YOR228C		ATTCGCCGACAACTAGGTAC	CACAAGATGGACACACCTGT
1	3	19	1A	B10		YGL170C	SPO74	ATATAATTCACGACACCGCG	GGTTAGGCACAGCGTCTACT
1	3	20	1B	B10		YNR036C		GGGCTAGACTTCCCGCATAT	TAGACTAGGTGACGGCATAT
1	3	21	1A	B11		YJR010C-A	SPC1	GTACGGCCACGCTCTATGAA	GTACTAGACGCGAGGCACTT
1	3	22	1B	B11		YNL129W	NRK1	ATTGCACATTCAACTGACGC	CACCAATTACACACTTAGGG
1	3	23	1A	B12		YDR068W	DOS2	GTACGTGAATTGGGTCTACC	GTGTCGGACTGACGTATAAA
1	3	24	1B	B12
1	4	1	1C	B01
1	4	2	1D	B01		YDR050C	TPI1	CGTCTCATACCCGAGGAGTT	CTACCAATCCCAGATAGGGT
1	4	3	1C	B02		YJR058C	APS2	AACGCAGAACAAGCTCCGGT	CAGATCACAAGGGAGACGCT
1	4	4	1D	B02		YDR079W	PET100	TCGGTGACTCGGCTAGTTCA	GGTTGGCTAGAATACACAAG
1	4	5	1C	B03		YKL041W	VPS24	AGCCGGGAACACTTTCGACT	CGAGTCCAAGCTGCACTAAT
1	4	6	1D	B03		YDR185C		CGGATACCGATGGCCTATT	GCTCATCACGACTCTGGATT
1	4	7	1C	B04		YPR203W		AAGCCGCAACAACGACTGGT	AAGCTTACAGAAGGTGAGAT
1	4	8	1D	B04		YDR162C	NBP2	GCGGCGAATTGCATCGAATA	GCTCCGACAGAGGTCTAGTT
1	4	9	1C	B05		YPL234C	TFP3	ACCCGCTGAAAGCAGAACGT	CCATCGTAAGCATCGCTAAT
1	4	10	1D	B05		YEL028W		GCGGGCTGACCCTATCTATA	GCTCCTTGACCATCTGGATT
1	4	11	1C	B06		YOR079C	ATX2	ACCGCAAAGGAGAGACCGTT	CCCAGTCAAGCCTGTAGAGT
1	4	12	1D	B06		YDR487C	RIB3	GCGGGTTTACCGGACATTCA	GCTCGATTACCCTATTTACG
1	4	13	1C	B07		YOR051C		ACCGTAAAGGCCAACACGTT	CCCGAGTGACACAGCATGAT
1	4	14	1D	B07		YGR035C		GCGGTCACACTCCTTAGGTT	GCTCGGACAGATCGGTATCA
1	4	15	1C	B08		YAR002C-A	ERP1	ACCGTGAAATAACCCACTGT	CCGACGAGAAGGCAGCATAT
1	4	16	1D	B08		YHR029C	YHI9	TTCATGTCAGTAGTCGATCC	GGTTGTGACCCGGCATCATT
1	4	17	1C	B09		YBR037C	SCO1	AGAAATACGGACACCCGGCT	CCTCAAGGACATTACAGACT
1	4	18	1D	B09		YHR052W	CIC1	GCGTATAGATGCAGAGATCC	GCTGACAAGTTTGGCCCATG
1	4	19	1C	B10		YBR192W	RIM2	CATTACCCAAGATTCCGAGA	GAATCATGGTCAAGGGTACA
1	4	20	1D	B10		YHR138C		GCGTATGACCAGGTGTATAT	GCTGACATCCACGCATTGAG
1	4	21	1C	B11		YDL157C		ACTCACCAACAGGAGCAGGT	CCGTCTGAAGCGACCTTAAT
1	4	22	1D	B11		YHR105W	YPT35	ACGAAGTAACACGTCCTACG	GACAGCGCAGTACAGGTAAT
1	4	23	1C	B12		YDR032C	PST2	ACTGCCGAACACTTCTGAAT	CCGTTTCCACACGATGAGAT
1	4	24	1D	B12
1	5	1	1A	C01
1	5	2	1B	C01		YDR065W		ATTGTTAAGTAATCGCCGCG	CACGCTTTACAAGGAATGAC
1	5	3	1A	C02		YJR043C	POL32	ATACTTGCACCCAACGATGA	CCGCTTAGACAAACGCATGA
1	5	4	1B	C02		YDR322C-A	TIM11	ATTTCGCCAACGGCTCGTAA	CACGTAACGGGTCCACAAAT
1	5	5	1A	C03		YLR156W		ACGTGGCCCAACCAAGTAGA	CCCACCTGAAGCGAGTGTAA
1	5	6	1B	C03		YDR339C	FCF1	GTTGCTCTACCTGCGATCAG	TGCTCTCTACTTCCGAGTGG
1	5	7	1A	C04		YLR268W	SEC22	TGTCAGTGATCCGGGACTAT	ATGGTTGTAACGCGGCCACA
1	5	8	1B	C04		YDR275W	BSC2	CAAAGCGGCCACAACTTATG	TGCTTTGAAGCACATCACG
1	5	9	1A	C05		YLR192C	HCR1	CGCGTACTAAGTCTACCAGG	TGTCTCCAGATCGTGCGAGT
1	5	10	1B	C05		YDR284C	DPP1	TAAACTTACTTGACGGACGG	TGCTTACTATGTCTGAGCCG
1	5	11	1A	C06		YLR308W	CDA2	CACGACCCAAGCGTAAGTAG	GTGATACGCAGGCGCATCTA
1	5	12	1B	C06		YDR279W	RNH202	CAGCAAGGACACATACCGTT	CATTACGTCCAAGATTGTGG
1	5	13	1A	C07		YLR216C	CPR6	GTACGTCAGGTAGACTTACA	GTGTCGATACGCCATTGACG
1	5	14	1B	C07		YOR159C	SME1	GTCGATGGACATTATGGTAC	GTCTCACTAGCCGCAGGTTT
1	5	15	1A	C08		YMR072W	ABF2	TAGGGATGACTCGGTACTAA	TCCGATTACTCTCGTAGCG
1	5	16	1B	C08		YOR152C		CAGCCGACAAGCAGTGACAT	TATTCGAGAAGGAAGATTC
1	5	17	1A	C09		YMR233W	TRI1	GATCTAAGTGGTCTGAATGC	GCACACGCATCTAGCATAGG
1	5	18	1B	C09		YOL026C	MIM1	CAGCGTATAGCAAGATGGAT	CATTGGAGACCACACCTAAT
1	5	19	1A	C10		YHL009W-A		AGTTGTTGAACCTACGGGAA	CCGCTCCGAACTGTTATTAA
1	5	20	1B	C10		YNL157W	IGO1	ATTCTGTAAGACATACCGGC	CACAGTACAATAGCACCTGG
1	5	21	1A	C11		YDR152W	GIR2	ATTGACGAACGGGTGATAAC	TACCTGTTACGGTCCACGAG
1	5	22	1B	C11		YOL028C	YAP7	CAGGCAAGCACCCATAAGGT	CCAAAGTGTTGCAGAATACC
1	5	23	1A	C12		YDR175C	RSM24	GTGTATCGAGAGGCTTATTC	TAGGGCAGAGCGTCTCACTA
1	5	24	1B	C12
1	6	1	1C	C01
1	6	2	1D	C01		YDL179W	PCL9	GCGTCCTAATTGCCAAGGTA	GCTGAGAGAGCAGTCACCTA
1	6	3	1C	C02		YJR047C	ANB1	AGCCGGAACCAGAGAGACTT	CGAGGTGGACATAAGTTCAT
1	6	4	1D	C02		YDR133C		GCGTGAGCACACTCTATCAG	GCTGATTCATACTACCTCGA
1	6	5	1C	C03		YKL130C	SHE2	CGGTATTTACACATGCCAGA	CGTTCTAAGTATCCCACAGA
1	6	6	1D	C03		YDR178W	SDH4	GCGTCACACGAGCGATATT	GCTGACCGATACGGAGTCTA
1	6	7	1C	C04		YPR098C		AGCTACAACCAACTCAGGGT	CGATGCGCCACTCAAGGTAT
1	6	8	1D	C04		YDR196C		TTCCGTATATCTCCAGTCGA	GGTTTAGCACATTTACTCC
1	6	9	1C	C05		YPL211W	NIP7	AGTCACCCAACCGAAGGAGT	CGCGAAGCCGCTCGAATTAT
1	6	10	1D	C05		YFR003C	YPI1	TCGGCTCACGTTCCGTAGTA	0
1	6	11	1C	C06		YPL055C	LGE1	TGTGTGGAGCCGTCACCATT	CCGGTAGGAACTTTCAATCA
1	6	12	1D	C06		YEL076C		CGCGGTACACGAAGTCAGTA	GTCACACTGCTACGAGGCAA
1	6	13	1C	C07		YAR061W		CGATCAACTTGCTACACAGG	CGGAATACAGTTAGATACGC
1	6	14	1D	C07		YGR148C	RPL24B	GCATTCAGACATCTCGATAC	0
1	6	15	1C	C08		YBR193C	MED8	TTATACGGTTCGGAGGCATT	CCTCGGCAAGCCTGGTATAA
1	6	16	1D	C08		YGR060W	ERG25	GCATCACAGCGTCAGACATA	GTATGCACAGTCGCGCTAAT
1	6	17	1C	C09		YBR040W	FIG1	TTATGCACCTCCTATCGGAT	CCTGCCCAATAATGTAGACA
1	6	18	1D	C09		YHR017W	YSC83	GTGACCTTACGGTATAGTAG	GTATGCGCCATCTCCAGGTA
1	6	19	1C	C10		YBR026C	ETR1	TTATGTGCATGGCCGAGTAT	CCTGCGTCAACTTTCATGGA
1	6	20	1D	C10		YIR013C	GAT4	ATTAACCGTTCTGAAGTCCC	GTCACCCGCGACGTGTTATA
1	6	21	1C	C11		YBR258C	SHG1	TTCAGCCGATCTGCCGATAT	CCTGCTTCAAGGCCAGTAGA
1	6	22	1D	C11		YJL097W	PHS1	GTGAGAGGAGTCTTATCATC	CACGAGATAAGACTCATCCG
1	6	23	1C	C12		YDR042C		TTCCATCGCGCCGTGATTGT	CGAACCCTCTGCATGAAGGA
1	6	24	1D	C12
1	7	1	1A	D01
1	7	2	1B	D01		YDR158W	HOM2	TAAATATCGTATAGGCGGCG	TGGACTTCCGTATCAGCTCG
1	7	3	1A	D02		YJR060W	CBF1	CAGATACAAGGTACTACGCC	CAGCAGAACTGATAGACCGC
1	7	4	1B	D02		YDR281C	PHM6	TAAGTTTACTGAGAGTCCGG	TGTATCGACTGATGTTCCAG
1	7	5	1A	D03		YLR159W		GATGAATACTTCTACCCACG	GCACAGGCAGCTACGACTAT
1	7	6	1B	D03		YDR253C	MET32	CAGTGTACCCTAAGCGAACT	CCAATTATACGATACAGGCC
1	7	7	1A	D04		YLR262C	YPT6	AGTTGGCCCACGAACCGTAA	CCGCCTCTAACTGTATTGAA
1	7	8	1B	D04		YDR318W	MCM21	GTCGCACTACGGCTACGTTT	GTCTCAGCACTTCCATGTAG
1	7	9	1A	D05		YLR150W	STM1	ATTCTGTCACACACGACGAT	TACCTCCCGACGTATGAGTA
1	7	10	1B	D05		YDR237W	MRPL7	CATATTAACTCTCCATCGGG	CCAGCTCTACCAGTAATGA
1	7	11	1A	D06		YLR220W	CCC1	CGGCTGTGACACGAGCTATT	TCGTATCGAGATTAGCGAGT
1	7	12	1B	D06		YDR259C	YAP6	CATCAAGGACGATACACCGG	CCAGGACAATTAAGTAGCCC
1	7	13	1A	D07		YML058W-A	HUG1	GATGACTCAATGTGACTCAG	GCACATAGATTACGAGGCAC
1	7	14	1B	D07		YOR052C		CATCACAAGTCAGACACGGT	CCAGGACGAAGGAGACTCAT
1	7	15	1A	D08		YMR118C		AGTTGCATAACCCGCACTAA	CCGCCGATAACTGCTTGAGA
1	7	16	1B	D08		YPL127C	HHO1	CATCACCGAAGCCAGGAGAT	CCAGTACAATCAATATCGGC
1	7	17	1A	D09		YMR271C	URA10	TTTAGCTCGTCGGAGGTCAT	CCACTAGCAAGCCGGAGTAA
1	7	18	1B	D09		YNL135C	FPR1	CATCAGACAATTACAGCTCG	CCAGTCCTACAGACATGAGA
1	7	19	1A	D10		YGR202C	PCT1	ATAAACCTAATACCGTCGCG	GTCGGCAGACGTAGTCATAT
1	7	20	1B	D10		YOL024W		CATCAGTAACTTCCAATCGG	CCAGTGACACACCTTGAGAT
1	7	21	1A	D11		YDR106W	ARP10	CGGGACTAAGGTACGTTACA	TCGTATGTATATGAGCGGCA
1	7	22	1B	D11		YOL009C	MDM12	CATCCCTTAATACGTTACGG	CCATAACTCTACCAGGAAGT
1	7	23	1A	D12		YDR151C	CTH1	AGGAGACGAACGAAGTTTCC	AGGCACAGAACCGATCACGT
1	7	24	1B	D12
1	8	1	1C	D01
1	8	2	1D	D01		YDR044W	HEM13	CGCCACAAGTTCGAGCGATA	GTATTCTACTACCTCCGTGA
1	8	3	1C	D02		YKL026C	GPX1	CGGCCTTGAATACTACATAC	CGTGATGTACCAGATGCACA
1	8	4	1D	D02		YDR156W	RPA14	CGTCTACTACAGCACTGGAG	CTACATGACACATTCCTGAG
1	8	5	1C	D03		YJR113C	RSM7	GTACGTTCACCCATTGCTAG	TCCAGCATATACGTTATCCG
1	8	6	1D	D03		YDR071C	PAA1	TACTTCATATCAGTCGCACG	CCTGCGCTACACAATATAG
1	8	7	1C	D04		YPR166C	MRP2	CGGGTAAGGCCGCCATATTA	CGTTAATCGTGCATAAGCCA
1	8	8	1D	D04		YDR174W	HMO1	CAGGGTTTAATAGTACAGGC	GTCACGCCCAGCGGTATTTA
1	8	9	1C	D05		YPR151C	SUE1	GTATCATTAGCTCCGCAGAG	TCCAGCGTACCTGCTTGTAG
1	8	10	1D	D05		YFL068W		AACACCGTAAACCGGACGTG	CTGCCGTAAGTCTCATGCGA
1	8	11	1C	D06		YOR261C	RPN8	ACTGGGCCAAAGGCGTATAA	CTCATGCCACCAGGTTGATA
1	8	12	1D	D06		YER002W	NOP16	AGACGGGCACTGTCCCTAAT	CATTAGGACCGAGGAGCCAT
1	8	13	1C	D07		YBR047W	FMP23	AGCGTGGCAAATGGTCACAA	CTCCTCCAATGCAGTGAGAA
1	8	14	1D	D07		YGL166W	CUP2	CGTGTGAAGGGCCACCAATA	GTATTTCGACTTAGAGTGCC
1	8	15	1C	D08		YBR035C	PDX3	AGGCGGCGAAATGTCATCAA	CTCGCTTCAATCAGGGATCA
1	8	16	1D	D08		YGL161C	YIP5	CGTGTTAATCTAGTATCCCG	GTATTTCTAGGCACGCAGTC
1	8	17	1C	D09		YBR039W	ATP3	AGGCGGTCAAATCTTCTCAA	CTCGGGCAAGTTCCACGAAA
1	8	18	1D	D09		YHL022C	SPO11	CGTTCATACCACGATCAGAT	GTATTTGACGAGCGGCACCT
1	8	19	1C	D10		YBR155W	CNS1	AGGGTGGCAAATTCTCGACA	CTGCCCGCAATCGGAGTTAA
1	8	20	1D	D10		YIL027C	KRE27	CGATCAACTTGCTACACAGG	CGGAATACAGTTAGATACGC
1	8	21	1C	D11		YCR087C-A	LUG1	ATATTGCCAACCCGCTGAGA	CTGGGATTACAGGTCAATGA
1	8	22	1D	D11		YJL140W	RPB4	ACCTCTAGCAACGAACATGG	GGTGCTCACGCCCATTGATT
1	8	23	1C	D12		YDR041W	RSM10	ATCGCTGGAACCGGGCTTAA	CTGTAAGGTGGCGCAATCCA
1	8	24	1D	D12
1	9	1	1A	E01
1	9	2	1B	E01		YDR191W	HST4	CATGAAAGATAATGTCGCGC	CCATCAAGCGCACGTAAGGA
1	9	3	1A	E02		YJR068W	RFC2	GATCATCCACATATCACTGG	GCAAGTCCGTCTAATCAAGA
1	9	4	1B	E02		YDR286C		CATGACCCAAGCTCAAGGGA	CCATCTAGCAGCAAGGAGCA
1	9	5	1A	E03		YLR110C	CCW12	GATGATTACGACTCACCCGA	GCACATCTACCCGATTAGGA
1	9	6	1B	E03		YDR328C	SKP1	TACCCACTCCAGGTGTAGAG	TGTTCTATATCTGGAGCGAG
1	9	7	1A	E04		YLR221C	RSA3	GTGGAATCGGTGTCACTCAC	GTGTCGAGCTGGATATTCAT
1	9	8	1B	E04		YDR262W		TACGGATCGTGAGCCATCAG	TGTTGTACTTCCTCCGAGCG
1	9	9	1A	E05		YLR271W		TTGACGACGTGGTGCTAATT	CATGTTCCAAGAGGTCGAGA
1	9	10	1B	E05		YDR287W		CCCGTAAGCATGGCACAGAT	CCTAACTGAGTTAAGGCAA
1	9	11	1A	E06		YLR151C	PCD1	TACCGTGTACGTGAGCGCAT	CTCGACGTACACCTGGATAT
1	9	12	1B	E06		YDR309C	GIC2	CCCGTAGGAACTGGTACACA	CCTAAGAAGTTCAGAGACCC
1	9	13	1A	E07		YML058W	SML1	ACTTGGATACAACCACATCG	GGCGTCGGACTACGTCTATA
1	9	14	1B	E07		YOR394W	PAU21	ATTGGGTTACAACTCAGTGG	CACCTCTAACTATACATGGG
1	9	15	1A	E08		YMR295C		AGGATACCAACGACGACTCG	ATCGCCGTAACCGCTTTAGA
1	9	16	1B	E08		YOR220W		CAGGGTGTACCACGAAGCAT	CCAAGATGGGTGAATAATGC
1	9	17	1A	E09		YMR311C	GLC8	GATCCACCACTCTTGATGAA	GCAATATACTTACCGACCGG
1	9	18	1B	E09		YOL005C	RPB11	CCCGTGTGACCACTAATGAG	CCTAATATAAGATCTCCGG
1	9	19	1A	E10		YGR156W	PTI1	AGTGGGAGAACCGCACCATA	CCGATGTAAGCGCAGCACAA
1	9	20	1B	E10		YNL133C	FYV6	CCCTAACGATTTATACCTGG	CCTAATCAAGGTGACAGCAC
1	9	21	1A	E11		YDR116C	MRPL1	TTAGCGTAGCGGCAGTTCCT	CAGGGTTCAAGAGTGATACA
1	9	22	1B	E11		YNR068C		CCGAGCCTACAGCAAGGTAT	CCTATCAAGGATGCACACGA
1	9	23	1A	E12		YDR058C	TGL2	GTCGCTTGACGCATAGTGAC	CTACCACTACGCAGAATGAG
1	9	24	1B	E12
1	10	1	1C	E01
1	10	2	1D	E01		YDR035W	ARO3	TTATAGGCCAGTACGTGGTA	GGTGGTCGAATTATCTATGC
1	10	3	1C	E02		YKR068C	BET3	CGGGTACGAATCGCACACAT	CGTTAATGCAGCGAGAATCA
1	10	4	1D	E02		YDR155C	CPR1	TCGCTTCCACAGTACGGTA	GGTGTGGGACTACCTTCACT
1	10	5	1C	E03		YKL040C	NFU1	CCAGGCCCAAGCGATAGATA	GAGCGAGGAATGCCATCTAA
1	10	6	1D	E03		YDR121W	DPB4	TACTCGGCATCACTCTATGA	GGTGTTGACGACTTGTCCAT
1	10	7	1C	E04		YPR200C	ARR2	CACCGTGGAAGAGACTAGAC	GTATCCGTACCCGGCGTATA
1	10	8	1D	E04		YDR461W	MFA1	CGGTGCAGACGAATTACCAA	CGTTGAGAAGCCTTTCACAA
1	10	9	1C	E05		YPR107C	YTH1	CCTTCGCTACAAGTGCTAGG	CGCAATACATCATAATGGCG
1	10	10	1D	E05		YEL044W	IES6	CGGTGGAAGTATATGTACCT	CGTTGATAAGGGCCAGCACT
1	10	11	1C	E06		YOL151W	GRE2	GAATACTTCGAGAGAGACCT	GTATCACCCTCCATTATTGG
1	10	12	1D	E06		YEL057C		ACCTTAACACAGTCACAGGG	0
1	10	13	1C	E07		YBR022W	POA1	CCTTTATACGGAAGTCAAGC	CGCATGGGACACAATGGCAT
1	10	14	1D	E07		YHR008C	SOD2	CGGTTGAAGTAGTGATACCA	CGTTTACACCGAGACATGAA
1	10	15	1C	E08		YBR153W	RIB7	CGAAAGAATATCATCTCGCC	CGCCAACTTCATCTAATAGG
1	10	16	1D	E08		YGR284C	ERV29	CGGTTGCACGCCAATCAGTT	CGTTTCGACGCATACGACAT
1	10	17	1C	E09		YBR046C	ZTA1	CGAAATCGGGAGACACATTC	CGCCAGCCACATGGATAGAT
1	10	18	1D	E09		YGR179C	OKP1	ATAGTAACCTCAATACGCGC	0
1	10	19	1C	E10		YBL058W	SHP1	CGAAATGATTGACAGAGCCG	CGCCAGCTACACATTGAGGA
1	10	20	1D	E10		YIR015W	RPR2	CGTAACACCGCTCAGGAGTT	CGTTTGAAGGCGCGACACAA
1	10	21	1C	E11		YBR244W	GPX2	CGAACCGCTCTCAGGAGTAA	CGCCCAGCAATCATAATAGG
1	10	22	1D	E11		YIL118W	RHO3	CGTAACGTATTTAGAAGGGC	CTAAAGATTGATTACGCCGG
1	10	23	1C	E12		YDR056C		GTATCCTAATGTTTACGCCG	TCCATATAGCTGAGCGCAG
1	10	24	1D	E12
1	11	1	1A	F01
1	11	2	1B	F01		YDR142C	PEX7	CCGATGAACTCTGCCAGGAA	CCTCCAAGACTTCTGAGTAA
1	11	3	1A	F02		YKR066C	CCP1	ACCATAAGAACACGGTCGCG	GATGGTTACGAGAGTATCCA
1	11	4	1B	F02		YDR357C		CATCGTTTACAACTCTTCGG	CCATACTTACAGATACAGGG
1	11	5	1A	F03		YLR245C	CDD1	GACACTCGACGCCATAGATA	ACGACCTTAAATCAACTGCG
1	11	6	1B	F03		YDR231C	COX20	CCGCAGCCACAGAGTAGTAT	CCTCTCCGAAGAAAGACATG
1	11	7	1A	F04		YLR040C		ATCGAAGGAACGCTAAGTTC	ATCGCGTTAAGAGTGAAGAC
1	11	8	1B	F04		YDR272W	GLO2	CCGCCGAGAGAATCATACAT	CCTGAACTTCCGACAAGGAG
1	11	9	1A	F05		YLR018C	POM34	ATGATCCGAACGGCAGCACA	CCTAACGGGTCTCAAGCTAA
1	11	10	1B	F05		YDR288W	NSE3	CCGCTAGAACCTGTTTCAAG	CCTGATAACTGTGCGGAAGC
1	11	11	1A	F06		YLR265C	NEJ1	AGTAGGCCAACCCAGCGATA	CCGACTTGACCATAATGTTA
1	11	12	1B	F06		YDR245W	MNN10	CCGCTGCCAAGAAATAAGGG	CCTGCGAACTGGCCTGAATA
1	11	13	1A	F07		YMR325W	PAU19	TTAGCACGCTCGGCGATGTT	CAGGGATGAAGAGTTCTACA
1	11	14	1B	F07		YOR253W	NAT5	CCGAGTGAATAATATAGCGT	CCTATGAACTATCGCAACA
1	11	15	1A	F08		YMR184W	ADD37	GTCGCTATATCGGACCTAAC	CGCGTTCTAAGGCACGGATA
1	11	16	1B	F08		YOR255W	OSW1	CCGGAACGATTGCTAAGAAT	CCTGGTATATCAATGACACC
1	11	17	1A	F09		YMR314W	PRE5	CGTAGCAGGTTGTCTAAGAT	TCACGGATGCTCATGCGGAT
1	11	18	1B	F09		YOL014W		TCGGAATTAACGTATCTCAC	CCTGGTGGACACGACAGTAT
1	11	19	1A	F10		YGR161C-C		GACACTGACTGACATCGAGA	ACGACGATAAACGTGATTCC
1	11	20	1B	F10		YOL114C		CCGGAGTCACCAATAACATG	CCTGTACCAGCGACATGGAA
1	11	21	1A	F11		YDR130C	FIN1	ATCGACACAACTGTAGACCG	CAGATGTCAAGACGCGGACT
1	11	22	1B	F11		YNL252C	MRPL17	CCGGATTAAGCCTCCAGAGA	CCTGTACGAATGACACTATC
1	11	23	1A	F12		YDR126W	SWF1	GATCCATGACGAGCAGGCAA	GCAATCGGGCGACCCTTATA
1	11	24	1B	F12
1	12	1	1C	F01
1	12	2	1D	F01		YDR210W		CTAGGGAAGCTGTCGTAACA	0
1	12	3	1C	F02		YJR069C	HAM1	CGGTAGCGACCAGCAGTATT	CGTTCAACCGTCTCTAGTAT
1	12	4	1D	F02		YDR179C	CSN9	CTAGGGCTAAGTAGTGTATC	0
1	12	5	1C	F03		YJR011C		CGAAGCACTCTCAATAATCG	CGCGAATCACCCATAGGAGA
1	12	6	1D	F03		YDR084C	TVP23	ATAAGCGCAAGACAGGCGTC	GTCGTCTTACGCATTCCTAG
1	12	7	1C	F04		YPR082C	DIB1	CGAATCAGACCACCAGTAGG	CGCGCCACACGATTAGGATA
1	12	8	1D	F04		YEL020W-A	TIM9	GTCTGACTATATGATACGCG	GTCTGCGCCATTAGAGCTAC
1	12	9	1C	F05		YPR165W	RHO1	CGACGGCTACACCATTGTGA	CGCTAATAATATCAGCAGGC
1	12	10	1D	F05		YFL064C		GCCACGCACGCGAGTTTATA	0
1	12	11	1C	F06				empty
1	12	12	1D	F06		YGL098W	USE1	CTCCTATAATACGATGTCGG	ACTTTCTAACAGAGCAGACC
1	12	13	1C	F07		YBR217W	ATG12	CGAGGTTAATCGACCACCGA	CGCTTCACACGCAATTAGAA
1	12	14	1D	F07		YHR013C	ARD1	ACAAACTAAAGGTCGTCCCG	TATAGCGACGGCGAGCCTTA
1	12	15	1C	F08		YBL043W	ECM13	CGAGTGAAGGCGATCTAACT	CGCTTCGTACAATCGTTCAG
1	12	16	1D	F08		YGR007W	MUQ1	GAAGGCCCGTACACTCTATA	GGCCTCTTACGATATAGACG
1	12	17	1C	F09		YBR050C	REG2	CGATACACATTCAGAGCACG	CGGAACTCCTCGACAGATGA
1	12	18	1D	F09		YIR044C		GAAGTAGCCCACACGCTGTA	GGCCTTACATGCTGGGATAC
1	12	19	1C	F10		YDR034W-B		CGATACAGATATGGAGACCG	CGGAACTGCGCTGAAAGTAT
1	12	20	1D	F10		YIL062C	ARC15	GCAGGTCTACGACGCATGAT	GGCCTTCTACATGGACGAGT
1	12	21	1C	F11		YDL177C		CGATAGACACCTGAATACGC	CGGAAGCCGCGACAAGTTTA
1	12	22	1D	F11		YJL121C	RPE1	GGTCGCATAGACGTATCAGT	GGCGACCCGCGCATTATTAA
1	12	23	1C	F12		YDR013W	PSF1	CGATATGGAACTTGGCCCTA	CGGAAGGCCGATGAATACCT
1	12	24	1D	F12
1	13	1	1A	G01
1	13	2	1B	G01		YDR088C	SLU7	GCCATAAGGCTGTCGAATCA	GCGAGAGCCAGACGTTCTTA
1	13	3	1A	G02		YKR077W		ATCGGTGAACCTGCGCCTAA	CCGTGTTCAACTGGTCCTAA
1	13	4	1B	G02		YDR224C	HTB1	GCCCAAGACCTCTAGTTAGG	GCGATACAGGTTCAGAGATA
1	13	5	1A	G03		YLR281C		TTAACGGTGGTGAGTGTCCT	CAGATCGCAAGAGCCGGATA
1	13	6	1B	G03		YDR298C	ATP5	GCCCAATGGTCCTACGAGTA	GCGATGAGACGGCATTCCAA
1	13	7	1A	G04		YLR118C		GTCGCGCTACACTTGGAGTT	CGCGTTCGACCTCGGAATAT
1	13	8	1B	G04		YDR315C	IPK1	GCCCATTTACCATCTGTGAG	GCGCAATTATCTGACCATGT
1	13	9	1A	G05		YLR172C	DPH5	GACACTGCATGGACAGCGTA	ACGACGTAACACGATCACTG
1	13	10	1B	G05		YDR280W	RRP45	GCGCATCTACCATTCGATAG	GCTAGGTCAGAATGCTTAGT
1	13	11	1A	G06		YLR270W	DCS1	CAGAGTACACAAGGTTAGCG	CGACGACTACAGACCGATAT
1	13	12	1B	G06		YDR289C	RTT103	GCGCATTACCGCGACGATTA	GCTAGTTTACATAGTTCGCC
1	13	13	1A	G07		YMR195W	ICY1	GATCCATTACCCTACTGAGA	ACAATCGTTGAGAATCGGAT
1	13	14	1B	G07		YOR094W	ARF3	GCGCGAGTACCGACTTATCA	GCTATGATACATCGTAGTCC
1	13	15	1A	G08		YMR073C	IRC21	GTGCTGCATGAGCCAGTTCA	GTGTCATACTATTAGGGACG
1	13	16	1B	G08		YOR104W	PIN2	CAGGAACTCGGATACAATGC	CATTTCAACTGATGACCACG
1	13	17	1A	G09		YMR156C	TPP1	AGGCTCCTAAATTGCGTACA	CCCTGCAACGGGTCGTAATA
1	13	18	1B	G09		YOL012C	HTZ1	GCGCGGAATGTGTATATCCC	GCTATTACAGTGTCAGAAAC
1	13	19	1A	G10		YOR196C	LIP5	GATGCGTTACGACGAGCTAC	ATTGGTAGACACACTAGACG
1	13	20	1B	G10		YOL008W	COQ10	TATACGGTAGCGCAGCTCCT	GTATATGCAGACTACTGGAG
1	13	21	1A	G11		YDR123C	INO2	GTCGCAGTACCGCTATCGTA	CGCGTCGCAAGGCTGTTATA
1	13	22	1B	G11		YNL286W	CUS2	TGAGATCACGTTCGCCGAGT	GTTCCATACTACGCTTGACG
1	13	23	1A	G12		YDR077W	SED1	GCCGAGTTACCGATATTGAC	AGCGCACGAAATTGCACTAC
1	13	24	1B	G12
1	14	1	1C	G01
1	14	2	1D	G01		YDR086C	SSS1	GGCGAGGACGCTACCTTATT	GGGCCTGACATTAGGTCCAA
1	14	3	1C	G02		YJR014W	TMA22	ATAGGTATAACGCAGTACGC	GTATCGCACGCATCCTGAGT
1	14	4	1D	G02		YDR201W	SPC19	GGCGCACACTGTACTCAGAT	GGGCGGTACGCTACTACAAT
1	14	5	1C	G03		YJR101W	RSM26	CGATCTAACGGTCGTGAACG	CGGAATCCATCCAAATATGA
1	14	6	1D	G03		YDR177W	UBC1	GGCGGAATTGTGATACCCTA	GGGCTCGACGCAGTTCTTAT
1	14	7	1C	G04		YPL276W		CGATTTATAGATAGCACGCG	CGGAGGGAATAATCCATATC
1	14	8	1D	G04		YGL070C	RPB9	GGCGTACTAGGACTACAGAA	GGGCTTGACGAACAAAGACT
1	14	9	1C	G05		YPR174C		CGGCAGCTACAATCTACATA	CGTGAATGACAGGTAAGTCT
1	14	10	1D	G05		YER012W	PRE1	GGCTATCACGCGAGCACTTA	GGGTATCACGAGTCACCTCA
1	14	11	1C	G06		YPL001W	HAT1	CGGCAGGAACTTGTTACACC	CGTGACAATTCATTACAGCC
1	14	12	1D	G06		YGL123W	RPS2	GGCTATTACCGAGTAGGACT	GGGTATTCACAGTATCGAGC
1	14	13	1C	G07		YAL008W	FUN14	CGGCATACATACCAGCATAG	CGTGACTCAGCAATAGGAAT
1	14	14	1D	G07		YGR053C		GGCTCCGGCATGAGTATATC	GGTCGCTACCTACTCTGAT
1	14	15	1C	G08				empty
1	14	16	1D	G08		YGR192C	TDH3	GGCTCGACATGCGGTCTATT	GGGTCTTCACAGGGTCCTTA
1	14	17	1C	G09		YBR159W	IFA38	CGGGAACTTTGGTCAATACA	CGTGGTTAATCCATCCAGAC
1	14	18	1D	G09		YJL144W		GAATGTTACTACACTCCACG	GGTTATTACTCAGACACCCA
1	14	19	1C	G10		YDR016C	DAD1	CGGGATATAAACGGACATC	CGTGTCTGACCCACTATATT
1	14	20	1D	G10		YIL065C	FIS1	GACAATCTGTTAGACCGACA	GGTTCACACGCTATCCGAGT
1	14	21	1C	G11		YCL066W	HMLALPHA1	CCTACTAGAACTTATGCTCG	GTATCCCACCGTCATTGATG
1	14	22	1D	G11		YIL020C	HIS6	GCCCAGTTACATTACGTTAC	GGTTCAGTACCTATCCTACG
1	14	23	1C	G12		YDL169C	UGX2	CGGGCAGTACCCACGATATT	CGTGTGTAAGGGTATTATCC
1	14	24	1D	G12
1	15	1	1A	H01
1	15	2	1B	H01		YDR153C	ENT5	ACAACTCTAAATACGGCTCG	TATAGGCCACGACGACCTGT
1	15	3	1A	H02		YKL043W	PHD1	GACGGCGCAATGCTCTATA	GCGTAATGCGCGTGACATCA
1	15	4	1B	H02		YDR308C	SRB7	ACAAGAAGAACGTCTCCGCG	TATAGGCTACGCTGCGAGAT
1	15	5	1A	H03		YLR050C		growth control
1	15	6	1B	H03		YDR236C	FMN1	ACTACTTAACAGAATCGCGC	TGAGTAGCATCGGTGACTTC
1	15	7	1A	H04		YLL060C	GTT2	AGGCCGTAACAGGCGTTCAA	CCCTATTCAACTTACGGAGA
1	15	8	1B	H04		YDR361C	BCP1	CCGTACTAATAATTCCCAGG	CCTTCAGGAATACTAATGCC
1	15	9	1A	H05		YLR307W	CDA1	TGTGCTGACTTAGGTCGAAT	ATTGTGGAACGGATGTACCA
1	15	10	1B	H05		YDR353W	TRR1	GAGCCATGACCGACGAGTAT	CGATAGAGACATAGACTGCG
1	15	11	1A	H06		YLR215C	CDC123	GATGCGTACCCGCCAGTATA	ATTGGAGTAACGTCGATCAC
1	15	12	1B	H06		YDR331W	GPI8	GAGCCGAGAATCGTCGCTAA	CGATAGATAAGTATTCGGCC
1	15	13	1A	H07		YMR260C	TIF11	CTCCTCATACATCGAGTAGA	AGAAATCAAGACTCCGTCGT
1	15	14	1B	H07		YOR215C		GCTCCTGTACCTCAGTGTAG	CGTCTATACCTAATCACGG
1	15	15	1A	H08		YMR263W	SAP30	GACGCGGGAATATAGTTACC	GACGGTAGACTAGACAATGT
1	15	16	1B	H08		YOR281C	PLP2	GCTCGACGACGCTCATGTAT	CGTCTACCACCGTGAGGTTA
1	15	17	1A	H09		YML064C	TEM1	GCGGAGCTACGATCATAGTA	GCGTAATTCCGTCGAGATCA
1	15	18	1B	H09		YNL113W	RPC19	GTATAGGAATTGTGCGTCAC	GACGGTTACATAGTCGATC
1	15	19	1A	H10		YPL145C	KES1	GATCCTTACCACTTCATGGG	GCAATTAGGGTACGGCACAC
1	15	20	1B	H10		YNR061C		GTTCAACTCGTGCTACGCTG	GCTCGTACATCGCCTAGAGT
1	15	21	1A	H11		YDR075W	PPH3	AGCGAGCTAAATGCTGGACA	CCCGCATCAACGGTGGTATA
1	15	22	1B	H11		YNR064C		ACAAGACCAAATCGGCGTCG	TATAGGGTAGCAGTCGCTCC
1	15	23	1A	H12		YDR214W	AHA1	CTCGAACTCCTCTAGGGTGA	ATAACGAAGAGCACCTCCGG
1	15	24	1B	H12				ACTAGCCGAAAGTGCAGGAC	TGAGTTTACGTGTATGGCAC
1	16	1	1C	H01
1	16	2	1D	H01
1	16	3	1C	H02
1	16	4	1D	H02
1	16	5	1C	H03
1	16	6	1D	H03
1	16	7	1C	H04
1	16	8	1D	H04
1	16	9	1C	H05
1	16	10	1D	H05
1	16	11	1C	H06
1	16	12	1D	H06
1	16	13	1C	H07
1	16	14	1D	H07
1	16	15	1C	H08
1	16	16	1D	H08
1	16	17	1C	H09
1	16	18	1D	H09
1	16	19	1C	H10
1	16	20	1D	H10
1	16	21	1C	H11
1	16	22	1D	H11
1	16	23	1C	H12
1	16	24	1D	H12
2	1	1	2A	A01
2	1	2	2B	A01
2	1	3	2A	A02
2	1	4	2B	A02
2	1	5	2A	A03
2	1	6	2B	A03
2	1	7	2A	A04
2	1	8	2B	A04
2	1	9	2A	A05
2	1	10	2B	A05
2	1	11	2A	A06
2	1	12	2B	A06
2	1	13	2A	A07
2	1	14	2B	A07
2	1	15	2A	A08
2	1	16	2B	A08
2	1	17	2A	A09
2	1	18	2B	A09
2	1	19	2A	A10
2	1	20	2B	A10
2	1	21	2A	A11
2	1	22	2B	A11
2	1	23	2A	A12
2	1	24	2B	A12
2	2	1	2C	A01
2	2	2	2D	A01		YLR411W	CTR3	CCCTCTATACACGAGTGAGA	ACCAACCCAAAGTACGTGTG
2	2	3	2C	A02		YNL106C	INP52	CGTTCCCTAAGCCTTTATAG	GTCTCATACTATCCCATTGG
2	2	4	2D	A02		YOR265W	RBL2	CGCGAATGAAGTCTACATAC	ACTTACGCAAATCTACACGG
2	2	5	2C	A03		YPL226W	NEW1	CTAAAGGCTTGAATCAGAG	GTGTTCTGACCTATTCCCAG
2	2	6	2D	A03		YLR465C	BSC3	CTAAGTCGATGACACCTAGC	ACCCGCTAACACAGTAGAGG
2	2	7	2C	A04		YLR336C	SGD1	CTAATCGGAATAGCCACCAG	GTTACATCAGTTCAGCCAAG
2	2	8	2D	A04		YAR068W		CTACGGGAAGGTTAGCACCA	CTCGAACCTCTCAGGATAG
2	2	9	2C	A05		YER006W	NUG1	CCGCAGACAGCACGAGTATT	TGTGGTACTGTGATACGATC
2	2	10	2D	A05		YHR064C	SSZ1	ACGCTCAAATAATACTCGCG	TCTATCCTACTCTTCGGAGA
2	2	11	2C	A06		YMR253C		CTAGCCTTAATTCTCACAGG	TAAACTGAGATTCACTCCCG
2	2	12	2D	A06		YKR051W		TCTAGCGTCCCATAGCGTAG	GTGTAGGGACTCGTATCACT
2	2	13	2C	A07		YER069W	ARG5,6	CTAGCTCAATTCAAGTGCCG	TAAACTGCTTGCATACGGCG
2	2	14	2D	A07		YDL184C	RPL41A	CTACGTCACCGACATGAGGA	CTCGACCAATGTGACCGAT
2	2	15	2C	A08		YPL088W		CTATCGTTAATGCCCAATCG	TAAGTCTTGTCAGATGCCAG
2	2	16	2D	A08		YMR034C		CGAACGATTGTGAAGAACCC	GATATAGGAATGGCGCATAC
2	2	17	2C	A09		YMR154C	RIM13	CTGCCACAATTTCATACGAG	TACCCTTGACCGTATTGCAG
2	2	18	2D	A09		YML002W		CTACTTAATTGAGACGACGG	CTCGCTTACGACAGACTGGA
2	2	19	2C	A10		YLR213C	CRR1	CTGGACGGAATCCCGAATAG	TACCGTCATCCAGCTTGAGG
2	2	20	2D	A10				empty
2	2	21	2C	A11		YPL218W	SAR1	CTGTGTGCAGAACCAACAAG	TAGGATCACTCATGCCTCAG
2	2	22	2D	A11		YDL036C	PUS9	CGCAATTCAAGGGACTAGAC	GATTGAGCAATTGAGCGACC
2	2	23	2C	A12		YMR193C-A		CTTAGGGTACAGCAAGCCTG	TATAAGGGATTCGATAGCCG
2	2	24	2D	A12
2	3	1	2A	B01
2	3	2	2B	B01		YMR022W	QRI8	TGCCTATATCGGGCTAGAGA	TTGCTACGTTCTTCGCGGCA
2	3	3	2A	B02		YJR155W	AAD10	GCCGGTATAGCTCGATATGC	0
2	3	4	2B	B02		YMR252C		TAGGCCATAGGCGAGTCTCA	TCTACCACTCTCTGGAGGGA
2	3	5	2A	B03		YKL151C		CGGCGTGAATACAAACATCG	GTAGAGACGGATGTTCCACC
2	3	6	2B	B03		YDR476C		TGCGGTATAGTCCAGGCTAA	TTGTGTCTAGGCTGCCGATA
2	3	7	2A	B04		YMR181C		AGAAATAGGCCAGAATCCGC	GTAGACGGAGGATTATCAC
2	3	8	2B	B04		YLR395C	COX8	TACGGCCACCGGCTTAGATA	TCGCCATGACTCCATAGTAA
2	3	9	2A	B05		YDR252W	BTT1	CTGCGCCCACGAGTAGTATA	0
2	3	10	2B	B05		YGR040W	KSS1	GTCTTAATGTTGGGCAAACG	GTCTTTACATTCTGCACCGA
2	3	11	2A	B06		YNL255C	GIS2	ACGAGAGTAAATATGCTGCC	0
2	3	12	2B	B06		YHR191C	CTF8	TGGTCTGGAGTATCGTTCAA	AAAGTATGAAACGCGCTTCC
2	3	13	2A	B07		YOL003C	PFA4	CGAGATATACACACCCTAGT	GTAGACGTAGGACGCCCAAA
2	3	14	2B	B07		YBL091C-A	SCS22	TATATCGGATCAGCAGGTCA	TCTTCCGACGGGAGTAGAAA
2	3	15	2A	B08		YJR086W	STE18	GTCCACTAGATTGCAGCCTG	GTCCAGTGAGACGGTTTCCT
2	3	16	2B	B08		YBR010W	HHT1	TGTCGTTTACTGGGATCGAA	AAGAGGTGAAACGCCTATCC
2	3	17	2A	B09		YOR069W	VPS5	CTGCTAGGAATATGAGCTAC	0
2	3	18	2B	B09		YMR028W	TAP42	TATGATCCTGCGACTCGGA	TGAATCGCCGGACTCCTAGA
2	3	19	2A	B10		YDL213C	NOP6	ATAAGGTGAACGACATCTCC	GTCGTGACAGTGATGTACTC
2	3	20	2B	B10		YEL024W	RIP1	TATGCTTTACTCCTCCGAGA	TGAGCTGCACGGTCTCCCTA
2	3	21	2A	B11		YGR109W-A		GCATCCTTACCGACTGAGAG	TAGGACACTTCGCCACTATG
2	3	22	2B	B11		YFL015C		TGTTCGGCACTGTGATGCTA	AATCATACAAAGTGTGCCGC
2	3	23	2A	B12		YJL115W	ASF1	GGTTGCTACGATGACTCAGT	0
2	3	24	2B	B12
2	4	1	2C	B01
2	4	2	2D	B01				empty
2	4	3	2C	B02		YNL298W	CLA4	CTTGGAATATAATGTGCGCG	TATTACACCTTATCCTGCGG
2	4	4	2D	B02		YOL046C		CGGAGTGAATCATAATGCAC	GCATGTCGAATGGATGATAC
2	4	5	2C	B03				CTTGTAGCACATAGCCCAGG	TATTCTCACGGGCATCGAGG
2	4	6	2D	B03		YML117W-A		CGGCTGGAAGCGTTTATACC	GCCAAGATTTGTGACAGTAC
2	4	7	2C	B04		YMR275C	BUL1	empty
2	4	8	2D	B04		YHR212C		CGGGTTAATCATGTATAGGC	GCCATTTACATGACTTACGC
2	4	9	2C	B05		YBR139W		GAAGCTCTCTGAATATCGGG	TCATATCGCGGAGCAGCTTG
2	4	10	2D	B05		YHR042W	NCP1	CGTAAATGGGAGGACACCAC	GCCGTTTGAATCTCTTCGAC
2	4	11	2C	B06		YMR240C	CUS1	GAATCTTTACATAGCTGGCG	TCATGCTTAGCCTCAGCGAG
2	4	12	2D	B06		YKL118W		CGTTATTCAAGGTTCCTCAC	GCTCCGTAATTGCATATACC
2	4	13	2C	B07		YBL023C	MCM2	TCCATTATACTGCTCATCGG	ACTTACAAATGAAGCGCCCT
2	4	14	2D	B07		YPL200W	CSM4	CTAGCATTAAGTCATGTGCC	GGAGTGTAATGGTTTCTACC
2	4	15	2C	B08		YBR079C	RPG1	TCCCACCTTGCGTATGAGAG	ACTTGAAATGAGAAGCCCGT
2	4	16	2D	B08				empty
2	4	17	2C	B09		YGR085C	RPL11B	TCCTGTAGACCCTATGCGG	AGAAGGGTAACCAACGGCCT
2	4	18	2D	B09		YLR397C	AFG2	CGGAAGATTGTTACATACCC	GCATAGCGAATTGGAGATAC
2	4	19	2C	B10		YLR326W		TCCTTTCACTCTGCGGATAG	AGCGAAGCAACCAGCATTCT
2	4	20	2D	B10		YGR252W	GCN5	CTTAAAGCATGATTACGCGC	GGTAGTATAAGTTTGCTCCC
2	4	21	2C	B11		YHR122W		TGAATGCCTGGAGCCTACG	CAAGTGAACTGAAGGACCCT
2	4	22	2D	B11		YER165W	PAB1	TAGCTCACCGTGCCGAGATA	GTACGCGACGGCAGTCTATT
2	4	23	2C	B12		YBR167C	POP7	TGCATTACATGGTCTTAGCG	CAGGATAGAAGCCCAGACCT
2	4	24	2D	B12
2	5	1	2A	C01
2	5	2	2B	C01		YMR010W		TATTGGTCACTATGCTCGCA	TGAGGTCACGGTTCATGCTA
2	5	3	2A	C02		YKR055W	RHO4	CGGGCAAGCGGTTCTAATAT	GTAGAGAGCGATAGCATCTT
2	5	4	2B	C02		YBR162W-A	YSY6	TTAGCGCGGATGAGTCCACA	ACAATCATAAATCGTCGGCC
2	5	5	2A	C03		YKR088C	TVP38	CGAGGACAAGTGATGACCCA	CTCTCCACACTGATTAGGAA
2	5	6	2B	C03		YBR106W	PHO88	CGCGTTGTAAGCTCAGACGA	TGTGTAGACTGTCGCCGAAC
2	5	7	2A	C04		YMR264W	CUE1	GCATTTCTAGCGACCCGTAG	TAGGACCACGTTTCAGATAG
2	5	8	2B	C04		YML078W	CPR3	TTAGTGAGAGGTATGTCCCA	ACAATGGTAAATAGCGTCCC
2	5	9	2A	C05		YDR296W	MHR1	GCCAGTCTACCCTATGTTAG	TATAACTGTGTTCAGAGGCG
2	5	10	2B	C05		YGR220C	MRPL9	CTACCCGTAAGCGCGGTTAA	AGACAATGAAGACGCGGTCC
2	5	11	2A	C06		YOL147C	PEX11	CCTAGCGGAAGGACAGTCAA	CTCCAGCGAAGTGATGAGAA
2	5	12	2B	C06		YHR193C	EGD2	CTCGCACTACCTGAGATGAG	AGACACTTAACGACACGCGG
2	5	13	2A	C07		YNL254C		CCTCGACAACTTTCTAGGAA	CTCCAGGTACGAGGAATTAA
2	5	14	2B	C07		YIL007C	NAS2	TTCTGACTCTTGATCGAGCA	ACTAGAGGAAATGCACGGCC
2	5	15	2A	C08		YJR082C	EAF6	CCTCTCACAATCTGTAGGAA	CTCCCTCGAAGGTGGGTATA
2	5	16	2B	C08		YKL096W-A	CWP2	GGGACTGTACCTGAGACTAC	CGCTATACAGGACTAGAGAC
2	5	17	2A	C09		YOR057W	SGT1	CCTGTAGAACTTCGGGTAAA	CTCCTAGCAAGTTCATCAGA
2	5	18	2B	C09		YMR103C		GTCGTAGGACGGCTTCCATA	CGCTATCTAAGTACCGACAT
2	5	19	2A	C10		YDR070C	FMP16	GCCATTAGACATTACGTGAG	TATAATACCTTCTAGCGCGG
2	5	20	2B	C10		YEL074W		TCACTAGCGTGGAATAGAGC	GTCCTACGATGAGTGACGCA
2	5	21	2A	C11		YGR043C	NQM1	CCTTAGGGAAGTACACCACA	CTCGCTGCAAGTGATTCAGA
2	5	22	2B	C11		YFL032W		TGGTCCGTACTCTCTGTCAG	TAATCGTGGTCACAGTCTAC
2	5	23	2A	C12		YIL082W		CCTTCTCAAGCTGCGGAGTA	CTCGCTTTAAGGTGCGTCAA
2	5	24	2B	C12
2	6	1	2C	C01
2	6	2	2D	C01		YGL042C		GTGGTGACGCTATCGTTACT	GCGCGTCTAATCGCTTCGTA
2	6	3	2C	C02		YOR211C	MGM1	TGCCTCGACTCCTTGTAGG	CAGGGTTGACACAATGCGAT
2	6	4	2D	C02		YOL142W	RRP40	GAACTATCATTCACATGCGC	GGTTATTCACATGACTGGAC
2	6	5	2C	C03		YOR219C	STE13	TGGTTCTACTCCCTTCGAGG	CCAATCTTACAGAGAAGGGT
2	6	6	2D	C03		YNL111C	CYB5	GATAATGTAATCTCCGCACC	GTTAGCGACATTTCATACC
2	6	7	2C	C04		YDR213W	UPC2	TTAATTCCGTGATATGCGCG	CCGATTGGAACTAAACGCAT
2	6	8	2D	C04		YIL029C		GAGCACATATTATTACGCCC	GTCTGTAATTGTTGAGCAGC
2	6	9	2C	C05		YKR044W	UIP5	TTCACGGCGTCAGCCTTATG	CGGCCAGAAGCTGTAGCAAT
2	6	10	2D	C05		YHR072W	ERG7	GAGCCCGGAATATGTTATAC	GTGATCGTAATGTTTGGACC
2	6	11	2C	C06		YMR268C	PRP24	TTCCTACTTTCCGATGCGAG	CTAACACCCTGCATGAGAAT
2	6	12	2D	C06				empty
2	6	13	2C	C07		YGR021W		TTCTAGCCGTCTGCAGTATG	CTCCGGGAATCAGAGCACTT
2	6	14	2D	C07		YMR251W	GTO3	GTTGCATCACAGTTAGTGCC	TGGGCTCGATCAGTCACTTC
2	6	15	2C	C08		YLR244C	MAP1	TTCTCATACTGCTGGTGAAG	CTGAAGAGCGGTGAATCATT
2	6	16	2D	C08		YLL054C		GCGCATCGACATGAGTCACT	CGTACCGCAATCACGTATAA
2	6	17	2C	C09		YIL094C	LYS12	TTCTCGATCCTCAGGTCATG	CTGACGGAATAGGGCATGAT
2	6	18	2D	C09		YHL013C	OTU2	CTGTCGCGCACTTCATAGGA	CAGACAAGTTACGAGACCGT
2	6	19	2C	C10		YHR091C	MSR1	TTGCCACTGTGCGGTATCAG	CTGGCCGAATAGTCAGGAAT
2	6	20	2D	C10		YHR018C	ARG4	CGGCTTCCAAGTCATCAGAG	GTATGTTTACCTCATGGCAG
2	6	21	2C	C11		YHR147C	MRPL6	TTGTACGACTTGGCCTCATG	CTTCCAGGACCATCGAGGAT
2	6	22	2D	C11		YGL003C	CDH1	CTCAGAGACATGACACTCGA	ATCCGGGTAACCGCTCGATA
2	6	23	2C	C12				empty
2	6	24	2D	C12
2	7	1	2A	D01
2	7	2	2B	D01		YMR007W		ACTGTAGAACATAAGCGCCG	TGTACTAGAGGAGTGCCAAC
2	7	3	2A	D02		YJR013W	GPI14	CGATTGTCAAGGCAGTGATA	CTGCCTCAATATCTACAGGA
2	7	4	2B	D02		YNL306W	MRPS18	ACTGTAGGAAATCATCGACC	TGTACTGCGTGACTTCCGAA
2	7	5	2A	D03		YLR038C	COX12	CGCAAACTGTGTGCAAGCTA	CTGTGAGCAATCAGCCGATA
2	7	6	2B	D03		YLL041C	SDH2	GCTTCGCGCATGGAGCATTA	TCTGGGAGACTGCTCTGCAA
2	7	7	2A	D04		YML063W	RPS1B	empty
2	7	8	2B	D04		YIL138C	TPM2	GGAACGCCTTGGACGATAAA	TCTGTATCAGGCCGATGCCA
2	7	9	2A	D05		YDR313C	PIB1	CGCCCGCGAACTTGATTAGA	CTGGCGAGACATATTACCCA
2	7	10	2B	D05		YHR068W	DYS1	GGACAGAGGCTGATCCATTA	TCTTAATAGTTGCGAGCCCA
2	7	11	2A	D06		YNL217W		CGCGAAGACCTTTCAATACA	CTGTTGCTAAGTGCTCTCAA
2	7	12	2B	D06				empty
2	7	13	2A	D07		YOL022C		CGCGGACAAGGGTCTCATAA	CTTACGCCAAGTTGTCAGAA
2	7	14	2B	D07		YIL008W	URM1	ACTCAGGTAAATCATAGGCC	ATGCCTTTAACTCGGAAGAC
2	7	15	2A	D08		YKL058W	TOA2	CGGCCTGGAAGTCACTCATA	GACAAGGCGTGGACCTACAA
2	7	16	2B	D08		YKL147C		ACTTGTGCAAACTTCTGACC	ATGCTCGAACATTTGCAGAC
2	7	17	2A	D09		YAR062W		CGGAACTTGTGATAAGCGCA	CTTGCTCCAATCGTACTGAA
2	7	18	2B	D09				empty
2	7	19	2A	D10		YDR073W	SNF11	CGGCAGCCAAGTCCAGTATA	GAAGACGTGTGAAGTTTCCA
2	7	20	2B	D10		YER048W-A	ISD11	TACGAGACTCTGAGCGACTC	CTACCTGTAAGGCGTCGAGA
2	7	21	2A	D11				empty
2	7	22	2B	D11		YFL038C	YPT1	TCCGTCCACTCTAGTTATAG	CTCGTACTACAGATTAGACG
2	7	23	2A	D12		YIR011C	STS1	CGGGTCCGAAGGTTCCTATA	GACCCATTCTACAGCGTAA
2	7	24	2B	D12
2	8	1	2C	D01
2	8	2	2D	D01		YOR300W		TATCGTCTATCAGATTGCCC	TTACCTTGCTATCAGTCGGC
2	8	3	2C	D02		YNL125C	ESBP6	TTTCCTCAGTCGCCTAGTGG	GACCCGGACCATAGGCTTAT
2	8	4	2D	D02				empty
2	8	5	2C	D03		YMR189W	GCV2	AAATTCGACAAATCCCGCGT	GATGGCACAGCAGCTCACAT
2	8	6	2D	D03		YKL170W	MRPL38	TATGGATGAGGATCTAGTCC	TTACTATATTGATGCGGCGC
2	8	7	2C	D04		YDR030C	RAD28	AACCCGCGAAACCAAGGTGT	GCAGCCTAATCTGGCCTAGT
2	8	8	2D	D04		YIL060W		TATGTGAATGCGGTGTATCC	TTACTGACTTCTATCCAGGC
2	8	9	2C	D05		YGR225W	AMA1	AACGGCTAACAAATTCGCCT	GCAGTTTGAGACATGGCTCT
2	8	10	2D	D05				empty
2	8	11	2C	D06		YMR290C	HAS1	ACAGGCCCAAAGCACTAGGT	GCCTAGCCACATGCGGATAT
2	8	12	2D	D06		YPL257W		TATTAGAGATCGGAGTGCCC	TTAGGGCACTGTAGGTTATC
2	8	13	2C	D07		YGL245W	GUS1	GTGACCTATGCCGACCTTGT	GTGAGTTACGTCATGTAGC
2	8	14	2D	D07		YBR169C	SSE2	TATTTCCTAGTAGTCCCAGC	TTATCCGTAGCTCGGGCATC
2	8	15	2C	D08		YPL115C	BEM3	GCCTTCACATCCTGATAGAT	TCACGGGAGCGCTTACTTT
2	8	16	2D	D08		YLR377C	FBP1	ACACCTTAACAATGCACGGG	ATTCCTCCAACTAAGTCAGG
2	8	17	2C	D09		YJL066C	MPM1	GCCTTCTGACGCAGCATGTT	TCAGATGCCGCAGGCTGTAT
2	8	18	2D	D09		YHL020C	OPI1	CGCTTGATAAGGAAACTCAG	GGGTTCATACCGCTCATCAG
2	8	19	2C	D10		YKL080W	VMA5	TTTATCCGAGATTCGCTAGG	GAAATTGAGGGACGCACCT
2	8	20	2D	D10		YHR005C	GPA1	TCCTTATTAGATCGTCCAGC	TTGACGTTCTTGAGATCCAC
2	8	21	2C	D11		YHR152W	SPO12	GCGTGCAGATCACCCATGTT	TCCCATACGGCCTGTGAGTT
2	8	22	2D	D11		YFL026W	STE2	TCTGAGGACTGGGCACTATC	TTGCGACACTGGGTTCTAGC
2	8	23	2C	D12				empty
2	8	24	2D	D12
2	9	1	2A	E01
2	9	2	2B	E01		YMR151W	YIM2	AGATCGCTAAATGAGGACCC	ATTCGGACAAGAGCTAAGCC
2	9	3	2A	E02		YKR075C		CAGTGTCGTACAGGCTATTG	ACAGCGGCAGTCATGCTTTG
2	9	4	2B	E02		YPL271W	ATP15	AGATGAACCAAGGATCGGTC	ATTCGTTCAACTAGAAGGCC
2	9	5	2A	E03		YLR229C	CDC42	CTAACTGGTGGGAAGCTATA	GAGCATGGACCACGGCTATA
2	9	6	2B	E03		YLR008C	PAM18	TCCGTCGCACGTCTGGTATA	CTTCGTCGATACCTAGATAG
2	9	7	2A	E04		YOR250C	CLP1	CTAAGGTAGGGACCAGCACA	GAGCCGCCAATGTCACTAGA
2	9	8	2B	E04		YJL030W	MAD2	AGCAAACTAAGAGCCGGGTC	ATTGCCGGAACGCATTATAC
2	9	9	2A	E05		YDR347W	MRP1	CTACTTGCACGGAAGCTAAA	GAGGGTCAATCCTGAGTAA
2	9	10	2B	E05		YHR049W	FSH1	AGCCCTCGAAAGTTATTCAC	ATTGTCCCAAGAAGCGAGAC
2	9	11	2A	E06		YNR071C		CTAGGTCAATAGCATGAGCA	GAGTAGCGAATGCCAGCCA
2	9	12	2B	E06		YHR200W	RPN10	TGTGCCTGACTCTGTTACGA	CTTCTAGGACATAGTACGAG
2	9	13	2A	E07		YNL152W		CTATTCTGAAGGGTGACGAA	GAGTCAGCAATCGCAGCTAA
2	9	14	2B	E07		YHR210C		AGGAAGTTAAGCGAACCGCC	CAAGAAGTAAGATGCGTGCC
2	9	15	2A	E08		YJR044C	VPS55	CTCAATTCACACGTCATGGA	GAGTGTGCAATCGCTGTCAA
2	9	16	2B	E08		YNL259C	ATX1	GCTGCTCCACATGCTTGAGT	TCCGTTCTACCTTGCGGGAT
2	9	17	2A	E09		YBR165W	UBS1	GCGACTAATGCTTATTCACG	TATACCGCACTTCCGAGGAG
2	9	18	2B	E09		YNR010W	CSE2	AGGCGCTTAAATGTGGATAC	CACTCGCTAAGCAATAATGC
2	9	19	2A	E10		YDR140W	MTQ2	GCGTGCGAATTATGTATCAG	TATCACTGCGACTTCATCGG
2	9	20	2B	E10		YER150W	SPI1	AGGCTTGAACATCACATACC	CAGAAGATAATATGCTCGCC
2	9	21	2A	E11		YJL143W	TIM17	GCGTTGCCACACTGTCATAG	TATCTATCATATCCCGCGAG
2	9	22	2B	E11		YFL046W	FMP32	AGGTCCGCAAATTCTGAGAC	CAGGAGTCAAGATAGGCACC
2	9	23	2A	E12		YIL063C	YRB2	GCACAGCCAGCCAGTAGTTA	GGCGAGTGACGATCCTTTCA
2	9	24	2B	E12
2	10	1	2C	E01
2	10	2	2D	E01		YPR123C		TCTGGCATAGCAGGTGTCAC	TTGCTCATAGCGTGCATGTC
2	10	3	2C	E02		YLL051C	FRE6	GCTGGCTTACCCTTCAGTAT	TCCTCTGGACGCTGGATGAT
2	10	4	2D	E02		YNL191W	DUG3	TGAGATGTATGCCACTGCAC	TTTGTGTCAGTGCCGACCAC
2	10	5	2C	E03		YKL209C	STE6	GCTTGGTCACCGCACTGATT	TCCTGCCCACTATGTGAGGT
2	10	6	2D	E03		YGR022C		TGATGTGCAGTTAGATGTCC	AAAGCTAAACAGTGCTCCCG
2	10	7	2C	E04		YDR474C		GGACGAGGCCAGATCACTTT	TCCTTCCGAGCCGATGTGTT
2	10	8	2D	E04				empty
2	10	9	2C	E05		YDR144C	MKC7	GGATCATGCCAGTCACGCTT	TCGCCAGGAGTCATGCGTTT
2	10	10	2D	E05				empty
2	10	11	2C	E06		YMR169C	ALD3	GGCAGCCTACCCTGTTGTAT	TCGGATTCACGGCTCTGGAT
2	10	12	2D	E06		YPR038W	IRC16	AACGGCACAAACTGACCTGG	AGTCTTCAAATTCTCTGCG
2	10	13	2C	E07		YIL137C	TMA108	GGCGCTTGACATCGGCTATT	TCGGGTGCATGAGCATATCT
2	10	14	2D	E07		YMR283C	RIT1	AAGAGACCAAAGCCTGCTCG	ATATCCACAACGCCTAAGGG
2	10	15	2C	E08		YPR002W	PDH1	GGCTCACCCTCGGAGATATT	TCGTATTGACCTTCAGGCAT
2	10	16	2D	E08		YLR414C		AATGCGCCACAAAGCGAGTG	ATCTCCTCAACGCATAATGG
2	10	17	2C	E09		YOR223W		GGCTTAGGACGCCAGCATAT	TCTACAGCCTCCAGTGGGAT
2	10	18	2D	E09		YHR004C	NEM1	TGGCATTTACTTAGTGCGAC	AACATTATACAAGCCCGGCG
2	10	19	2C	E10		YGL087C	MMS2	GGGAGGTTACCGATTCCACT	TCTCGCCAGCGCATGGTATT
2	10	20	2D	E10		YGR256W	GND2	ACACAAAGAAGTTTCCCTCG	ATTCATGCAGAACTCCATCG
2	10	21	2C	E11		YHR189W	PTH1	GGGCCAGTACCTCATGCTAT	TCTGCTGGACGGTTGCCTAT
2	10	22	2D	E11		YFR004W	RPN11	ACACACTCAAAGCATTTCGG	ATTCCATAACGGCATTCACG
2	10	23	2C	E12				empty
2	10	24	2D	E12
2	11	1	2A	F01
2	11	2	2B	F01		YMR174C	PAI3	empty
2	11	3	2A	F02				empty
2	11	4	2B	F02		YCR020C-A	MAK31	ATAAGATCAAGACCTGTGCC	CATGGGTCAAGACTTTCGAC
2	11	5	2A	F03		YLR165C	PUS5	GCAGTTGGACGCACGCTTAA	GGCTGCTGACGATATGTTAA
2	11	6	2B	F03		YLR046C		ATAAGGTTAAGGAAGCGTCC	CATGTCACAAGGGCATAGAC
2	11	7	2A	F04		YDR090C		GCATCATGGCAGAGACTGTA	GGCTGTATAGGGATCTCATA
2	11	8	2B	F04		YJL178C	ATG27	CTTCCTTCAATCGACTTAGG	TATCCCGGACCTCGGTTTAG
2	11	9	2A	F05		YDR222W		GCGTGTTCACATCCATCGGA	GTCCAGGTACTGAGCATGAA
2	11	10	2B	F05		YHR089C	GAR1	ATATGATGAACGCGAAGGCC	CATTCGTTAATATGTCGCCC
2	11	11	2A	F06		YNL231C	PDR16	GCCCGTCTAATGAGTGGACA	GGGCAGCTACTAGAGCCTAA
2	11	12	2B	F06		YBL090W	MRP21	GCTTATGGACCTCAATGACA	TCTGGAGAGGCCGCTTCATA
2	11	13	2A	F07		YNL248C	RPA49	GGACCTCCACGACTATTGAG	TATTTGTGACTCTCTCGACG
2	11	14	2B	F07		YHR180W		ATATTAAGAAGTAGGCGGCC	CATTGCGAACTGCATCTAAC
2	11	15	2A	F08		YJR073C	OPI3	GCCGTCGGAATTGCTACGAA	GGTACGCAGTGGCACCTAAA
2	11	16	2B	F08		YDL241W		ATCGGAATAACGGTGAAGCC	CCATACCGACATAGAATTGC
2	11	17	2A	F09		YBR034C	HMT1	GCGATCTCAATGTCCTCGAA	GGTGATGGACGTTTCATACA
2	11	18	2B	F09		YOL143C	RIB4	GCTGGTTCAGAAGTTTGCTA	TCTATGGTAGGAGGTTTCCA
2	11	19	2A	F10		YDR482C	CWC21	GCGCCTTGACAGGTATGACA	GTACTTAGGTGACCGGAAA
2	11	20	2B	F10		YBL041W	PRE7	ATGAGGGAACGCCGATCAAC	CCTTTAGAATAGATCCACGC
2	11	21	2A	F11		YIL070C	MAM33	GCGGCGAGAATCTTCCGATA	GTAGAATTGGTGACCTGACA
2	11	22	2B	F11		YFL051C		ATCTTTGAACCGTCTGGAAC	CCTAAGGAACTTTGACAGAC
2	11	23	2A	F12		YJL116C	NCA3	GGACTAGCATAGATGATCCG	TCACACTTGCATATAGTCGG
2	11	24	2B	F12
2	12	1	2C	F01
2	12	2	2D	F01		YCR104W	PAU3	ACAGAAATAACTTTGGCGCG	ATTCCTTCAACGGATCATCG
2	12	3	2C	F02		YLR223C	IFH1	GGTGCTCGACATTAGGCCAT	TGATCGAGATGGAGTTTCCT
2	12	4	2D	F02		YNL324W		ACAGATTTAACCCACACGGG	ATTGAAACATGAACTGCGCG
2	12	5	2C	F03		YOR207C	RET1	GGTGGTCACTAGCCCATAAT	TGCAAGCCCGGTCACTGTAT
2	12	6	2D	F03		YGR242W		ACAGCTTTAACATGAACCCG	ATTGCTTTAACTGTGACCCG
2	12	7	2C	F04		YGL107C	RMD9	GGTTTGGGACCCTCGACTAT	TGCATGTCATATCGGAGGCT
2	12	8	2D	F04		YIL141W		ACATCATGCAACCAAGCGTG	ATTGGGACACCACAAGGACG
2	12	9	2C	F05		YLR324W	PEX30	GTCGGGTCACCTGATTCCAT	TGCGTCGCCAGCCTTTGTAT
2	12	10	2D	F05		YBR211C	AME1	ACCCTTCAACACAATAGGTG	CAACCGCTCACAAGTAAGGG
2	12	11	2C	F06		YMR177W	MMT1	GTGAGCTGACCGGCTTCATT	TGCTTGACGGCTCGGATAT
2	12	12	2D	F06		YPR099C		CGAGATCAAGGGCAATTACG	GGACGGGCACATCATTCTAG
2	12	13	2C	F07		YJL060W	BNA3	GTGCGTGGACATTTAGCCAT	TGGACAGTATGTGAGCCATT
2	12	14	2D	F07		YNL274C	GOR1	AGCTGTGGAAATGTCCGACC	GTAGGTAATTGGGCTCAACC
2	12	15	2C	F08		YER117W	RPL23B	GTGGCACCCTCATGCGTTAT	TGGCCCTCACTTGCGATAGT
2	12	16	2D	F08		YLR446W		CCGTATATCCACACATTGGG	GCATATCAATTACCTCAGCG
2	12	17	2C	F09		YER152C		GGGTGCTCACACTTCGCATT	TCTTATCGACCCGGGCGGTT
2	12	18	2D	F09				ACTAAAGGAACCACCGCTTG	CAAGGCATAATAAGTGTGCG
2	12	19	2C	F10		YPL204W	HRR25	TACGTGGACCGGGCTCATTT	TGTAGTGGAGCCTGCCATAT
2	12	20	2D	F10		YHL027W	RIM101	ACTCCATCAAATCACTAGGG	CAATGGCAAGAGAAGTCGCG
2	12	21	2C	F11		YHR188C	GPI16	TACTTTGGACCGAGGGTTAT	TGTATGGCATCTCAGGCGCT
2	12	22	2D	F11		YGL004C	RPN14	AGGCGAAATTATTGACACCG	CCAACCATTTGTAATACGCG
2	12	23	2C	F12				empty
2	12	24	2D	F12
2	13	1	2A	G01
2	13	2	2B	G01		YMR166C		GAAATCCATTGCACTAGACG	TCAGGATCATGTAGCACAAG
2	13	3	2A	G02				empty
2	13	4	2B	G02		YDL005C	MED2	CGCGAACTCGTGACACAAAT	ATTCAACGATACTACAGCGC
2	13	5	2A	G03		YKR104W		GCGTTTACAGGGTAGCATAA	GTCCCACTACCTTATGAGGA
2	13	6	2B	G03		YLR254C	NDL1	GCTGCGTAATGCTGGTTAAA	TCTAGCGCATGTTCCAGGCA
2	13	7	2A	G04		YDR202C	RAV2	GCTAGGCTAATGTCCGGCTA	GTCCCGGTAATTGTCTCGAA
2	13	8	2B	G04		YJR146W		CGCGAATACATATCCAGACG	ATTCAGACACACCTACGAGT
2	13	9	2A	G05		YOR064C	YNG1	GCGGGTCGAATCTCGCTTAA	GTCACCCTCCGATAGGATGA
2	13	10	2B	G05		YHR157W	REC104	CGTTAGTGAAGGTCCCGTAA	CCCTCTGTAACTGATGTACG
2	13	11	2A	G06		YNR032W	PPG1	GGTATTTCAGACAGTGCTAG	TCACTTCACTGCATTCGAG
2	13	12	2B	G06		YBL092W	RPL32	CGTTATGGAAGGTATGCTAC	CCCTGAATAACTTGTACGAC
2	13	13	2A	G07		YNL253W	TEX1	GGTCCGATACCTGATCCTAG	TCAGCTATCCGATGATCTAG
2	13	14	2B	G07		YKL061W		GCTGCCGAATTGGTCGATAA	TCGTGCGGAGGCATCTTTCA
2	13	15	2A	G08		YKR060W	UTP30	GGTTCGTAATCTCCATGACG	TCAGGGTTACGTCTATTCAG
2	13	16	2B	G08		YGR269W		GCTGCCTTAATTTGTACGGA	TCTAGCAGCTTTCATAGCCA
2	13	17	2A	G09		YDR045C	RPC11	GGATCTTTAGAGCAGCTAGA	GTTCCACCGCAGGCGATATA
2	13	18	2B	G09		YPL010W	RET3	GATAGTCGAATCGCGGATAA	CGCGAGCGAAGTATGACTAA
2	13	19	2A	G10		YFR012W		GGAGAGGCACCGTTCACATA	GTGTATGTAGAGCATTGCCA
2	13	20	2B	G10		YFL017W-A	SMX2	CCCTAGTAACGTGTCGAGAC	ACATTTAGAACACTACCGCG
2	13	21	2A	G11		YJR007W	SUI2	GTAACTTGTTTGACAGTGCG	TCATAGTTACTTCAGCGGAG
2	13	22	2B	G11		YFR017C		GCGTTTGGACCATGCCGATA	TCGAGGATAGGCCATGCTCA
2	13	23	2A	G12		YHR156C	LIN1	GTACCTACATTTATGACCGG	TCATTGTACTGCTAGATCGG
2	13	24	2B	G12
2	14	1	2C	G01
2	14	2	2D	G01		YDL137W	ARF2	ACTTGAGGAAACCAGATTCG	CACATGGAAGAATTACTCGG
2	14	3	2C	G02		YOR014W	RTS1	TAGGATGCAGGCCGTACCTT	TGTCCACGGTGCCGCAATAT
2	14	4	2D	G02		YNR043W	MVD1	ACTTGCCTAAATCCTAACGG	CACCAATGAATACACTTCGG
2	14	5	2C	G03		YMR165C	PAH1	TATCCTCCAGAGCGGCGATT	TGTCGCCCAGCTCATGTGTT
2	14	6	2D	G03		YBL108W		AGATCAACCAACCATCGTGG	CAGTTCTTAATATCCCAGCG
2	14	7	2C	G04		YDR349C	YPS7	GCGCTGAGAATGGTTCCTAA	TCCGCACGGGCGCTTTATTA
2	14	8	2D	G04		YHL024W	RIM4	AGCCATAGAACCTAAGGCCG	CATATTGCACCCATACGAAG
2	14	9	2C	G05		YLR002C	NOC3	GCAGTCCTAATGGCCGGATA	TACCCATGTCCAGTCGGGA
2	14	10	2D	G05		YBR293W	VBA2	AGCCATTCAAATTACACGCG	CATCCACAAGCTCTAGGAAG
2	14	11	2C	G06		YDR490C	PKH1	GCCAAGCGCCTCAGAGATTA	TAGAAGGGCCGTGATCCTCA
2	14	12	2D	G06		YCR041W		CCCATAGAATAGGACATCGG	GATTTCACATCACTCTCAGG
2	14	13	2C	G07		YOR204W	DED1	GCCATAGGAGCAGCGATTTA	TAGTTGCCACTCCCTATGAA
2	14	14	2D	G07		YML047C	PRM6	AGCCCTTCAAATCTCGATAG	CATCTCTGACCAATACATGG
2	14	15	2C	G08		YMR157C	FMP39	GCCGCCGGAATCTGCTTATA	TCAGGGCTACTCGATTGGAA
2	14	16	2D	G08		YLR433C	CNA1	CCCAATACCACGAGATAGGG	GATTAGCTCCAGGCACCTAG
2	14	17	2C	G09		YGL030W	RPL30	GCCGCCGTAATGCCGATTTA	TCAGGTCCACGGATTGCATA
2	14	18	2D	G09		YGR285C	ZUO1	CCCACCGTAAGGAATGAGAG	GATTGCTAATGCTCAGTAGG
2	14	19	2C	G10		YPL206C		CTAGAGCAATGCAGCCACAT	CTCGGTATAGCCAGCAATCG
2	14	20	2D	G10		YHL016C	DUR3	CCCATACAATGAGACACGGG	GATTGTCACCCATATCTAG
2	14	21	2C	G11		YMR035W	IMP2	GCGGCCTGAATGTCATGTAA	TCCGCCGGGAGAGTATTTAA
2	14	22	2D	G11		YPR004C		AGCGCCCAACATCTGAGAAG	CATGTGAACTGAGCATAAGG
2	14	23	2C	G12		YLR064W		GCGCGGGTAAGTTTCATTAA	TCCCTTCACTGCTGGATAGA
2	14	24	2D	G12
2	15	1	2A	H01
2	15	2	2B	H01		YMR202W	ERG2	GGATAGACCGAGTGACTTAC	CGCTGCGCCACCGATAGTAT
2	15	3	2A	H02				empty
2	15	4	2B	H02		YDL139C	SCM3	TAAGAGAGTTAGATCGCTCG	CTGTCTAATACGGCCACATA
2	15	5	2A	H03		YLR155C	ASP3-1	GTTGCTCGACGCCCTTGATA	TCAGATGGCCGAGCAACGTA
2	15	6	2B	H03		YLR329W	REC102	TGGTCTAGGTGAGTCATAA	GGCAAGACCTGACGTACCTA
2	15	7	2A	H04		YDR276C	PMP3	GTTTCACAGGTACTGCACA	TCCACTGCACGTTAGCGGAA
2	15	8	2B	H04		YGL231C		TGGTTAGTAGCGTCGCATCT	GGCACGCTACGCACTTGTAT
2	15	9	2A	H05		YOR083W	WHI5	GAAAGTGTCTGGAGATCCGA	TCCCGTCCACTGGTGAGTAA
2	15	10	2B	H05		YHR179W	OYE2	ACTGTCTAACACTGTATCCG	TAATTCGAGTAGAGCGCGAC
2	15	11	2A	H06		YNL134C		GTTCTTACCTTCCACTAGGA	TCAGACTCCTAGCATTCGGA
2	15	12	2B	H06		YBL093C	ROX3	ACTGTCTGACCAACCAATAG	TACACCGAGTCCGACGTAGT
2	15	13	2A	H07		YJR085C		TAACGTGGCGGAGCATACAA	TCCGCATGATCGGCAGAGTA
2	15	14	2B	H07		YLR408C		ATTAGGTAACGTGACTACGC	TGTAGCGTAGGCGTCATCAC
2	15	15	2A	H08		YPR193C	HPA2	TAAGCCGCCACGGAGTGTTA	TCCGCCGTACTCTTGATTAA
2	15	16	2B	H08		YHL018W		GACCCGATTCCATTTACTTG	CTCGGCTAGGATAGAGAAAT
2	15	17	2A	H09		YDL165W	CDC36	TACTTTACGTCCCGGAGGA	TCGATTCACGGATTGGACGA
2	15	18	2B	H09		YPL071C		AGTGTCGTACAACCGATTAC	TCAGGAGTACGTGGCTCACT
2	15	19	2A	H10		YGR105W	VMA21	TAATGGATGTGACGCGATCA	TCCTGCGGACGGTCTGTTAA
2	15	20	2B	H10		YFL014W	HSP12	AGTGTCTTAACCTAGTGACC	TCAGTATCATGGAGTACGAG
2	15	21	2A	H11		YJL117W	PHO86	TACAGTGGGCACCGTCTTCA	TCGACCCTACTGCATTTAGA
2	15	22	2B	H11				empty
2	15	23	2A	H12				empty
2	15	24	2B	H12
2	16	1	2C	H01
2	16	2	2D	H01
2	16	3	2C	H02
2	16	4	2D	H02
2	16	5	2C	H03
2	16	6	2D	H03
2	16	7	2C	H04
2	16	8	2D	H04
2	16	9	2C	H05
2	16	10	2D	H05
2	16	11	2C	H06
2	16	12	2D	H06
2	16	13	2C	H07
2	16	14	2D	H07
2	16	15	2C	H08
2	16	16	2D	H08
2	16	17	2C	H09
2	16	18	2D	H09
2	16	19	2C	H10
2	16	20	2D	H10
2	16	21	2C	H11
2	16	22	2D	H11
2	16	23	2C	H12
2	16	24	2D	H12
3	1	1	3A	A01
3	1	2	3B	A01
3	1	3	3A	A02
3	1	4	3B	A02
3	1	5	3A	A03
3	1	6	3B	A03
3	1	7	3A	A04
3	1	8	3B	A04
3	1	9	3A	A05
3	1	10	3B	A05
3	1	11	3A	A06
3	1	12	3B	A06
3	1	13	3A	A07
3	1	14	3B	A07
3	1	15	3A	A08
3	1	16	3B	A08
3	1	17	3A	A09
3	1	18	3B	A09
3	1	19	3A	A10
3	1	20	3B	A10
3	1	21	3A	A11
3	1	22	3B	A11
3	1	23	3A	A12
3	1	24	3B	A12
3	2	1	3C	A01
3	2	2	3D	A01		YMR048W	CSM3	CTAGTGAAGTGGAGCCATA	CTCTCGCTAATACCTTATGG
3	2	3	3C	A02		YIL003W	CFD1	GGACCGGGACCATGTTCATA	TCTTCCTACGTGGGCTGAAA
3	2	4	3D	A02		YMR123W	PKR1	GTCTGTGCATAGAGCGTCAT	CTGAGCATACACTTCACGAT
3	2	5	3C	A03		YJL096W	MRPL49	GGGTGTTGACCGCATCCTTA	TGCAGCGGAGTGCCTCATTA
3	2	6	3D	A03		YMR150C	IMP1	AGATGTTTAACGTAACCCGC	GGCATCAATCTGTTGCACGG
3	2	7	3C	A04		YJR063W	RPA12	GGGTTAATCCCTGCCACGTA	TGCAGGAGCGGCTACCTTAA
3	2	8	3D	A04		YNR049C	MSO1	AGTCGCACAACATTACTACG	AGTCGTCGAAATTAGTAGCC
3	2	9	3C	A05		YLR421C	RPN13	GATTCGAGATAATTTGCCGC	GCAGCAATGTGCCAGAAATT
3	2	10	3D	A05		YOL149W	DCP1	TCGCTACTACGTGATTATCG	GGCAGCACAGCTTGTACGAT
3	2	11	3C	A06		YIL168W		GTCCTCTCACTTTATTGGGA	TGCGGCGCGGATTCCTATTA
3	2	12	3D	A06		YPL021W	ECM23	TCGCTAGACGCTCTGGCATA	GGCAGCTAAGTTTGCGCCAT
3	2	13	3C	A07		YKL122C	SRP21	GATTTCAACTATCGGGACCG	GCAGGCAAGTTTCTCCAAAT
3	2	14	3D	A07		YPL077C		ACCTAGTGAAACAGGACTCC	GGCAGGGAATTTGATTACCA
3	2	15	3C	A08		YKL177W		GTGCTTGTACGGGCATCCAA	TGCGGGCTACTTCCAGATAA
3	2	16	3D	A08		YEL027W	CUP5	ACCTATACAAACCTAGCGGG	TGCAGTCAATTTGCTGAGAC
3	2	17	3C	A09		YPR126C		GCAAAGGAGGAGATATCTC	GCAGGGATAGCAGATACATC
3	2	18	3D	A09		YER009W	NTF2	CATTATATCAGAGACGACGC	CCACTAACTGCGAGACAGAG
3	2	19	3C	A10		YEL008W		TGGCTCCACTGGCTCATGTA	AAGTATTTAACATCCCGGCC
3	2	20	3D	A10		YER057C	HMF1	CGTGAGGGAATACGTCATCA	CGTGCTCTACACTAGCTTAG
3	2	21	3C	A11		YGR280C	PXR1	TGGCTGAGAGCTTGTTATCA	AAGTCATTAAAGATGCGCCC
3	2	22	3D	A11		YER153C	PET122	AGATGTCGAAAGTGTTCACC	GGCATAGACTCAGCGAGCAT
3	2	23	3C	A12		YKL192C	ACP1	TGGGACTGCGTCGCCTTAAA	AAGTGGCAACAAGCAGGCTC
3	2	24	3D	A12
3	3	1	3A	B01
3	3	2	3B	B01		YLR250W	SSP120	CCGAATGAAGCGTACCACGA	TGTCCAGTAGCTTGAGAGTC
3	3	3	3A	B02		YBR171W	SEC66	TATGTACTCGTATCGACGCA	GTCATGTCAGCACGTCCAGA
3	3	4	3B	B02		YLR364W		CCGAAGTCAACTGCGCTAGA	TGTCAGGTACTGGTCGCTAC
3	3	5	3A	B03		YOR150W	MRPL23	CCGGTGATAACGTCTCCAGA	CTACTCTAATTCGACTGCG
3	3	6	3B	B03		YLR393W	ATP10	CCGAACTTACCGTACTAGAG	TCATTTACGGTAGTAGCGGA
3	3	7	3A	B04		YPR015C		CCGTAAGCCGCACTAAGGTA	CTACTGCAAGTCACGTTACA
3	3	8	3B	B04		YML092C	PRE8	empty
3	3	9	3A	B05		YCR007C		CTACTACACCATCGAGAGAT	CTTTATCAATCGCGCTACGA
3	3	10	3B	B05		YIL164C	NIT1	ACCACACAAAGTCAGTGCG	GGCGAGAGAGTCATCTATAA
3	3	11	3A	B06		YDL045C	FAD1	GTCACGGTACGTTATACTCA	GAGTGTAGACGACCTAGATA
3	3	12	3B	B06		YJL037W	IRC18	CTGCGATGACCCAATGTCGT	GGAGGCTTACGAGCTTCACT
3	3	13	3A	B07		YDL135C	RDI1	TATGCCCTACTACTCGTATG	GTCAGGCACTAGGAGCTATC
3	3	14	3B	B07		YJL184W	GON7
3	3	15	3A	B08		YDR486C	VPS60	ACACTCGAACAATGATGCCG	TATGTGTACTGATGCTCACG
3	3	16	3B	B08		YJR157W		CGTGATTGACCAGACCCAGT	GCTTCACGAGCCAGCGTATT
3	3	17	3A	B09		YBR096W		TACGGTCATCGCATATACGG	ATCTCAGCAACCTTCAGTAG
3	3	18	3B	B09		YGL239C
3	3	19	3A	B10		YLL033W	IRC19	TCGACAGGCGGAGTTATCTA	ATCTTTAGACAACTGTGCCG
3	3	20	3B	B10		YGR078C	PAC10	CGGCTCCAATAGGACGACAT	GCGATGTTACGGCACCACTT
3	3	21	3A	B11		YLR009W	RLP24	ACACTGCGAAAGATACGTCC	TATTAGATACTGGACTCGCG
3	3	22	3B	B11		YGR232W	NAS6	GATCCTATACTAGACTCACG	CCGACCACAAGTCATAGTAG
3	3	23	3A	B12		YLR066W	SPC3	ACTCTGTAACACGTTTAGCC	TGCTCTGCACTGCTGACGTA
3	3	24	3B	B12
3	4	1	3C	B01
3	4	2	3D	B01		YMR031W-A		ACTCGACTAAATGCAACCGG	ACTCGTGGAAAGTTAGGTAC
3	4	3	3C	B02		YIL010W	DOT5	GTCCCTGTACATTAGAGACT	GTTGGGACATGCCTGATAT
3	4	4	3D	B02		YMR138W	CIN4	ATAGCGACAACGATCTACCG	GGCATCGAATGGTCCCGAAT
3	4	5	3C	B03		YJL079C	PRY1	TGGTTCACAGTGTTGAGCAA	AATAGATCAAAGGCTCTGCC
3	4	6	3D	B03		YMR146C	TIF34	ATAGCGCGAACGAGGACACT	GGCATGACAGGTGATTATCT
3	4	7	3C	B04		YKL193C	SDS22	TGTGCGCCCGGACTTCTTTA	AATGTTGTAAAGAGCAGCCC
3	4	8	3D	B04		YNR057C	BIO4	CACATCTTAATACTACGGCG	GGCATTACCGTCAATTTCTC
3	4	9	3C	B05		YNL235C		TGTTTGAGCCCGCGATCCTA	ACAAAGCCAAAGGGTCGGTC
3	4	10	3D	B05		YOR180C	DCI1	CTGAACTCCTGTTACACGAA	GGCCCAATGTCTTGCAGAGT
3	4	11	3C	B06		YJL004C	SYS1	TTAAGCCGCCTTCAGGACTA	ACAGACCCAAAGGATTGTCC
3	4	12	3D	B06		YPL037C	EGD1	GACGTATCAATCTGCCAGCA	GAGGATACAGGCGTCACCAA
3	4	13	3C	B07		YKL115C		TTAATCGCTGGAGCTGCTA	ACATTCTCAAAGGAAGCTCC
3	4	14	3D	B07		YPL098C	MGR2	GACGCCACAGTCACTAGAGA	GAGCCTCAATGCTACGGAAG
3	4	15	3C	B08		YKR033C		GCTAATGACTCTTACTCACG	GCTGTAATTGCATGACGCT
3	4	16	3D	B08		YEL019C	MMS21	GACGGACACTGAGCACATAG	GAGCTATAAGGTGGATTCAC
3	4	17	3C	B09		YPR133W-A	TOM5	TTCCAGTGACTATCTTGGCA	AGAGATGGAAATGATGTCCC
3	4	18	3D	B09		YER004W	FMP52	GACGGGAATATCTTCACATC	GAGGAATTAGCCAGACCCAC
3	4	19	3C	B10		YEL026W	SNU13	TTCGAGCCATGCTGAGTCAA	AGAGGGCCAAATCATGTGAC
3	4	20	3D	B10		YER058W	PET117	GACGTAGAATCCCTCAGACA	GAGGAGTACCCGACCCTAT
3	4	21	3C	B11		YHL004W	MRP4	TTCTAGCGATTCGGCAGCCA	AGCTATGCAAATTAGAGGCC
3	4	22	3D	B11		YER156C		TATCGGTACGTGCGCCGTTA	TATCTTTACGTGACTCGCGC
3	4	23	3C	B12		YKL196C	YKT6	TTCTGCTTAGCTGCTCGGGA	AGCTGGCTAAATGGAATACC
3	4	24	3D	B12
3	5	1	3A	C01
3	5	2	3B	C01		YLR292C	SEC72	GTGGGAGGATCTCTTATCAC	GTGTGTTCACTCACCGATAT
3	5	3	3A	C02		YBR173C	UMP1	AGACTGGTAACCCAACTACG	ATTACTTTAACTTCGCCGCG
3	5	4	3B	C02		YLR356W		GTACTGTCACCCAAGGCTGT	GTCATTGAGGACGCCGTTTC
3	5	5	3A	C03		YPL148C	PPT2	CTCTATGTAAGTCGCATTCC	TAAATAGTAATACGCCTCCG
3	5	6	3B	C03		YLR445W		GCATACATTGGACGAGAGCT	GTACGCTCAGCACTGGCATT
3	5	7	3A	C04		YPR053C		ACTCTTCAACACTTCTAGGG	ACAGAGCAACACGTACCGTT
3	5	8	3B	C04		YML098W	TAF13	CCGAAAGGTGGAGACACTAC	TCATAGGCACTTACTCTGAC
3	5	9	3A	C05		YCR022C		TACGGTGTAGCAGGTACTTC	CACAACTCTGGACACGAAGG
3	5	10	3B	C05		YIR009W	MSL1	ATTCCGATACAAGGCGATAC	TACATAGTGTGAGAGCCGAC
3	5	11	3A	C06		YDL072C	YET3	ATGTATGAACGTCACGCAAG	ACTGCAAACAACGGGACGT
3	5	12	3B	C06		YJL038C		ATTCAGCCAACGGTATCTAC	TACAGTAGAGTAGAGGTCC
3	5	13	3A	C07		YAL007C	ERP2	TCGAGAGAGCGGTCACTATT	CACCCGATAAGAGCATACGG
3	5	14	3B	C07		YJL179W	PFD1	CTGGGCAAGTTGATAGACAA	CTTCTATTACATGCGACCGA
3	5	15	3A	C08		YDR510W	SMT3	AGAGACGTAACCAGAGTTCC	CACGGCGAACTAGGCATAAG
3	5	16	3B	C08		YKL001C	MET14	AGTTACCAACCGTACCTAAG	GTCGAGTAATTGTTAGGCAC
3	5	17	3A	C09		YBR099C		ATGTATTAACGGTACTGCCC	AGTGACACAAGCGCAGACCT
3	5	18	3B	C09		YGR024C	THG1	ACTTACGTCAAGACAACTCG	GGCCGTCGAGCAGTTCTATA
3	5	19	3A	C10		YLL042C	ATG10	ATACGGAGAACGAGGATCTT	CACTGATGACAATATAGGCG
3	5	20	3B	C10		YGR082W	TOM20	CTGTACTCAATCCACTGTAG	AGCTGAGAACAGTGTAGACT
3	5	21	3A	C11		YLR010C	TEN1	CGCACTATAAGGTACTAGAC	ATGTCGCCAACGATTTACAC
3	5	22	3B	C11		YGR235C		CTGGGCATACAAACCATATC	CTTCTCCAATCGGCAGGAAT
3	5	23	3A	C12		YLR068W	FYV7	CATAACGCTGCTTAACGGTG	CTACATTGAATTACCACGCG
3	5	24	3B	C12
3	6	1	3C	C01
3	6	2	3D	C01		YMR071C	TVP18	GACGTTACACCCTCGATATA	GAGGCAATGCTCCCACAGTA
3	6	3	3C	C02		YIL035C	CKA1	TTGCCACCTGGACTGCTAGA	AGGCCAAATTATATCCACGC
3	6	4	3D	C02		YMR134W		GTATGTCTAGCGAGCACTCC	GTATTGTACTAGCTCTGACC
3	6	5	3C	C03		YJL124C	LSM1	GTGACGTAGAGCGCCCATTA	GTGATTCGAGGGTATCCAAA
3	6	6	3D	C03		YMR147W		GACTATCACGACATTCAGCG	GAGGTTCGAGCCAATGTCCA
3	6	7	3C	C04		YKR005C		TTGTATCACTGTGCTGCCCA	ATCACATTAACGGAAGGCCC
3	6	8	3D	C04		YOL029C		GACTACAATCACTCCAGATG	AGTCAGGACGAATTGTTCA
3	6	9	3C	C05		YPL051W	ARL3	TTGTCTTAGCTGTCAAGGGA	ATCATGTGAACCTATTGGCC
3	6	10	3D	C05		YOR210W	RPB10	GACTGTACCGCGTAGCAGAT	GAGTCCGGCATAGACGATAA
3	6	11	3C	C06		YJL011C	RPC17	TTGTGATGAGGCTTCGTCAA	ATCTCTTGAAATGTGTGGCC
3	6	12	3D	C06		YPL041C		GACTTGAAGGTGTATGACCA	GAGTGAATCGTATGCAATGC
3	6	13	3C	C07		YKL123W		TTGTTGCTACTCTGGCCCGA	ATGGCATGAACCGCTTGCAC
3	6	14	3D	C07		YPL080C		GACTTTATAGAGGCCAATCC	GAGTGCAGAGGACTATCCAC
3	6	15	3C	C08		YKR047W		TTGCATACCGTGTGCCCATA	AGGATGGCAAATGTGATACC
3	6	16	3D	C08		YEL048C		GACTTTGCAGCCCGAATCGA	GAGTGGAGACATTGACTTAC
3	6	17	3C	C09		YCL075W		TTTCTTGAGCTAGTGGCCGA	CAAGAGTAACTGCAAGGCCC
3	6	18	3D	C09		YER029C	SMB1	GAGAATCGCATGTAATCCTC	GAGTGTAAGGTTGCTCACAA
3	6	19	3C	C10		YGR207C		TTTGACTGTCTTAGGGCAGA	CAAGCGACAATAATGTGGCC
3	6	20	3D	C10		YER063W	THO1	GAGAGGACCCACACATTCTT	GATACCACCGACCGATAGAT
3	6	21	3C	C11		YHL042W		GCTACAGAGGGCACCCATTA	GCTGTGTCAGAAGAAACCGA
3	6	22	3D	C11		YER170W	ADK2	GCTGTCGGACTAATGTGATC	GCTTCATTACTACTATGCGC
3	6	23	3C	C12		YKL206C	ADD66	AAAGAGCGAAACCGTTGGCC	CACCCTTGAAGAAGAGGAGC
3	6	24	3D	C12
3	7	1	3A	D01
3	7	2	3B	D01		YLR295C	ATP14	CTGGTCTCACCCATATTTGA	CTTGAAAGCGTTTGGAATCC
3	7	3	3A	D02		YBR188C	NTC20	CCAATTACAGACACTAGCGG	CTCCGAATACTTATAGCCAG
3	7	4	3B	D02		YLR363C	NMD4	CACTCAGTAAGAGCTAGTAC	TAGCCTCTACGCCGTTGTAT
3	7	5	3A	D03		YPL144W		CCACAATCATAGACAGTCGG	CTCCTACTAAGTTATCCAGG
3	7	6	3B	D03		YLR456W		CTGTAGAGACATCTGAATCC	CTTGATTCAGAAGTCGCTGT
3	7	7	3A	D04		YPR146C		CCACATACAGAGATATTCGG	CTCGGGCGACATAAAGAACG
3	7	8	3B	D04		YML112W	CTK3	CTGTCCAATAGTCTACATGC	CTTGCCGTACAGCCATGATG
3	7	9	3A	D05		YCR060W	TAH1	CATGGAGAACTCTAGGTAAG	CTCAATCTAAGTCCTAGCAG
3	7	10	3B	D05		YIR018W	YAP5	ACGCAGTCAAAGTCATATCC	GCGATGGTACTAGATCAGCA
3	7	11	3A	D06		YDL092W	SRP14	CGCAGTGGACATCAATCGAG	GACTTCACAATTCTGACTCG
3	7	12	3B	D06		YJL027C		AACTAGAAAGACGGCGCGTT	GACGAATGGAGCGACCATA
3	7	13	3A	D07		YAL055W	PEX22	CCCTAGCGACAAGCGTTTAG	CTGGACAATGTGTACTAAGG
3	7	14	3B	D07		YJL217W		CGCTTGGGACAATCGCGTAT	GCCTCTCGAATCTTCTGAGT
3	7	15	3A	D08		YDR511W	ACN9	CCGAGCACAATATCTCAGAG	CTTACAATGTTGAGCACACG
3	7	16	3B	D08		YKL053C-A	MDM35	CGCTTAATGGAGACGAAGTT	GCCCTTATACGGGTACAGGT
3	7	17	3A	D09		YBR120C	CBP6	GGACAGATGGTACGTCATTA	CGTGTACTACCGAATATGCA
3	7	18	3B	D09		YGR008C	STF2	GGCCATATACGAGATGTAGA	CGCGGTATAGCACTACAGAC
3	7	19	3A	D10		YLL038C	ENT4	GTCACTGTACGGCGAGTCAT	GAGTTACACGTCACCATACG
3	7	20	3B	D10		YGR133W	PEX4	GGGCCTCATTTCCGTAACAT	TAGTATGGCAGCTCCCGCAT
3	7	21	3A	D11		YLR011W	LOT6	GTCAGAGCACCTATCGTGAG	GAGTTAGGACGACCGCTACA
3	7	22	3B	D11		YGR239C	PEX21	GACCGGGTAATAGGATATAC	ATCATACTAACGGATCGACC
3	7	23	3A	D12		YLR065C		GTTTATCACACGCTCCTAGA	GTCATAATTGTAGGGACGAC
3	7	24	3B	D12
3	8	1	3C	D01
3	8	2	3D	D01		YMR087W		GAGAGTGAATCCAGGTCAAT	GATACCGCACGATCAGCAGA
3	8	3	3C	D02		YIL025C		AACTGATCCAAAGACGGGCC	CAGTGGGCAAGATAAGATTC
3	8	4	3D	D02				empty
3	8	5	3C	D03		YJL185C		GCTACATAGGGCGACAGCTT	GCTGTGTGAGAACCAAACAT
3	8	6	3D	D03		YMR149W	SWP1	GAGCACACACCGCTGAGTAT	GATAGAATGCGATCGATCGA
3	8	7	3C	D04		YKR049C	FMP46	GCTACCCACTATCAGTATGG	GCTTACACTGTCACCTAAAG
3	8	8	3D	D04		YOL040C	RPS15	CTATCCTTACACTAGCAGGG	CTCTTGCGACACAGGTGACT
3	8	9	3C	D05		YGR030C	POP6	GCTACCCGCAGACGGTTATT	GCTTACCATTTATCACGCAG
3	8	10	3D	D05		YOR257W	CDC31	CTATCTTGAATATGCCAGCC	CTGAACAGGTTAGACAGTAC
3	8	11	3C	D06		YJL032W		CGCTGTGCAAGGCTCGTATA	GTGCTTACCGTGGACCGTAT
3	8	12	3D	D06				growth control
3	8	13	3C	D07		YKL160W	ELF1	CTACTTATACGGACATCAGC	AATGTTCGACAAGTAACGCG
3	8	14	3D	D07		YDR533C	HSP31	CTATTACTACATATCGGGCG	CTGACTTACCACTGACATGA
3	8	15	3C	D08		YLR293C	GSP1	GCTACGCTACCGCAGATGTA	GCTTACTACGGATAGATCAG
3	8	16	3D	D08		YEL045C		CTATTATACGCGAATGCAGG	CTGAGACCACGGACATCGTA
3	8	17	3C	D09		YCR020W-B	HTL1	CGATGGCGAAGCGTCTCATA	CGATTCTGACCACATACGAG
3	8	18	3D	D09		YER035W	EDC2	CTATGTACCACTCATGCTAG	CTGACCGAATCCAGCAGAGA
3	8	19	3C	D10		YGR215W	RSM27	CGATGTACCACGTAGACCAG	CGCACACTAAGGATCATTAC
3	8	20	3D	D10		YER097W		TTCACCTCGGCACTTGGGTT	TGGCTTTCAGCGCATTCGCA
3	8	21	3C	D11		YHL041W		GAGGTAGAATCGTCTCGACA	GAGTATCGAATCTCATCTCC
3	8	22	3D	D11		YAR064W		TTCGCACGGGTGGCATTCAT	TGTTGCTTAGAGGCTTGCCA
3	8	23	3C	D12		YKL208W	CBT1	ACCGTCCAACACTGAGAGAG	GAGATCCGAATGCGCGTACT
3	8	24	3D	D12
3	9	1	3A	E01
3	9	2	3B	E01		YLR297W		CTGTCCTAATATGCAATGGC	CTTGCGACAGATCATTGCA
3	9	3	3A	E02		YBR197C		CGCTCCTTACAATTATCGAG	GAGCGATGAATATCTTGACG
3	9	4	3B	E02		YLR365W		CTGTCTGGACCATAGCAGCA	CTTGCTATAAGGCTGGGACA
3	9	5	3A	E03		YPL163C	SVS1	CGCTTTCGACCCTTAGATAG	GATACATGATGATAGCAGCG
3	9	6	3B	E03		YML022W	APT1	CTTAATGTCTAATCCAGCCG	CTTTAGTCAAGTGGTCTCAC
3	9	7	3A	E04		YCL058C	FYV5	CGGAGTTTACCAGACCATCG	GATACTCAATGCTCGCGCAG
3	9	8	3B	E04		YML113W	DAT1	GAAGCGGGTAGACATCCACT	GACACGTAGGACAGCTATGC
3	9	9	3A	E05		YCR069W	CPR4	CGTAGTTTACAATTCCCACG	GATTACTGACCAGCATCGAG
3	9	10	3B	E05		YIR022W	SEC11	CTTAGTCGAGATGAATGAGC	CTTTGTATAGAGGCAGATCC
3	9	11	3A	E06		YDL120W	YFH1	GTTCGTATAGCGTACTGCAT	GCTGAGGTACGCGACTCTAT
3	9	12	3B	E06		YJL055W		CTTATACCGTCACCAGGGTT	CTTTGTGTAATCCCATCAGC
3	9	13	3A	E07		YAL059W	ECM1	CGTCTCCAATAGTATAGCAG	CGATCTTCACAGAGACATCA
3	9	14	3B	E07		YJR108W	ABM1	GAAGGCCGCAGAAGCTCTAA	GACAGATTCCACACGCGGTA
3	9	15	3A	E08		YDR504C	SPG3	GAGCAAGTTCTTACAGCGGT	GGGTTTCACCGACCTCGTAT
3	9	16	3B	E08		YKL067W	YNK1	CTTATTCGAGAGCCACAGCA	GAAACGGATAGAGACTGTTC
3	9	17	3A	E09		YBR109C	CMD1	CTCAGACTAAGTGGAGAGAC	ATCCGACGAACCGTTACGAA
3	9	18	3B	E09		YGR025W		CTTCCTGTACCCTGGAGGTT	GAAATTCTATGACCAGCTCC
3	9	19	3A	E10		YLL030C		GTGATGACCGGGCACTTCTA	GTGCGACCACTTCACGGATA
3	9	20	3B	E10		YGR126W		GAACTTACGTTACAGCCGCA	GAATTATTAGCAATGGCGGC
3	9	21	3A	E11		YLR012C		CACTTAACGTGATGATACAG	AAGCACCTAAACGTACTTCG
3	9	22	3B	E11		YHR051W	COX6	growth control
3	9	23	3A	E12		YLR074C	BUD20	GCTCTACAGTGAGGACGAAC	CGTCTGTAAGCTGGAGTAAT
3	9	24	3B	E12
3	10	1	3C	E01
3	10	2	3D	E01		YMR086C-A		CCAGTTATAAGCATATTGCC	TATAGATTATCAGGCCAGCC
3	10	3	3C	E02		YIL051C	MMF1	AGAGGGTAACAGAGTATCCT	GCTATGACAGCTTCGAGACG
3	10	4	3D	E02		YMR122C		TGGCATACCGGGCTTGATAT	TCCCGCCAGCGTGGATTTAA
3	10	5	3C	E03		YJR025C	BNA1	AGAGTAACCAAGCTACCGCG	GCTATGTTACCGTACCGTAG
3	10	6	3D	E03		YMR152W	YIM1	CCCAGGTGAATAGAAACTTC	TATCATATCATCTGAGGCCC
3	10	7	3C	E04		YKR073C		ACCGTGATAGAACACTGACC	GAGCACGACTACCGCAGTAT
3	10	8	3D	E04		YOL035C		CCTGGGATAGAAGAAACTCC	TCATTATACTCTGATGGCCC
3	10	9	3C	E05		YGR102C		CTCTGCACACCGTGAGTGAT	TGACTCTGACGTTAGGTACT
3	10	10	3D	E05		YBR262C	FMP51	CCTTGAATAATATCTCGGCC	TCCTTTAGACTTCATGGCAC
3	10	11	3C	E06		YKL013C	ARC19	GGTATAGCCGGACATAGTTA	AATTACTAACACCGACTGCG
3	10	12	3D	E06		YPL047W	SGF11	CGGATTGGAAGGTTATTACC	TGAGAGGATAGATGCTTTCC
3	10	13	3C	E07		YKL158W		GAACTCTCGTACATAGATC	CACCTGCTACCAAGTTAGA
3	10	14	3D	E07		YDR525W	API2	CGGATTTCAAGGGATTGTAC	TGATGGGAGCTGATTATCTC
3	10	15	3C	E08		YMR082C		GAACTGGTGAGACCGACCTA	CACCTGTAACTACTACTAGG
3	10	16	3D	E08		YEL035C	UTR5	GATGCCATACATTCATTCGC	TTGATGTCAGGGTAGTTCCC
3	10	17	3C	E09		YCR006C		GGTCATTACGCGATAGCAGC	CGGCGTCCAAGGTCGTTACA
3	10	18	3D	E09		YER039C	HVG1	GACTATTGAATGCACCATCC	TTCCTGAGATGCTGCTATCC
3	10	19	3C	E10		YGR230W	BNS1	GGTCCCTACATCGGCGTATA	CGGCGTTAATCGCAGAGAAC
3	10	20	3D	E10		YER115C	SPR6	GATAGTCAATGGCATCACCC	TTCGAGATGATGGGCTATCC
3	10	21	3C	E11		YHR148W	IMP3	GGTCGAATCGGTGCTACCTA	CTAGTCACAATGGCGTAGAA
3	10	22	3D	E11
3	10	23	3C	E12		YKR074W		GTCTGTGACCGTCGCACTTT	CTAGTCGTAAGTAGTCGGAA
3	10	24	3D	E12
3	11	1	3A	F01
3	11	2	3B	F01		YLR301W		GTATTAGCAGCGATGACGCA	GTCACCGAGGTAGAGTATAA
3	11	3	3A	F02		YMR256C	COX7	ACTATCTAACAGACAGTCCG	TGATTAGTATCTAGGCGCAC
3	11	4	3B	F02		YLR366W		GTTGCGACAGGGTCTACTAT	GTTGTAGGACGTATGATCTC
3	11	5	3A	F03		YPL213W	LEA1	ATGATTGAACGCCTACGAAC	ACTCAGCTAAAGTGGTAGAC
3	11	6	3B	F03		YML036W	CGI121	GGCTTACACTTTAGTACCGA	GGGTTCGGAGATACTTATTC
3	11	7	3A	F04		YCL076W		TGATCTCGACGGCTCGTGAT	GTTCTGAGAGCGCAGTTCAC
3	11	8	3B	F04		YMR002W	MIC17	GGCTTAGTAGAGCAGTTCCA	GGTAAGTTGGGCTACTATCA
3	11	9	3A	F05		YCR086W	CSM1	CGATCCGTAAGGAGGTCACA	ATGCGGTTAAGCGGTAATAC
3	11	10	3B	F05		YIR036C	IRC24	GGGAATCGGGTTACATTTCA	GGTACGCTAGACTATCCATT
3	11	11	3A	F06		YDL121C		CGATCTAGCACGCAATATAC	ATGCTACGAACTACCAATCG
3	11	12	3B	F06		YJL072C	PSF2	GGGAATTTATGGACGACTTC	GGTACTTACTCGACCGGACT
3	11	13	3A	F07		YAL066W		CGTCTCCGAAGGTCGAGTAA	CATGCTAGAAGAGGTGTACC
3	11	14	3B	F07		YJR112W	NNF1	GAAGACCCGTACCAGCTTAT	GAATTGGAAGTGTGCTCATC
3	11	15	3A	F08		YDR519W	FPR2	GAGCTGTTACCACGCCTAGT	CGATGAGCACAGACGATTCA
3	11	16	3B	F08		YKL063C		GAAGGTTGCGGACAATCTTT	GACAGGTCACCCAGGACTTA
3	11	17	3A	F09		YBR111C	YSA1	GCTCTCTCACCTGGAGTGTA	CGTCTGTTACACCATCATAG
3	11	18	3B	F09		YGR031W		GGGACTTACGCATGAGCACT	GGTAGTCACCCGAGCTGTTA
3	11	19	3A	F10		YLL056C		GCTGACAGGTCGGACTCATA	CGTCTTGCACCTTACAGTAG
3	11	20	3B	F10		YGR114C		GGGACTTGACTAGAGTTACA	GGTATAGAGGGATCTCCATA
3	11	21	3A	F11		YLR021W	IRC25	ATCCACGGAACGCAGTCAGA	TCTAGTCTACGGTCCCTGAG
3	11	22	3B	F11		YHR057C	CPR2	GGGAGACATTTGACATTCCA	GGTATCATAGGACATTCGCA
3	11	23	3A	F12		YLR154C	RNH203	TATCAGCCATGCGTACTCTA	GTATGATTACGGAGTACGCT
3	11	24	3B	F12
3	12	1	3C	F01
3	12	2	3D	F01		YMR107W	SPG4	GATGGTGAATTACTTAGCCC	TTGCAGTTATGATGCGATCC
3	12	3	3C	F02		YIL054W		GCTATCCGATTCATCTGACT	AGTAGCGTTCCACTCTGACT
3	12	4	3D	F02		YMR141C		GATTAGGGAATGGCCTCTAC	TTGGAGATGGTACTTTGCAC
3	12	5	3C	F03		YJR034W	PET191	AGTTCATCAACCATTCGAGC	GTAGTAGACTGGACGCTAAC
3	12	6	3D	F03		YNL093W	YPT53	GCGTTCGCAATTTGGATACC	TTTCTTGCAGTGGGCAGTAC
3	12	7	3C	F04		YKR091W	SRL3	CTTTCCAATACGGTGTACGA	ACGAGTACAAACGGATTGCC
3	12	8	3D	F04		YOL085C		GCTAGGGAATTGGTCATAAC	TTTGAGAGATTGGTAGTCCC
3	12	9	3C	F05		YGR129W	SYF2	CGGAGACCACGCAACCGTAA	ACCTTCACAAATACGACGGG
3	12	10	3D	F05		YOR163W	DDP1	TGCCGCATAGCCCTGGATAT	TAATGGCGAGGAGTTTCCCA
3	12	11	3C	F06		YKL016C	ATP7	CTAGATAGACATCACTCACG	ATAGTACGAACGATCCGTCA
3	12	12	3D	F06		YPL052W	OAZ1	TGCACAGGCCGGGATACTTT	GGTGTGGTAATTTGTCCCAA
3	12	13	3C	F07		YKL142W	MRP8	CCGTCGCGCACGTAGTATAA	AAAGTTCTAAACCACGTCCG
3	12	14	3D	F07		YEL003W	GIM4	TCCTTGACGGCCTGCATGAT	GCGGAGCAATTTGATACCA
3	12	15	3C	F08		YNL296W		CACACTGTAAGACGATAGCC	GTAAGCGGCTAGACGTACTA
3	12	16	3D	F08		YEL059C-A	SOM1	ACCTTCCCAAAGTAACAGGG	TGGATTCCCAGCCGATACTG
3	12	17	3C	F09		YDL051W	LHP1	AGAGTTATACAGAGACCTCG	CTGGACACACGGCGACTTAA
3	12	18	3D	F09		YER044C	ERG28	AGAAGGCCAACCAATCTCGG	TTACCTTCCTTATCCGGGAG
3	12	19	3C	F10		YGR247W	CPD1	AGATACTTAACCATAGCGCC	GACATCGCAGCAGATAGATC
3	12	20	3D	F10		YER135C		AGCCGGTCAAACCAACATTG	TTCATGGACGCTGTGCCAG
3	12	21	3C	F11		YGL196W		ATAGAGCGAACGATAGTTGC	GCCTATTTACCGACGAGCGA
3	12	22	3D	F11		YBL025W	RRN10	ATCATTCAACCTCCATGTGG	TTTAGTTCAGGCGCTGCAAG
3	12	23	3C	F12		YKR083C	DAD2	CACACTAACTCGAATGACGT	GTAACTCCTCTCACGGATGA
3	12	24	3D	F12
3	13	1	3A	G01
3	13	2	3B	G01		YLR294C		GGGAGACTAGGACTTACTTC	GGTATCGAATTTCCGCGAAG
3	13	3	3A	G02		YMR286W	MRPL33	TGATGCGTAGGCACGTCTCT	GTTGACGTACTGATACTAGG
3	13	4	3B	G02		YLR385C	SWC7	GGGAGGATACTCGACTACTC	GGTATTCGAGATCAGCTACA
3	13	5	3A	G03		YPL239W	YAR1	ACACGGCTAAAGACTCTACG	TATCGCATAGATCAGTGAGC
3	13	6	3B	G03		YML030W		GAAGTCCGTTACATGACCAT	GATATAGGCTACCCAACTTG
3	13	7	3A	G04		YCR001W		ACACGGGAACAATCACTCGG	TATCGGGACTCCTGACATAC
3	13	8	3B	G04		YHR209W	CRG1	GGGATTACCGGATCGACTAC	GGTCATGCCGCACGTCTATT
3	13	9	3A	G05		YCR090C		ACTCACCGAAATCAGTACGG	TGCATCTACTCCTCGTGAGA
3	13	10	3B	G05		YJL003W	COX16	GGGATTGACCTACGTCCGTT	GGTCCATAATTGCGGCAGAC
3	13	11	3A	G06		YDL123W	SNA4	ACTCACGCAAATGAACGGCG	TGCCACGTCGCCTGATAGTA
3	13	12	3B	G06		YJL063C	MRPL8	GGGCAATGTTTATCCACAGA	GGTCCCTTACCGGGCATATA
3	13	13	3A	G07		YAL069W		AGTATCTGAACATCGTCACC	ACTCCAGTAAATCACGTAGC
3	13	14	3B	G07		YJR096W		GAATAATGATTGCAGACCGC	GACCATAGACCGACCATGTA
3	13	15	3A	G08		YDR468C	TLG1	ACTCCGACAAATCATAGTGC	ACTCGCTTAAAGTTCATCCG
3	13	16	3B	G08		YKL084W	HOT13	GAATACCTAGTAATCCGCAC	GACCATCGACAGCGGAGATA
3	13	17	3A	G09		YBR135W	CKS1	ATCCACAACTAATCGACGGT	TCTAGGTAGCCGAGCTGACT
3	13	18	3B	G09		YGR036C	CAX4	GTAAGCTACTGTACTATCGC	GTACATCGCTGGACCTAGAG
3	13	19	3A	G10		YLL062C	MHT1	GCACGGACCTGACCTGATAT	GGTTGACTACGCGGATTCAT
3	13	20	3B	G10		YGR167W	CLC1	GAATCCTTACGACGACCGAA	GACCTATAATATGCCATCCG
3	13	21	3A	G11		YLR025W	SNF7	ACGCGGCTAAAGGTAGATAC	GTGTACTCAGCTTCACTAGC
3	13	22	3B	G11		YHR059W	FYV4	GTGATCTCAGAGCGCAGCTT	GTGCCTATACTCACCTTTAG
3	13	23	3A	G12		YLR136C	TIS11	TCTACAGTGTGTCAGAGTGA	GTACGATACGTGACTAGAGC
3	13	24	3B	G12
3	14	1	3C	G01
3	14	2	3D	G01		YMR112C	MED11	CCATTTGAAGCAGTCGGAAG	CCAGGAAGCCGAGGCAATAT
3	14	3	3C	G02		YHR162W		CGGACTAAGGGCGACTAATA	TAGACTGTACGGTAGCCGAA
3	14	4	3D	G02		YMR148W		CCCAGGAACTTCACATAATG	CCGCTACAAGCATTGGGAAT
3	14	5	3C	G03		YKL070W		CGGACTCGACAATCGCTAGT	TAGAGAGTATGAGATCCTCG
3	14	6	3D	G03		YNL222W	SSU72	CGAATCCCAATCACATGAGG	CTGGCAGGACAGGCATCATT
3	14	7	3C	G04		YLR370C	ARC18	CTAGAGCTAATACGAGTTCC	TCGTCGTCACCTTGCTAGAG
3	14	8	3D	G04		YOL118C		CTTCCCTCAATTATACTGGG	GCCGGGCAATGCGTTCATAT
3	14	9	3C	G05		YBL096C		CTCTGTCGAGAAGGCTTGTA	TCGTCGTGAGCATGGTCTAT
3	14	10	3D	G05		YOR319W	HSH49	TATTTGGCACGGCAGGTCAT	GCCTTTGTAATCGTTGGCAA
3	14	11	3C	G06		YKL086W	SRX1	CTCTTACGACATATCACAGG	TTGATCGTAGATTCGTGAGC
3	14	12	3D	G06		YPL067C		GCACTTGCAGTCATTGGAAT	GATCGGGACACCTGGTACAT
3	14	13	3C	G07		YKL153W		GCAGAGTACGGACGCATATC	ACGAGTGTAAAGTAGACGCC
3	14	14	3D	G07		YEL010W		GAGGTCAATGCAGTTCAATG	GGACCACCCGCATGGATTAT
3	14	15	3C	G08		YNL310C	ZIM17	GCAGCACGACGCACTGATAT	ACGATAATAACAGCTCCTCG
3	14	16	3D	G08		YEL073C		GATTCTCAATGGCGGATAAG	GAACCTTGACATGCCATCAT
3	14	17	3C	G09		YDL181W	INH1	GTCTGGACATTCCGGTACGT	ATATGTATAACGCCTACCCG
3	14	18	3D	G09		YER046W	SPO73	CTCTGCATACGTGGTTGAAT	TAGCGCATCGGAGTTTACAT
3	14	19	3C	G10		YGR275W	RTT102	TCGCGTGTACTGTAGGTCAC	CCTTCTTACCAGGACGAGA
3	14	20	3D	G10				empty
3	14	21	3C	G11		YGL220W		ATAGATTGAACGAGCTGACC	TCGGTACTGCTCCAGCGTTA
3	14	22	3D	G11		YBL028C		CAAATGAGAGTGCCGTGAAT	GCGCGACCGATTATTTACAT
3	14	23	3C	G12				growth control (don't match)
3	14	24	3D	G12
3	15	1	3A	H01
3	15	2	3B	H01		YLR296W		GCGAGATACGAGTCACATCG	TTACGACTATGAGGGATTCA
3	15	3	3A	H02		YNL052W	COX5A	GACGGTGAATGCCACTACAT	GGGCTACACTGTCCACGATT
3	15	4	3B	H02		YLR390W	ECM19	CGTTGCCAATGCACGAGCTA	GAGAGTGCAATGCCGACTAA
3	15	5	3A	H03		YPL267W	ACM1	GACCGACCAGCCTATATTAT	GGGAGCGTAGATCACATTAT
3	15	6	3B	H03		YML077W	BET5	CTAACTCGGGCGAAGCAAGA	GAGAGTGGATCGCTCATAA
3	15	7	3A	H04		YCL065W		GACCCACAATCGCTGAGAGT	GGGAGCAGACTGACTACCTT
3	15	8	3B	H04		YIL127C		CTAGGAGGAATCACTCACCA	GAGGTGAAGTTGCTATACCA
3	15	9	3A	H05		YDL004W	ATP16	TCTAATCGTGTCGCACTCAT	GCGCGTATAGCTCTCCATAG
3	15	10	3B	H05		YJL007C		ATGTAAGAAGGAGGACTCTC	ACTGACATAACATACGGTCC
3	15	11	3A	H06		YDL115C	IWR1	GACATACGGCCATACATCTT	GGCTCGGCACCGTATCTTAT
3	15	12	3B	H06		YJL086C		ATGTACCTAACGGCAGCGAA	ACTGACTAACAGCTAATCCG
3	15	13	3A	H07		YDL217C	TIM22	GATTACCTACATCTACCTGG	GCACTTAATGTTACGGACAG
3	15	14	3B	H07		YJR135W-A	TIM8	ATGTACTGAACGGGACGACA	ACTGACTCAAATCGACGACG
3	15	15	3A	H08		YKR045C		GAAGCGGACTACCGACCATT	GGCGGTGACCCGTTCTATAT
3	15	16	3B	H08		YGL226W		GCTTGTAGACAGTGTTACGC	CGTGGTGTACGCACTACGTT
3	15	17	3A	H09		YBR137W		CTTGGGAGACAGTATGATCT	GGCCTCCGACAGTCTTGTAT
3	15	18	3B	H09		YGR028W	MSP1	CGCACGCTACAGACTATTAT	ATGTCCGCAACCGTCTTAGA
3	15	19	3A	H10		YLL059C		GATTCATTAGACCAGGCGCT	GCAGCAAGTTTCGGACAGTA
3	15	20	3B	H10		YGR205W		CGCACTAGAAGTCACTATAC	ATGTCGAGAAATAGTGACCC
3	15	21	3A	H11		YLR043C	TRX1	CTGGGTGGACCATCACGTAT	GGATGACGAGGTCTCACCAT
3	15	22	3B	H11		YHR071W	PCL5	GCTTGACTATGACTTAGCAC	CGTGGTCAAGTCGCTAGACA
3	15	23	3A	H12		YLR251W	SYM1	CTGGCAGCAGACCGAGTAAT	GGATACATGGGAGTACCTAT
3	15	24	3B	H12
3	16	1	3C	H01
3	16	2	3D	H01
3	16	3	3C	H02
3	16	4	3D	H02
3	16	5	3C	H03
3	16	6	3D	H03
3	16	7	3C	H04
3	16	8	3D	H04
3	16	9	3C	H05
3	16	10	3D	H05
3	16	11	3C	H06
3	16	12	3D	H06
3	16	13	3C	H07
3	16	14	3D	H07
3	16	15	3C	H08
3	16	16	3D	H08
3	16	17	3C	H09
3	16	18	3D	H09
3	16	19	3C	H10
3	16	20	3D	H10
3	16	21	3C	H11
3	16	22	3D	H11
3	16	23	3C	H12
3	16	24	3D	H12
4	1	1	4A	A01
4	1	2	4B	A01
4	1	3	4A	A02
4	1	4	4B	A02
4	1	5	4A	A03
4	1	6	4B	A03
4	1	7	4A	A04
4	1	8	4B	A04
4	1	9	4A	A05
4	1	10	4B	A05
4	1	11	4A	A06
4	1	12	4B	A06
4	1	13	4A	A07
4	1	14	4B	A07
4	1	15	4A	A08
4	1	16	4B	A08
4	1	17	4A	A09
4	1	18	4B	A09
4	1	19	4A	A10
4	1	20	4B	A10
4	1	21	4A	A11
4	1	22	4B	A11
4	1	23	4A	A12
4	1	24	4B	A12
4	2	1	4C	A01
4	2	2	4D	A01				empty
4	2	3	4C	A02		YJR111C		GTCACAATCTTCTGCACTAG	TCCGATAGATATTCGAGGTG
4	2	4	4D	A02				empty
4	2	5	4C	A03		YOR385W		GTCACCATCGACCTATGTGG	TCCTATCCACTCTATGTGAG
4	2	6	4D	A03		YLR355C	ILV5	ATTTCTAGCACCAAGAGCAC	CACGTAAGACGCGCACATGA
4	2	7	4C	A04		YPL090C	RPS6A	GTCATCAGACCTGCTGTAG	TCGATAATCTTGTAGCGCG
4	2	8	4D	A04		YDR040C	ENA1	AACGAACCAAACTGGCGCGT	CAGACCACACACATGAGGGT
4	2	9	4C	A05		YLR191W	PEX13	GTCCAGCACTCCGATGATAG	TCGATTTCAGTAGATGCGCG
4	2	10	4D	A05		YIL026C	IRR1	AACGCAGGAAACGCAGGTCT	CAGATCAGAAGCAGGACGCT
4	2	11	4C	A06		YLR238W	FAR10	ACGAAGCGATGGTGACATAT	CGGCAGATTGTCCTACATAT
4	2	12	4D	A06		YLR398C	SKI2	AACGCCGCAAACCTGAGAGT	CAGCAACGTGGATCAACTAT
4	2	13	4C	A07		YPL232W	SSO1	ATCCCTATACCCGGGTTGAG	TCGTCACTATCTTGCATCAG
4	2	14	4D	A07		YLR323C	CWC24	AACCGCGCAAACGAAGCTGT	CACTAGAGAAGCTAATCCCT
4	2	15	4C	A08		YPR048W	TAH18	ATGTCTGAACGCCGGGACTA	CAACTATCATCAAGACGGCG
4	2	16	4D	A08				empty
4	2	17	4C	A09		YML073C	RPL6A	GTCCTTACATTTCCGACTAG	TCGTGTCCACCTTCTGGTAG
4	2	18	4D	A09		YJL131C		AAGGGACTAAAGAGCTGTCT	CAGGCTAACGGTCATGCACT
4	2	19	4C	A10		YMR114C		GTCGCTGCATAGCATCTCAG	TCGTTGATACGGTTATGCAG
4	2	20	4D	A10		YGL172W	NUP49	AAGCTCCGAAACGGCACAGT	CAGGCACCAAGTAGCACAGT
4	2	21	4C	A11		YMR226C	TMA29	GTCGTACCCTTCATCAGGAG	TCTAGCCTATCCCGGAGTAG
4	2	22	4D	A11		YGL065C	ALG2	ACAAAGAGAACGGCCCTCGT	CAGTCTTGACCAACAACGAT
4	2	23	4C	A12		YGR241C	YAP1802	GTCTAACGGTTTGGACTAAG	TCTATTCTACCTGTGCCGAG
4	2	24	4D	A12
4	3	1	4A	B01
4	3	2	4B	B01		YDR021W	FAL1	AGCTAGGCAAAGTTTACCAC	ATTTGATGAACTCCGCAGAC
4	3	3	4A	B02		YPL084W	BRO1	AACCACATAAACTCGTCTGG	0
4	3	4	4B	B02		YCR053W	THR4	AGCTAGGTAAATTCAGAGCC	CAAAGAGGAAGCACGCTGTC
4	3	5	4A	B03		YKL213C	DOA1	TTCTGCGTAGCGTGTGTATC	0
4	3	6	4B	B03		YGL077C	HNM1	CGTAATACCACACATCTTGG	GTAGCAGGAGAGCTTTCCAC
4	3	7	4A	B04		YLR389C	STE23	TTCTCTCGACTTAGTGCAGA	0
4	3	8	4B	B04		YDR257C	SET7	AGCTTAGTAAATCTGTGCCC	CAACTTGTAAGAATCCGACC
4	3	9	4A	B05		YLR219W	MSC3	CTCATCGGAAGGGCTCGTAA	GATCGACCATCCATCAGAGA
4	3	10	4B	B05		YDR244W	PEX5	AGGATTGCACAGGGAACTAC	CAATAGTAACTGATCTGCCC
4	3	11	4A	B06		YBL014C	RRN6	GATCTCCCACCGAGGGTATA	GGATGTAATGGTAGCTCCTA
4	3	12	4B	B06		YGL122C	NAB2	AGGATTTCAACCCGACGAC	CACACTTTAATACAGAGGCC
4	3	13	4A	B07		YNL068C	FKH2	TAGACGAGTCGGCACGATCA	0
4	3	14	4B	B07		YBR184W		AGGCACTCAAATTGCGACAC	CACGGGCCAAGAGATATACC
4	3	15	4A	B08		YPL089C	RLM1	TAGACCTTAGTCACGTATCC	0
4	3	16	4B	B08		YKL046C	DCW1	AGGCTCAGAAATGTGTCACC	CAGAACTGAATTACAGCGCC
4	3	17	4A	B09		YML029W	USA1	CGGTACGCACGACAGTCATA	0
4	3	18	4B	B09		YGR191W	HIP1	GCCTGCGCCATCAGTAGATA	GGTCGATAATGTGATGTCCA
4	3	19	4A	B10		YKL146W	AVT3	CCTTACACATACCTAGTGAG	0
4	3	20	4B	B10		YDR091C	RLI1	GACTAGGCTCCAGGTACTTG	CCCGGAGATGTTATGCAAAT
4	3	21	4A	B11		YLL019C	KNS1	GTGCCGCCACTAGCGATAT	0
4	3	22	4B	B11		YKR097W	PCK1	AGGTTAAGATAATCACCGCC	CAGGCAACGTGAGGTAAACC
4	3	23	4A	B12		YOL021C	DIS3	GGTTGAGTAGACTGCACTTC	0
4	3	24	4B	B12
4	4	1	4C	B01
4	4	2	4D	B01		YAR015W	ADE1	ATTTCTGAAGAGACACAGCC	CACGTACAACGGTTATCAAG
4	4	3	4C	B02		YOR028C	CIN5	GTCTCCTGACCTATGATCGG	TCTCGCAGACTCTCTTGGAG
4	4	4	4D	B02		YLR015W	BRE2	ACAGCTAAATAAGCCTCCGT	CATAAGATGTAGGAAGCCGT
4	4	5	4C	B03		YOR301W	RAX1	GTTCTGCCACTCAGTTCGAG	TGCCGTTACTCCTGTCAGTG
4	4	6	4D	B03		YFR051C	RET2	ACATAGGAACACGGAGCCCT	CATCAACGGGCTCGAACGAT
4	4	7	4C	B04		YPL048W	CAM1	GTGCAGGACATTGATCTAG	TCTCTTTCAGCGAGGTAGCG
4	4	8	4D	B04		YNL104C	LEU4	ACATCTGAACACCACAGGGT	CATCGCAACGTCGCTGAAAT
4	4	9	4C	B05		YLR080W	EMP46	GTGCTCATACCTTATCAGAG	TCTGATCCAGTTAGAGTAGG
4	4	10	4D	B05		YHR079C	IRE1	ACATGGCGAAAGCACCACGT	CCAAGACGAGATAATCCTCT
4	4	11	4C	B06		YLR241W		GTGCTCGGACATCCTCTTAG	TCTGATTCACAGTCGTGGAG
4	4	12	4D	B06		YCR057C	PWP2	ACCACCGGAAAGCAGCTAGT	CCACATAAGGGACCATACGT
4	4	13	4C	B07		YPL131W	RPL5	GTGTATCCAGACCTTCATCG	TCTTCATACTCTCTGCGGG
4	4	14	4D	B07		YLR461W	PAU4	ACCGAAACAACCCGAGGTGT	CCATTCGGAAGCGACTCGAT
4	4	15	4C	B08		YPR110C	RPC40	ATGGTTATAGAGAATCGCTC	CAACGGCCTCCAAGAATATG
4	4	16	4D	B08		YPL237W	SUI3	AACCTAGAACAAGCCGCGTT	CACTAGCCAAGAGGAGCGAT
4	4	17	4C	B09		YML107C	PML39	GTTAGCCCAGATAGCTGACG	TGAAGTCCCTACGTTGCACG
4	4	18	4D	B09		YBL020W	RFT1	ACCTAAGCAAATATCGCGCT	CCGACGGAAGGATAATGACT
4	4	19	4C	B10		YMR091C	NPL6	ATTTGGTAACGTCCCGACAA	CACGTCGCACCAAGGATAAG
4	4	20	4D	B10		YBR288C	APM3	ACGAATAAACCTCACCGGGT	CCGCCGTAAGCCAGTGTAAT
4	4	21	4C	B11		YAR031W	PRM9	ATTCCTATATCCATGACTCG	TGATCTCTACGTTGATGGAG
4	4	22	4D	B11		YOR362C	PRE10	ACGGAGAAATAGACTTCCCT	CCGGAAACGGGTATTAACGT
4	4	23	4C	B12		YGR260W	TNA1	CTTCCTCTACATTGCTGACG	TGATGACTGTAGTGCATTCG
4	4	24	4D	B12
4	5	1	4A	C01
4	5	2	4B	C01				empty
4	5	3	4A	C02		YER151C	UBP3	GATGACCCACTCAGACATGA	GGATTGCGACATCGACTCA
4	5	4	4B	C02		YDL159W	STE7	AGTCCTTCAAATGGAGAGAC	CAGTTAAGTGAAGCAGCACC
4	5	5	4A	C03				empty
4	5	6	4B	C03		YEL069C	HXT13	AGTCGCATAAATTGATCGCC	CAGTTGTCAATAATCACGCC
4	5	7	4A	C04		YPL022W	RAD1	GACAGTTACGCAGACGAGAT	0
4	5	8	4B	C04		YDR348C		GCGACTGGACAGATTGCATA	GGTCGCTTACGGCCAGTTAA
4	5	9	4A	C05		YER176W	ECM32	GACAGTAGAGACAGTTACCT	0
4	5	10	4B	C05		YDR311W	TFB1	GCGCACACATTGCAGGAGTA	GGTGGCGGACTCTCCATATA
4	5	11	4A	C06		YDR108W	GSG1	GATGCGCTAATCCGCGTGAA	GGCACACTCAGCCGATGTTA
4	5	12	4B	C06		YDR488C	PAC11	AGTGTGAGAAATGTTGACCC	CATATTGGAAGATACGGACC
4	5	13	4A	C07		YER024W	YAT2	GCCGTACTACTCAGACGAAA	0
4	5	14	4B	C07		YBR028C		GCGCACCACGGCGTATTAAA	GGTTCTTCAGACGCCGCTTA
4	5	15	4A	C08		YDL220C	CDC13	CTATCGTAATATCAGTCCGC	0
4	5	16	4B	C08		YKR063C	LAS1	AGTTCATGCAATAAGAGCGC	CATCATCTAAGCTAAGGGAC
4	5	17	4A	C09		YLR396C	VPS33	CACGGACAACTGTATATCAC	0
4	5	18	4B	C09		YGR083C	GCD2	AGTTGTCAAGCAATACACCC	CATCTGTTAATAGGTAGCCC
4	5	19	4A	C10		YNL127W	FAR11	GATGGGATAGCACCGCATA	GGCATACCCTCATCTAGTGA
4	5	20	4B	C10		YDR085C	AFR1	ATAAGGTAACCCGCATGACC	CATGTATCAAGATGGCTGAC
4	5	21	4A	C11		YLR084C	RAX2	GATTCGGTAATGCGCTGTAA	GGCCCAGCACTCATAGTATA
4	5	22	4B	C11		YLL018C	DPS1	AGTCAAGGAAGAAGCTGTCC	CAGTCCAGACAATGGCAGAC
4	5	23	4A	C12		YBR172C	SMY2	GCAAGGGTATGGACTACTCA	GGCCTGGTACGCGATCTTAA
4	5	24	4B	C12
4	6	1	4C	C01
4	6	2	4D	C01		YJL105W	SET4	ACGTGGAAAGGCGCACAACT	CCGTCCTAAGCCGAGTGAAT
4	6	3	4C	C02		YOR047C	STD1	TAACGGACTTTAGACTGGCG	TGTAGGACCTGTGCTCACTG
4	6	4	4D	C02		YNL314W	DAL82	ACTCCGAAATAGAGGACCCT	CCGTGGGTACAAGCTGTTAT
4	6	5	4C	C03		YPL003W	ULA1	ATGGGTTTACAACGTCCACC	CAACGCGCTGCAACGATGTT
4	6	6	4D	C03		YHR139C	SPS100	ACTGGCCCACAGAACGAGAT	CCTATGGTAAGCCCTCTAGT
4	6	7	4C	C04		YPL063W	TIM50	CAAACGCTTATTACACACGG	CACTAATTCAGACGAAGCCG
4	6	8	4D	C04		YKL048C	ELM1	ATTTGCCAAGACAATTCGGC	CACGTATAACGGTGCAGCAA
4	6	9	4C	C05		YLR166C	SEC10	TAACACCTCCCGATAGTGAG	TGTACCTTCTCCATGCGTAG
4	6	10	4D	C05		YCL061C	MRC1	ACAACGCAACACCGGAGGTT	CAGTGCTTACAACCTTGCGT
4	6	11	4C	C06				empty
4	6	12	4D	C06		YPR019W	CDC54	AGAGCGGAACAGAGCCACTT	CGAACGTGCCCACAGATTGT
4	6	13	4C	C07		YPL139C	UME1	ATGGTCATACACCCAGACAT	CAACGCTCCTTAACGTAATG
4	6	14	4D	C07		YBR282W	MRPL27	AGCCAGACAAGAGACCTGCT	CGACTTCAAGCCGGACGAAT
4	6	15	4C	C08		YPR118W		TAATAGTGGGACTCTAGCTG	TGTATGCGATGATATGTCCG
4	6	16	4D	C08				empty
4	6	17	4C	C09		YML102W	CAC2	CAAAGGACATACACTCCGGG	CAGAAAGTACATGACCTGCG
4	6	18	4D	C09		YMR020W	FMS1	AGGGCCAGACAATACACCGT	CGCCCTATACCAGAGATTAT
4	6	19	4C	C10		YMR153W	NUP53	CAGAGGTCCATCAGGATTTG	CTTCGGGCATAGGTTAGAAT
4	6	20	4D	C10		YER068W	MOT2	AGCTTGAAATAGCCATACCT	CGATTAGAAGGGAGTACCAT
4	6	21	4C	C11		YAR071W	PHO11	CAAAGATGTATAGAGCCGGT	CACTGAAGAGGAAGGACTCC
4	6	22	4D	C11		YDL006W	PTC1	AGCTGGGTGCAAATAGCGAT	CGCACGATAATCAGCAATCT
4	6	23	4C	C12		YHR174W	ENO2	CAAAGCACAAGGACTGCCGT	CACTTGGCAATAAAGCATG
4	6	24	4D	C12
4	7	1	4A	D01
4	7	2	4B	D01		YDR005C	MAF1	ATCGGAAGAATCTGAATCC	CCAGGTTCAATAAGGTACAC
4	7	3	4A	D02		YDR452W	PPN1	ATATCGTTAAGCCATACGCC	0
4	7	4	4B	D02		YDR009W	GAL3	ATCGTCAACGCCAATTAAGC	CCATGTCGAAGCATTCATAC
4	7	5	4A	D03		YIL147C	SLN1	ATATCGTAACGGAAGACGCG	0
4	7	6	4B	D03		YDR481C	PHO8	ATCTGTGAACGCCCAGGAAC	CCGTTGCCAAGTAATGACAC
4	7	7	4A	D04		YAL002W	VPS8	CCTGTGCGAACTGTCTTACA	0
4	7	8	4B	D04		YDR256C	CTA1	ATGAGAATAACTTAGCGGCC	CCTATATTAACTTTCGCGGC
4	7	9	4A	D05		YOR330C	MIP1	AGCGCAGTAAATAGCTTAGC	0
4	7	10	4B	D05		YEL064C	AVT2	ATGCAGTTAAGGCTAAGCAC	CGAAAGCATAATAGCGGTGC
4	7	11	4A	D06		YER013W	PRP22	ACGAGCGAACACTAGCTGAC	0
4	7	12	4B	D06		YFR006W		CCCGTCTCAACGTGTGATAA	AGTGTGCTAACATGGTCGAA
4	7	13	4A	D07		YKL220C	FRE2	AACCATCTAAACGACTGTGC	0
4	7	14	4B	D07		YAR002W	NUP60	ATATTTGGAACGCAGCTCAC	CCACCTGTAAGATTTCAGAC
4	7	15	4A	D08		YHL024W	RIM4	GACATATAGCTCCACTCAGA	0
4	7	16	4B	D08		YJR015W		CGCGAAGTACGGAGAATCAT	ATTCACGGAACGTACATTCG
4	7	17	4A	D09				empty
4	7	18	4B	D09		YHR015W	MIP6	GATAGTCCAATGCTACTGAC	CGCGAGCAATAGAGGTACAT
4	7	19	4A	D10				empty
4	7	20	4B	D10		YLR227W-A		GCGCTATGAATGTCAGCTAA	GTACCCGTCACCTGGGATTA
4	7	21	4A	D11		YLR233C	EST1	GCAGCAGTACCGATGAATCA	GGCGTTGCACTGCTACCTAA
4	7	22	4B	D11		YLR253W		GCGCTCTGAATCTGTGAGAA	GTACGCATATTTAGCCAGCA
4	7	23	4A	D12		YJL197W	UBP12	GCCGTTATACTACTATCCAG	0
4	7	24	4B	D12
4	8	1	4C	D01
4	8	2	4D	D01		YLR197W	SIK1	AGGGTCAACCAGGACACACT	CGCCGATTAAGCTGCGACAT
4	8	3	4C	D02		YOR046C	DBP5	ATGCCGATACACAATAGCCG	CAACCACTTTACACAGAGGG
4	8	4	4D	D02		YBR251W	MRPS5	AGGTCCACAGAACTCAAGCT	CGCCTATGACCAATTCTAGT
4	8	5	4C	D03		YOR348C	PUT4	ATGCTCACAAGCCACGAGAG	CAACCCGGCCAGAGAAGATT
4	8	6	4D	D03		YGR135W	PRE9	ATAACCTGATCGAACCCAGT	CGCTCCGAAGCTGCGATAAT
4	8	7	4C	D04		YPL100W	ATG21	ATGCTCGCAGAACCGCAGC	CAACCTACCCTAAGATAGTG
4	8	8	4D	D04		YLR044C	PDC1	TGTCTCTGACTGGGCATGAT	CCGGGAGAACTGGTCCATAA
4	8	9	4C	D05		YLR287C-A	RPS30A	ATGGCAACGCATTACAAGCC	CAACGAGTGTCAACTGAAGG
4	8	10	4D	D05		YIR002C	MPH1	TGTTATGGACTCCTGCACCT	CCTATCTGAACTGGCTGGAA
4	8	11	4C	D06		YLR194C		CATAACTTCACACACGTAGG	AGTAGCCGAACCGAACGGAT
4	8	12	4D	D06		YJR109C	CPA2	TTACCCAGCTCGGGAGTAT	CCTCCTGCAACTTGAGTGAA
4	8	13	4C	D07		YPL201C	YIG1	CATACACACGACACATGGTG	AGTAGGAGAACGAATTGTCC
4	8	14	4D	D07		YPR104C	FHL1	TTATCGGGATCGAGGCTCCT	CCTGCACCAAGGTTGACGAA
4	8	15	4C	D08		YDL141W	BPL1	ATTGGCGTAACGGATGATAC	CACCGTGCAGCAAGAATTGT
4	8	16	4D	D08		YJL155C	FBP26	TTCAGTCAGGGCGCAGTCAT	CCTGGTTTAAGGCTACCTAA
4	8	17	4C	D09		YML085C	TUB1	TTGAGTACCTGGCCTGAGCT	CGCTTGTAACTTGCTGGAAA
4	8	18	4D	D09		YJL194W	CDC6	TTCCGACGTTCTGGCAGAT	CGACTGGGAAGGACATTTAA
4	8	19	4C	D10		YMR065W	KAR5	ATTGCCCTAACGGCTCTAGT	CACCATACAAGGGTCACGAG
4	8	20	4D	D10		YDR341C		TTCCGCAGCCGCTTGAGTAT	CGAGCCCGAAGGGTCATTAA
4	8	21	4C	D11		YBL030C	PET9	TTCTTCGAGTGCCCGCATGT	CGCCTCACAATGATGGAGAA
4	8	22	4D	D11		YNL053W	MSG5	CACGCGATAAGACGTATAGC	GTAGTTGCACTTAGCCATAC
4	8	23	4C	D12		YGR287C		CGTCGCAGAGAGATACACTA	CATAGTGCAAGCAGCGACAC
4	8	24	4D	D12
4	9	1	4A	E01
4	9	2	4B	E01				empty
4	9	3	4A	E02		YDR379W	RGA2	CGGGTTACAAGTCCTTCACA	GACCGGCGAATCGAGCATAA
4	9	4	4B	E02		YDL156W		GGATACTACGCAGTCCACGA	CGTTGAGGAAGTCGTACCAT
4	9	5	4A	E03		YLR115W	CFT2	GCAGTAAGTTCGCTTCACCA	GGCTCGCTACCAGAACAAGA
4	9	6	4B	E03		YDR536W	STL1	GCGGCGCGAATGTCTCTTAA	GTAGCGATAGCCATATTCCA
4	9	7	4A	E04		YCR030C	SYP1	GCATGATTAGCATAGACGGA	GGCTTCACAGTAGCTTAGAA
4	9	8	4B	E04		YDR299W	BFR2	GCGGGAGGACTCATCACTAA	GTATTTGGACCGGAGTACCA
4	9	9	4A	E05		YMR054W	STV1	CGAGGCAACTGGCCGTAATA	CTCTCTGTACCATGCAATGA
4	9	10	4B	E05		YDR470C	UGO1	TCACTGATCGCTACGCGGTT	GATCAGAATCTATGGTACGC
4	9	11	4A	E06				empty
4	9	12	4B	E06		YBR236C	ABD1	ACATCTAAATAAGTGCCGCG	GTCCTGCTACCTCGTGGATA
4	9	13	4A	E07		YML075C	HMG1	CCTCGCCGAAGCGTGTTTAA	CTCCATTCAATCGCAGTAGA
4	9	14	4B	E07		YBL099W	ATP1	GGAGTCGTACATCTACTTAG	CGTTCTGAATCACCCTAGTA
4	9	15	4A	E08		YPR055W	SEC8	CCTGTGCCACCAGATGTAGA	CTCCTGGGAAGTTCGATACA
4	9	16	4B	E08		YJR010W	MET3	TGGTTCTCACTGTAGTCGAG	GGCACGTTACGAGCCATGTA
4	9	17	4A	E09		YDR205W	MSC2	CCTTGATCCACGACATGAGA	CTCGGCACAGAGCGCATTTA
4	9	18	4B	E09		YDR168W	CDC37	ACATCGACAAAGTAGGCGCG	GTCCTCACGCCGTAGGTATA
4	9	19	4A	E10				empty
4	9	20	4B	E10		YLR303W	MET17	ACATCGCAACACAGACGGGT	GTCCTCGCACGCTATGGATA
4	9	21	4A	E11		YPL029W	SUV3	CGAAGTCAAGGCCACCAGTA	CTCGTCCCAATGACTGGAGA
4	9	22	4B	E11		YLR081W	GAL2	ACATCGCTAAAGCACATCGG	GTCCTGAGACGAGTACGTTA
4	9	23	4A	E12		YML061C	PIF1	CGAGACGCAAGGGATTTACA	CTCTAGTCAATCAGCCAGAA
4	9	24	4B	E12
4	10	1	4C	E01
4	10	2	4D	E01		YOL077C	BRX1	TTCTCCCGAGCAGGGTGTAT	CGCCAGGCAAGGGTCTATAA
4	10	3	4C	E02		YOR118W		GAGCATCTAATCAGTGTACG	CGATACCGAAGTCCAGATAC
4	10	4	4D	E02		YLR388W	RPS29A	TTCTCCGCAGCTTGCTAGAT	CGCCATCAAGCTCTTTAGGA
4	10	5	4C	E03		YOR329C	SCD5	GCTCCGATACCGCGATGTTA	CGTCTAACTCTCGCAGAAGA
4	10	6	4D	E03		YFL016C	MDJ1	CTATATCCAAGTCTGCGACA	TTCTCGGGACTGGTCGTAT
4	10	7	4C	E04		YPL026C	SKS1	GCTCGATAATGGCTACTACC	CGTCTACGACAGAGGCATAG
4	10	8	4D	E04		YGR163W	GTR2	CTGATGCTACACTAGGCACA	AACATCTCAAACGACGTGCG
4	10	9	4C	E05		YLR243W		TATAGCCTAGCGGACAGGAC	GTATCAGACGTGCATATAGC
4	10	10	4D	E05		YDR385W	EFT2	GACAGCAGATCAGAGACTCC	ACGACTGAACACTACGACGG
4	10	11	4C	E06		YML014W	TRM9	GTATAGTACGTGATAGGCTC	GAGCGTACAGCGCGTCATAT
4	10	12	4D	E06		YBR055C	PRP6	GCCGAGACAGTGGTATATCT	AGCGAGTCAAATGTATCGAC
4	10	13	4C	E07		YPR023C	EAF3	GTTCACATCTTACTCCGAGA	GCTCGTAGACGCAGCTAGTA
4	10	14	4D	E07		YAR042W	SWH1	GGTGTCTCACGAGTATCGAC	ATATCAATAACTGCGACGCC
4	10	15	4C	E08		YER062C	HOR2	GTTCACGTAGATCCCGACTG	GCTCGTCCACAGTGCGTTAT
4	10	16	4D	E08		YDL161W	ENT1	GGTGTCTGACTAGATGTTAC	ATATCCTAACGACTTCTCGG
4	10	17	4C	E09				empty
4	10	18	4D	E09				empty
4	10	19	4C	E10		YMR032W	HOF1	ATTGTCACAGAATAAGGGCG	CACGAAGAGACCGACACTTG
4	10	20	4D	E10		YKL103C	LAP4	GGTTACGTCCACTCACTTTA	ATATCGCGCAATCAACGCTA
4	10	21	4C	E11		YBR123C	TFC1	ATTGTGGTACACCCAACGTC	CACGCAACGTACTTGAACTG
4	10	22	4D	E11		YNR006W	VPS27	GTGAGTACAGTTATTGAGCC	CACGCAGGAAGACGTTAGAC
4	10	23	4C	E12		YHL046C	PAU13	GCCAGTACCGCAGTCAGTTA	GCGACTTACGAGCATGAGCT
4	10	24	4D	E12
4	11	1	4A	F01
4	11	2	4B	F01		YDR023W	SES1	AGTGTCTCACAACGAGCGAC	TCAGTAGACTCTGCGACCTG
4	11	3	4A	F02		YKL034W	TUL1	GCCCATGAGCCTAGAGCTA	GGGAGTTGACGCTACCATCA
4	11	4	4B	F02		YDL178W	DLD2	AGTGTGACAGAAGACTACCT	TCAGTCGAGTGCAGGTCATC
4	11	5	4A	F03		YLR153C	ACS2	CGAGTGCGAAGCGCCTTTAA	CTGCACAGATCCCAGAGGTA
4	11	6	4B	F03		YGL095C	VPS45	ATTAGATCAACTACCGCACG	TGTAGCCGAGTCGCCGTTAA
4	11	7	4A	F04		YPR159W	KRE6	CGCTCCTGAAGGGTAGTTAA	CTTCTCGGAATCCCTAGTAA
4	11	8	4B	F04		YDR232W	HEM1	GACTGATCCATAATCGCATC	GTATTATAGGACTGCCATCC
4	11	9	4A	F05		YJL093C	TOK1	CGCAGTAAGGGCCACAGATA	CTGCTTGCACGATGAGCGAA
4	11	10	4B	F05		YGL158W	RCK1	CCCTCAGAACTCGTAGTAAA	ACATTTATACACATCGGCGC
4	11	11	4A	F06		YBR081C	SPT7	CGGCCAACGTCTGCATAATA	GAATAGGCTTACCCACGCGA
4	11	12	4B	F06		YBR166C	TYR1	CTACCGTAAGTTATACTCGC	CTCCTGATACCACTTTGTAG
4	11	13	4A	F07		YOR361C	PRT1	CGGCGTACAATGCCATAGAA	GACATCACCTACATCATGGA
4	11	14	4B	F07		YKL004W	AUR1	GACCTGGAATTAGCACACGC	GTATCTGGAATGGTTGTCAC
4	11	15	4A	F08		YNL221C	POP1	CGGTTTACACCCACGATTGA	GACGTTTCAATGCAGCGTAA
4	11	16	4B	F08		YGR177C	ATF2	CTACGGTCAATAGATGGTAC	CTCGACACCCGAATGGAGAA
4	11	17	4A	F09		YLR274W	CDC46	GCCCAGTAATCTCTATCAGA	GGGATGGACGCTATTCACTA
4	11	18	4B	F09		YDR111C	ALT2	GACCATGGAATATGTCGAGC	GTAGATGACCCAGTTCCAGC
4	11	19	4A	F10		YLR304C	ACO1	CGCCGCGCAAGCTGTATTA	CTGGCTGGACCACTATGCTA
4	11	20	4B	F10		YLR231C	BNA5	CTACGTGCAATAGCAGCTCA	CTCGATGAAGTCCGTCACAA
4	11	21	4A	F11		YER110C	KAP123	CGTACCCGAATGCAGCAGAA	GACTCAATAGTTGCAGAGGA
4	11	22	4B	F11		YLR077W	FMP25	CTACTAATAGCGAGACATCC	CTCGCAATACGTGTACCGTG
4	11	23	4A	F12		YMR273C	ZDS1	CGCGCCTCAAGTCAGATGAA	CTTACAGCCGACCATATTGA
4	11	24	4B	F12
4	12	1	4C	F01
4	12	2	4D	F01		YER122C	GLO3	GTGAGTCGAATTTGTGTACC	CACGCCTGAAGACGGTCATA
4	12	3	4C	F02		YOL141W	PPM2	TGAGCCGTACTGGCCTACTA	GTTCGACCTTGACCTCGGTA
4	12	4	4D	F02		YDR534C	FIT1	TACTTCTTACGGTCGATCCG	CCTGTATGACACATCACTAG
4	12	5	4C	F03		YPL129W	TAF14	TGAGCTACCGCCGTCAGTTA	GTTCGCCGGCGACTTCGATA
4	12	6	4D	F03		YGR027C	RPS25A	ACGACGGTGTAGCATCTAAT	ATAGGGAGCGCATCTGCCAT
4	12	7	4C	F04		YLL029W		CATACTATAAGCACGGGTAC	AGTAGTCCAAATTCGGGTAC
4	12	8	4D	F04		Q0275	COX3	CAGACGTAACTACTCATAGC	CAGATCCTAAGAGCAGTTAC
4	12	9	4C	F05		YLR137W		ACTAGATAACAGATGCGCCG	TGAGTGGCACGTTCGCTACT
4	12	10	4D	F05		YPR121W	THI22	CAGACGTTAATAGCCGACAC	CGCCCGTCACACGTATGAA
4	12	11	4C	F06		YLR404W		AGTACGTCACAGAACTGAGC	ACACCATTAAAGGTACGCGC
4	12	12	4D	F06		YPL125W	KAP120	CAGACTCAACTATGGATACC	CGACCTCAAGCGTGCGATAT
4	12	13	4C	F07		YPR047W	MSF1	AGTACGTTAAGATAGACCCG	ACACCCGCAAAGACGTAGGT
4	12	14	4D	F07		YBL022C	PIM1	CAGACTGAACTCAATGTACC	CGACCTTACCAGCGAGATAG
4	12	15	4C	F08		YER011W	TIR1	AGTAGAAACATCGAGTCGC	ACACCGAAATAACTCTCGTG
4	12	16	4D	F08		YDR356W	SPC110	CGACCCACACTAGGAGAGAT	CGTAGCACAGATCACTATAC
4	12	17	4C	F09		YML123C	PHO84	TTCTCTGCACTTCGCGGGAT	CGCCATCCAAGGGCTGTATA
4	12	18	4D	F09		YER038C	KRE29	CGACCCGTACACATGATGAG	CGTAGCGAACTTGTGCGAAA
4	12	19	4C	F10		YMR061W	RNA14	TTCTGCTGAGCGCCGTCAT	CGCCGACCAATGGGCATATA
4	12	20	4D	F10		YJL153C	INO1	CGTACTGTAGAATAGGGACT	GACGGTAATCGAGAGTAACT
4	12	21	4C	F11		YGL258W	VEL1	CATACGAACTGCACAGACGG	AGTAGTAACCATTAAGCCGC
4	12	22	4D	F11				empty
4	12	23	4C	F12		YHR203C	RPS4B	ATTTCCGGCACCCAAGGAGA	CACGGTTGACAAGATGATAC
4	12	24	4D	F12
4	13	1	4A	G01
4	13	2	4B	G01		YDR036C	EHD3	GCGTGCGGAGACCTCATTTA	GTCAGTTTACGGCACGGCAA
4	13	3	4A	G02		YPR122W	AXL1	CGTCTTTCAAGTCAGGCGAA	GACTGTGAATGAGATGTCCA
4	13	4	4B	G02		YFL040W		CTACTGGAATATACGACCCA	CTCGCTCGACATCAGGGATA
4	13	5	4A	G03		YKR010C	TOF2	CGTGCTCGAAGGATTTGACA	GACTTCTTACCCATATCGGA
4	13	6	4B	G03		YGL110C	CUE3	GTGACCAGCGGCACGTATAT	GTGATGTCAGAGTAGACTTC
4	13	7	4A	G04		YMR205C	PFK2	TATGCTAGATGATTCGCGGA	TGAGAGGCAGTGTATCCCTA
4	13	8	4B	G04		YDR242W	AMD2	GACATGATATGAGAATGCGC	GTACTGGGAATTGTGTTACC
4	13	9	4A	G05		YPR185W	ATG13	TATGTCCCACGGGCACGTAA	TGAGGCGAGGTCCCTACTAA
4	13	10	4B	G05		YGL112C	TAF6	CGAGTGAATATAAGTGCCC	GATATGCGAAGTTTAGGTCC
4	13	11	4A	G06				empty
4	13	12	4B	G06		YBL045C	COR1	CAAGGCTAATAGAATTGACC	GATCGGATAATAGTTAGGCC
4	13	13	4A	G07		YNL054W	VAC7	TATGTGCTACTATCCTGCCA	TGAGGGCGAGCTATCTATCA
4	13	14	4B	G07				empty
4	13	15	4A	G08				empty
4	13	16	4B	G08		YGR119C	NUP57	CGCACCTTAATTGACAAGTC	GATTGCCTAATGAGTCTGAC
4	13	17	4A	G09		YDL145C	COP1	TATTGGCGACGGTAGCTTAA	TGAGGGTACGTGTTATCCAA
4	13	18	4B	G09		YDR072C	IPT1	CGGTTGTAATCAATGGTAGC	GCCGGTTCAATCTTCTATAC
4	13	19	4A	G10		YKR009C	FOX2	TCAATACTGTTGCCACCGTA	TGAGTCTGAGGCCACTGTCA
4	13	20	4B	G10		YLR378C	SEC61	CGTAATTTAGAAGTCCAGCC	GCGCGGTGAATTGATTATAC
4	13	21	4A	G11		YMR212C	EFR3	GCCGATAGACGATCAGCCAA	GGGCTACCGCATCCAGTATA
4	13	22	4B	G11		YLR276C	DBP9	GTTAAGTAATAGGGATTCC	GGACGTGCAATCTTGTGACC
4	13	23	4A	G12		YMR001C	CDC5	TCACCAGGGCCTACGTGTTA	TGATGGCACGTTGGACATA
4	13	24	4B	G12
4	14	1	4C	G01
4	14	2	4D	G01		YLR113W	HOG1	CGTACTTCAAGGTATTAGCG	GACGGTACAGGACGTTACTA
4	14	3	4C	G02		YOR125C	CAT5	CGATAAACACCAGTACCTGT	ATGATGCTAACCTGTCACAC
4	14	4	4D	G02		YDR098C	GRX3	TGAAGGACACGGGCTCTAAT	TATCATCGACTACGTGCCAT
4	14	5	4C	G03				empty
4	14	6	4D	G03		YLR348C	DIC1	GACGCTTTAGACATAACACC	GCGGTATCACCTACTCGATG
4	14	7	4C	G04		YBR086C	IST2	TTATGTACCGTGCTCTCCGG	ATCCCACGAACGATGAATCT
4	14	8	4D	G04		YBR253W	SRB6	GACGCTAGAGCACCGACATT	GCGGTACTATCAGCGACTAG
4	14	9	4C	G05		YLR291C	GCD7	TTCACTCAGTCGGATGATAG	ATCCCTACACAACTGGGTAT
4	14	10	4D	G05		YNL032W	SIW14	GCGGACTCACCCTTAGTGTA	GTACGTTGACAGTCTGCACA
4	14	11	4C	G06		YLR448W	RPL6B	TTCCATGTATCGAGCGTCAG	ATGCAAGTACAAGAGCGGTT
4	14	12	4D	G06		YKR093W	PTR2	AAGCACGAAGGTGGTCTAAT	ATTGGTGCTCCACTTGCCAT
4	14	13	4C	G07		YPR036W	VMA13	TTATGACCGTCTTCTCAACG	ATCAACGGACAATACCTGCT
4	14	14	4D	G07		YHL023C	RMD11	GCGGAGAGACGCTATCCTAA	GTACTAATGTTGGATACGCG
4	14	15	4C	G08		YEL009C	GCN4	TTCTGAGCCTCGGATACTAG	CAAATCGCATGACACACGGT
4	14	16	4D	G08		YCR033W	SNT1	GCGGAGATACCGTGACCTAT	GTACTACTCTATATTCCCGG
4	14	17	4C	G09		YMR063W	RIM9	TTGCTTCGAGTCCGTACTGG	CACAAGCGACCAGAAGCGTT
4	14	18	4D	G09		YOR177C	MPC54	GTACGGTCACGGATACCCTA	GTGTCCGTACCGCTGTCTAT
4	14	19	4C	G10		YMR104C	YPK2	TTGTCGAGTCTCATCCAACG	CACAGAAGCTAAGACCTTGT
4	14	20	4D	G10		YOR007C	SGT2	GTACGTGACGCCCCAGTAT	GTGTCCTACTAGCCCGTATG
4	14	21	4C	G11		YGL259W	YPS5	AAACGCGAAACAGCCTCGGT	CACAGGCTAAGACAGGAGCT
4	14	22	4D	G11				empty
4	14	23	4C	G12		YBL112C		AAATAACTAACCGCCTGCGT	CACCGGCCAAGAAGTACAGT
4	14	24	4D	G12
4	15	1	4A	H01
4	15	2	4B	H01		YDL160C	DHH1	CTAAGATGTTCTAATCGCCC	GGAGAATGGTGTATCATCAC
4	15	3	4A	H02		YDR416W	SYF1	GCCGCCAGACCGTGATATTA	GGGCTTGTAGAGCTTACTCA
4	15	4	4B	H02		YGL076C	RPL7A	CTACATATAATTCGAGGGCC	GGAGCTATACATGCCTATCC
4	15	5	4A	H03		YOR217W	RFC1	TGATTTCTACGCGGCGCGA	TTCTTATAGTAGGCTCGCCA
4	15	6	4B	H03		YEL065W	SIT1	CGTTTCTAAGGATCTGGAC	GATTACCGAGCCATAGCAAC
4	15	7	4A	H04		YAR035W	YAT1	TGCAGGGAGGTCTATCTATA	TTGAGCTTAGCGCGTTAGCA
4	15	8	4B	H04		YDR294C	DPL1	CGTTTCACAATGGAGGACAC	GGAGAATCCTTATTACTCGC
4	15	9	4A	H05		YKR099W	BAS1	TGCATCGACGTGGGTTCATA	TTGAGTGAGCTGCGCTTATA
4	15	10	4B	H05		YEL042W	GDA1	CTATGGATAAGCGTTTGCAC	GGCCGTGAATTATCATAGAC
4	15	11	4A	H06		YML111W	BUL2	TGCCGTCCACTTCGTTGGTA	TTGCCCGTAGTCAGCTTAGA
4	15	12	4B	H06		YBR029C	CDS1	CTATTTGCACGCGGAATTAC	GGGAGTTTAGAGATCCTATC
4	15	13	4A	H07				empty
4	15	14	4B	H07		YJR084W	CSN12	GAATAGCCGATAATCTCAGC	GTACGGGTAATTGATTGTCC
4	15	15	4A	H08		YPL195W	APL5	TGCCTGCACTCTCTGTGGTA	TTGCTAGACTGTTATGCCGA
4	15	16	4B	H08		YHR006W	STP2	CTTAAACTCTAATTCGGCGC	GGTAGCATAGGATATTTCGC
4	15	17	4A	H09		YFR002W	NIC96	CCTTAGACGCTACTGTATTG	CCGTTAGCACTCGACGTTTG
4	15	18	4B	H09		YDR062W	LCB2	CTTAGGGAATCGAATCTAC	GGTCCATGAAGTTTGAGTAC
4	15	19	4A	H10				empty
4	15	20	4B	H10		YLL011W	SOF1	CTTGGGCTAATATAGTCTCC	GGTCGTTGAATTGTCTCACC
4	15	21	4A	H11		YPL012W	RRP12	TGCGAGCAGTGGCTATTAA	TTGGCCTTAGCGGTCTACGA
4	15	22	4B	H11		YLR273C	PIG1	CTTTGCGGAATCTATATTCC	GGTGTTACCTCCAAGCGAAC
4	15	23	4A	H12				empty
4	15	24	4B	H12
4	16	1	4C	H01
4	16	2	4D	H01
4	16	3	4C	H02
4	16	4	4D	H02
4	16	5	4C	H03
4	16	6	4D	H03
4	16	7	4C	H04
4	16	8	4D	H04
4	16	9	4C	H05
4	16	10	4D	H05
4	16	11	4C	H06
4	16	12	4D	H06
4	16	13	4C	H07
4	16	14	4D	H07
4	16	15	4C	H08
4	16	16	4D	H08
4	16	17	4C	H09
4	16	18	4D	H09
4	16	19	4C	H10
4	16	20	4D	H10
4	16	21	4C	H11
4	16	22	4D	H11
4	16	23	4C	H12
4	16	24	4D	H12
5	1	1	5A	A01
5	1	2	5B	A01
5	1	3	5A	A02
5	1	4	5B	A02
5	1	5	5A	A03
5	1	6	5B	A03
5	1	7	5A	A04
5	1	8	5B	A04
5	1	9	5A	A05
5	1	10	5B	A05
5	1	11	5A	A06
5	1	12	5B	A06
5	1	13	5A	A07
5	1	14	5B	A07
5	1	15	5A	A08
5	1	16	5B	A08
5	1	17	5A	A09
5	1	18	5B	A09
5	1	19	5A	A10
5	1	20	5B	A10
5	1	21	5A	A11
5	1	22	5B	A11
5	1	23	5A	A12
5	1	24	5B	A12
5	2	1	5C	A01
5	2	2	5D	A01				empty
5	2	3	5C	A02		YCR019W	MAK32	AGCGGTGGAAATGCTTACAA	CTCCGCCCAATGAGATAGAA
5	2	4	5D	A02		YMR272C	SCS7	CGGTATAACTTCTCTCAAGG	CGTTCAGACATAGTAATCCC
5	2	5	5C	A03		YBR241C		AGCTCCGCAAATGGGCTACA	CTCCTGCAAGTCTGGTCAAA
5	2	6	5D	A03		YBR198C	TAF5	CGGTGATAAGCTCCATCCAA	CGTTGAAGGTGACGACATAC
5	2	7	5C	A04		YLR017W	MEU1	AGGGCTCTAAATGGTTCACA	CTCTGTTTAATGGCGCGCA
5	2	8	5D	A04		YMR296C	LCB1	GGTCGCTCCATCTGACTAAT	TTTGAGGCAGCTACGCCCAT
5	2	9	5C	A05		YML089C		AGGTGACCAAATCTTGTCCA	CTGCTTGGACCAGCCAGTTA
5	2	10	5D	A05		YNL241C	ZWF1	CGGTGTAGACAGATGACATA	CGTTGGAAGTTACGCGAATC
5	2	11	5C	A06		YFR011C		AGTTGGAACCCGATGCAAGA	CTGGATGCAAGTTCGGCACA
5	2	12	5D	A06		YMR024W	MRPL3	CGGTGTTTACAGCAATCCAT	CGTTGTACCATGAAGGCGTA
5	2	13	5C	A07		YPL261C		ATCCAACCGGGAGGAACCTA	CTGGGCCAAGTTCTGAGAC
5	2	14	5D	A07		YML038C	YMD8	CGGTTATCACCACGACGAGA	CGTTGTGGAAATAACACCCA
5	2	15	5C	A08		YPR075C	OPY2	GACAGTCTAATCACTCGTAC	GTATAGTCAGAGCTGGCACC
5	2	16	5D	A08		YML130C	ERO1	CAAATTCATATACACGGGCC	CAGAAGCACCACCAGGAGTT
5	2	17	5C	A09		YPR109W		CAGGGTCAACTCCGCATAAA	CTTGGTGTAATAGCCAGCCA
5	2	18	5D	A09		YLL026W	HSP104	TACTCGTACCTCCGTAGATA	GTATCTAGCGCCACGATGGA
5	2	19	5C	A10		YCR071C	IMG2	ATGGTCCAACGGAGGCACAA	TTCGGGAATAGTCATGCCA
5	2	20	5D	A10		YLR287C		CGTACAGACTCTTACCAAGT	CTAACTAGCTGTAAGCGACC
5	2	21	5C	A11		YDL186W		ATTTGCTCAACGGCTCCAGA	CTTCTCCCAATTACGAGGAA
5	2	22	5D	A11		YML019W	OST6	CGTACATAATCTGAGCCAAC	CTAAGAAAGAGGATGGCCCT
5	2	23	5C	A12		YPL205C		ATTGGGTAACGCTTGCAGA	CTTGGCCGAAGGCTCTGTAA
5	2	24	5D	A12
5	3	1	5A	B01
5	3	2	5B	B01		YOL160W		ACGCAGCGATTGCAGCTAAT	TTCAGTGAGAGCTGCGCCAT
5	3	3	5A	B02		YLR062C	BUD28	GTGTAGTTCGGCGATCCCA	GTGTCGCGCCCGAGTTATTA
5	3	4	5B	B02		YOR084W		GGTGCGTAATCTGTTGACTA	GGTTCTAATTGTCGGGAATC
5	3	5	5A	B03		YPR130C		GTGTATGGAGCACCTTAGTC	TAGGGTACTGATGAGCACTC
5	3	6	5B	B03		YNL184C		TATGCCCTCAGACCTATTTG	GACCTACGATTGTGACGAAT
5	3	7	5A	B04		YEL017C-A	PMP2	TAGGATGTAGCAGTAGTCTC	TAGGTACAGTGCTGGATACT
5	3	8	5B	B04		YNL335W	DDI3	GTGACTGTACTACTTCCACG	GGTTGAATGGTTCGCACTAA
5	3	9	5A	B05		YGL053W	PRM8	TAGGCCGACGCCGTAGTTTA	TCTCCGCTACGGCTGTGTAA
5	3	10	5B	B05		YNR050C	LYS9	GTGAGACTAGCGCCCACTAT	GGTTGATCCCACCGCTGTTT
5	3	11	5A	B06		YPL034W		TAGGCGCTAGGACTCGTTAT	TCTCCGTACTCGCGTTTGAG
5	3	12	5B	B06		YML010W-A		TACTGCGGACCTGGATCTAC	GGTTGCACCTTGACCCGTAA
5	3	13	5A	B07				empty
5	3	14	5B	B07		YMR046W-A		TACTGTGAGGATAGTCAAC	GGTTGCACCCGCTCATATT
5	3	15	5A	B08		YCR102W-A		TCTATCTCAGCTACGGTCGA	ACGGCGATAAGTCTATGAC
5	3	16	5B	B08		YNL100W		CAGGAAGCACACCACGGTAT	CATTTCTAATACAGCAGCCG
5	3	17	5A	B09		YDL152W		TCTATGAGATGGCACGTAAC	ACGCGCGAAAGCGTCATAA
5	3	18	5B	B09		YFL020C	PAU5	TCGGTGGTACGTTCTAGCCT	GGTTGTAGACGATTGTCATC
5	3	19	5A	B10		YOR268C		TCTATGGCACTATGTCGAGT	ACGGGCTCAAAGTATGATAA
5	3	20	5B	B10		YGR011W		TTCCGCGTAGAGGTAATAGA	GGTTTAGACGCGATAGTAAC
5	3	21	5A	B11		YOL050C		ACGGACTGAAAGTGATCTAC	ACGGTATAAAGTTGTACGC
5	3	22	5B	B11		YBR301W	DAN3	CAGGAATAAGCTCACCAGCG	CCAAACCATTATGAATCGCG
5	3	23	5A	B12		YOL129W	VPS68	ACGGAGTAACACTGAGTACC	AGGCAACTAACTACACGTCG
5	3	24	5B	B12
5	4	1	5C	B01
5	4	2	5D	B01		YPL123C	RNY1	CGTATCTAATATGAATCGGG	CTAGACCCGCACATATTGT
5	4	3	5C	B02		YBR205W	KTR3	CAGGTTTCACCAATACCAGA	CTTGTGAAGTTATGGGACCA
5	4	4	5D	B02		YMR203W	TOM40	CGTACCTCAAGTTCACATGA	CTAGCCTATGCAATATCGC
5	4	5	5C	B03		YBR298C	MAL31	CAGTGGCCCATACAAGTCAA	CTTTCTGTAATAGGCCCACA
5	4	6	5D	B03		YMR257C	PET111	CGTACTGAATAGAGATTGCG	CTAAGCGTGTAGAACAGATG
5	4	7	5C	B04		YBR087W	RFC5	CAGTTTCCACAATCAGCAGA	CTTTGGAAGTTCAGCTACCA
5	4	8	5D	B04		YMR284W	YKU70	CAAATTGTATAGACGACCGG	CAGAATAAGCTACACCCGTG
5	4	9	5C	B05		YNL015W	PBI2	CATCCGCCAAGCAGAGTGAA	GAACGTGGAGGACATTCCCA
5	4	10	5D	B05		YNR030W	ALG12	CGTAGACGAAGGGTCCCATA	CTAAGGCCGACGACACGTTA
5	4	11	5C	B06		YGL007W	BRP1	CATGCGGGAAGCAGCTATAA	GAAGGGCTAGGAATCTATCA
5	4	12	5D	B06		YMR017W	SPO20	GTGAAGGCCGTAGATACAAC	GTATGAATGGGTAGTCACTC
5	4	13	5C	B07		YPL278C		CATTCCCGAAGATGTGCAGA	GACCCAACTTTCCGGTAATA
5	4	14	5D	B07		YML032C	RAD52	CGTATTGTAAGGATTGAGCC	CTAAGTATCTAGCACTCAGG
5	4	15	5C	B08		YPR073C	LTP1	CCACGGGCAAGATTCTCTAA	GACCGGGCAATCACTTCAGA
5	4	16	5D	B08		YML046W	PRP39	CGTCAATCACATTACCGAGA	CTAAGTCACGTACCCAGAAG
5	4	17	5C	B09		YPR140W	TAZ1	CCCACGCCAAGGATAGGATA	GAGTTTCCAATCTCTCCAGA
5	4	18	5D	B09		YLR163C	MAS1	CGTCAGACACCTATCAGAGG	CTAATATGATGACAGTCCGC
5	4	19	5C	B10		YDL032W		CCCAGATCAAGCGATGCAGA	GATAGCTGAATCTCCAGGAA
5	4	20	5D	B10		YLR246W	ERF2	CGTCCCAATCAGCATAGATA	CTAATGCAATTCAATGCCGC
5	4	21	5C	B11		YOR345C		CCCATCGAAGCATGTGTAAA	GATCAACTCCTCCAGATGAA
5	4	22	5D	B11		YML015C	TAF11	CGTCCCTAATACATTGACTG	CTAATTGAATAGAGGTCCCG
5	4	23	5C	B12		YNL028W		CCCGAGCCAACTGGAGATAA	GATCCCGCAATGTAGAGGAA
5	4	24	5D	B12
5	5	1	5A	C01
5	5	2	5B	C01		YOR016C	ERP4	CAGGCACAAGATTGAGCACG	CCAAAGTTGTGACACCAAGT
5	5	3	5A	C02		YLR059C	REX2	TCTATCGTACTGGAGGCACA	TCTCGACTATCTGCTAGGAC
5	5	4	5B	C02		YOR082C		AACAATCTAAACGTGCGTCC	GGTTTCCACTACGGCCATGT
5	5	5	5A	C03		YKL169C		AGGAGAGCAACCTACACTCG	ATCGCAGAACCTCGACTAAG
5	5	6	5B	C03		YNL205C		ACCTTTAGAAACAGAGTCGC	GGTTTGCACTCTGAGCCAGT
5	5	7	5A	C04		YEL054C	RPL12A	CGACCTGTCATTCCAGTAAT	TGAGATAGGCCGCCATCCAT
5	5	8	5B	C04		YNR004W		ACGAAACAATACTTCCGCTG	GGTTTGGACGATTGCTCATA
5	5	9	5A	C05		YGL072C		ATCGAACTAACGTACATGCC	ATCGCCTAACCTAGATACAG
5	5	10	5B	C05		YNR052C	POP2	ACGAACGAACACGTCACGGT	GGTTTGGCAGACGCTTCTCA
5	5	11	5A	C06		YPL102C		CAGAGCAGAAGCACTCACGT	CAGATTCGACGATAACTGAC
5	5	12	5B	C06		YML013C-A		AGCCCGAGAAATCTAGTACC	GTAACGCGGAGGATTCCAT
5	5	13	5A	C07		YPR142C		CAGAGCGCAAGATACGAGCT	CGACGACGAAGCTGCATGAA
5	5	14	5B	C07		YMR052C-A		AGCCCTTAACACTTCGTAGA	GTAAATATTTGAGAGCGTCC
5	5	15	5A	C08		YDL023C		CGACCGCACACGATGTATAA	CGACGAGCACCAATTCGAGA
5	5	16	5B	C08		YNL110C	NOP15	CAGGGACAAGAGTTGACATC	CCAACTCTATATCACGAGGA
5	5	17	5A	C09				empty
5	5	18	5B	C09		YBR116C		CAGGGCACAATACCTTAGAC	CCAAGACATCTACAGACGTG
5	5	19	5A	C10		YJL223C	PAU1	CGACCGCCAAGTACGTTAGA	CGTAGCTGAGAAGTAAACCC
5	5	20	5B	C10		YGR063C	SPT4	ATATAAATCGCATACCGCGC	GTAACTCGTTTCACCGCGAA
5	5	21	5A	C11		YOL067C	RTG1	CGACCGGAACTCGTCGATAA	CGTAGCTTACCACTAGCAGA
5	5	22	5B	C11		YGR290W		ATTCGTCCAACGCGGTCGAT	GTCACAGATTAGTAGGCACG
5	5	23	5A	C12		YOL131W		CGTAGAACTTTGTGACACGC	CGTAGGAAGTCGAGTACACT
5	5	24	5B	C12
5	6	1	5C	C01
5	6	2	5D	C01		YPL095C	EEB1	CGTCCTAAGTCCAGGCAAGT	CTACACAGGCCACGAGATTG
5	6	3	5C	C02		YCL052C	PBN1	CCCGTGCAACGATTTGACAA	GATCGGGACCCAGCCTTATA
5	6	4	5D	C02		YMR243C	ZRC1	GGCGCGACCTATTTACTAAT	CGGATGAGACTTATTCCCAT
5	6	5	5C	C03		YBR237W	PRP5	CCCGTTGAACTGCCGGATAA	GATCTGCCAATGCCGCGATA
5	6	6	5D	C03		YMR261C	TPS3	CGTCGATAACTTCTTTACCG	CTACACTAATTGCAGCAGCA
5	6	7	5C	C04		YLR019W	PSR2	CCCTCCCGAAGGTAAGGATA	GATGAGTCAATGGTCCCACA
5	6	8	5D	C04		YNL218W	MGS1	CGTCGTTACACCAGGCGATA	CTACATCTAAGTATGCTGCC
5	6	9	5C	C05		YPL178W	CBC2	CCGCAGGGAACTTCAGCATA	GATGCTTCACCCATACTTGA
5	6	10	5D	C05		YOL101C	IZH4	CGTTTGAAGTCCACCAGGA	CTACCCTAATGCACAGGATA
5	6	11	5C	C06		YPL223C	GRE1	CCTTCTTGAATACCAGAGCA	CGCACATTAGACAGAGAGGC
5	6	12	5D	C06		YMR026C	PEX12	TGTCTCATAGCTGATGGCAT	CCGCCCAGAACTGTGGATAA
5	6	13	5C	C07		YPR020W	ATP20	CCTTGATGACAGCACAGGCA	CGCACGTAATACAGCCAGGA
5	6	14	5D	C07		YML043C	RRN11	CGTGAAGGAGCTTGAATATC	CTACCGGAATGACCATATAC
5	6	15	5C	C08		YPR076W		CCTTGCATACCACTATTAGG	CGCACTCCACAGATTTGAGG
5	6	16	5D	C08		YML020W		GCGGACCCAGGGCTATTTAT	GCTCAGTTACATTCGGACG
5	6	17	5C	C09		YPR154W	PIN3	CCTTTAATTATAATCCGGC	CGCATACTAAGGAGTCGAGA
5	6	18	5D	C09		YLR069C	MEF1	GCGGACTACTCCACGTATTG	GCTCATACCGCCATTGATGT
5	6	19	5C	C10		YER099C	PRS2	CCTTTAGCACAATGACTGAC	CGCATCATAAGTCATCACGA
5	6	20	5D	C10		YLR130C	ZRT2	GCGGATAGACCATTATTGAC	GCTCCAATGTTGTAGAATCC
5	6	21	5C	C11		YOR333C		CCTTTGACAAGTATGTAGCC	CGCATGTAAGCGGCCCATAA
5	6	22	5D	C11		YML021C	UNG1	GCGGCCAATTCGGCGATAAT	GCTCCAGAATCTTTATTGCC
5	6	23	5C	C12		YNL074C	MLF3	CCTTTAAGACACTAGATGAG	CGCATTCGAGCACACTATGA
5	6	24	5D	C12
5	7	1	5A	D01
5	7	2	5B	D01		YOR020C	HSP10	GTCGAGGCACGAGTTCTCAT	GTCACAGTCCACCTTTGTAT
5	7	3	5A	D02		YLR075W	RPL10	CGTAGAAGCGGTCGATATAA	CGTAGGACACGAGCGTATAT
5	7	4	5B	D02		YOR107W	RGS2	CAGGTAATACAAGTTCACCG	CCAAGCAATCTTAATGACCG
5	7	5	5A	D03		YHR126C		CGTAGACTAAGTACCTAGAC	GACGGTATAGCGAATCGTAC
5	7	6	5B	D03		YNL203C		CCTCGATCACCAGAGTTAGA	TACTTGTCACTCAGACCGTA
5	7	7	5A	D04		YBL107W-A		GACGGACCAGTATCACACGA	GACGTAGTAATCATGTCTCC
5	7	8	5B	D04		YNL328C	MDJ2	CGGCTACCACGCAGATGATA	TCGTAGCGACTCTCCAGGTT
5	7	9	5A	D05		YOR331C		GCGGATAAGTCTTGGTACTA	GCGTACCCACTCGATATAGA
5	7	10	5B	D05		YNR042W		CGGCTATAACTTAGTCTACC	TCGTAGGACTCGGGTCTATC
5	7	11	5A	D06		YPL114W		GCGGCGACACCGTCTTATAT	GTACTGCATATCATCGACG
5	7	12	5B	D06		YML090W		CTAGTGACACCAGGGACAGA	TTCGGTATAGTGGAGTCTCA
5	7	13	5A	D07		YPR150W		GTGTATTAGAGCCAGCGAC	GTGTCTACCGCCAGCTATGT
5	7	14	5B	D07		YMR075C-A		CTAGTTACAGATCGTACTCC	TTCGGTCGATCTGAGGTAAC
5	7	15	5A	D08		YDL026W		GTGTATTCAGATCGACGCCC	GTGTCTATATCGGCACGAGT
5	7	16	5B	D08		YNL105W		CTGATAGGAAGTGTCGCTAA	AACAGTTAAGAACCTCTCGC
5	7	17	5A	D09		YLR264W	RPS28B	GTGTCACCCTCGCGTATAAG	TAGGTATTAGAGTCTCGCAC
5	7	18	5B	D09		YLL025W	PAU17	GACACGGGACGAGACTACTA	ACGACATCAAACGTCTAGCG
5	7	19	5A	D10		YBR285W		TAGGCTCGACCTCGCGTTAT	TAGGTCAGATCATGCGCGAC
5	7	20	5B	D10		YGR074W	SMD1	GACACTAGGCGACATGACTC	ACGACCACAACATACGGGTG
5	7	21	5A	D11		YOL077W-A	ATP19	TAGGCTCTACCGTCCTGAGA	TAGGTCCCACTATACGATGC
5	7	22	5B	D11		YGR293C		CAGGTCTGACAAGGCAATAT	CCAAGCCGATCACAAGTGGA
5	7	23	5A	D12		YOL161C	PAU20	TCTCACTTATCAGTATCGCG	TCTCGCCGACGTGGTCTTAA
5	7	24	5B	D12
5	8	1	5C	D01
5	8	2	5D	D01		YPL092W	SSU1	GCGGGTAATCCGTCAGACTA	GCTCGACAGTACGTGAGAAT
5	8	3	5C	D02		YBR271W		CTGACGATACCTACCTGAGG	GTATCAGTACGCACTTTGAG
5	8	4	5D	D02		YMR209C		GCGGGTGACCAGTTATCCAT	GCTCGACCCTATCGTAGATG
5	8	5	5C	D03		YCR011C	ADP1	CGAACGGGCTGGAATACCTA	CGCCGACAAGTCCTGAGAAT
5	8	6	5D	D03		YNL107W	YAF9	GCGGTAATCGGTGCATCAAA	GCTCGCTGACCTACGGTTTA
5	8	7	5C	D04		YLL057C	JLP1	CGAACGTAATTTAAGTCCCG	CGCCGCGTAAGCAACAATT
5	8	8	5D	D04		YNL115C		GCGGTCATACCCGTCATAGT	GCTCGTATAGCATCCACGGA
5	8	9	5C	D05		YDR513W	GRX2	CGAACTGTATTCAAGGAGGA	CGCCTGTTAATCCCGGTAGA
5	8	10	5D	D05		YOL104C	NDJ1	CAACAAACATTCACCGTGG	CAGACAGACCAGAAGGGCTT
5	8	11	5C	D06		YPL225W		CGAAGTACAGGAGACAGTTC	CGCGATACACTCATACAGGA
5	8	12	5D	D06		YML048W	GSF2	GCGTAAACTTATGATCCCTC	GCTCTGTCAATTCTTCAGCA
5	8	13	5C	D07		YOR364W		GCGCTTGAATTGCGAGCACT	GCTCACGTACTCGACAGAAA
5	8	14	5D	D07		YML128C	MSC1	GCGTAGACCGCACGTCATAT	GCTGAAGTTTATGGACCCTA
5	8	15	5C	D08		YPR077C		GCAGTTGCCATCCTGATAAT	TACGGTCGCATGAGTACCAT
5	8	16	5D	D08		YMR081C	ISF1	GCGTAGTTACCATGCTCACA	GCTGAATTAGGTAGACTGAC
5	8	17	5C	D09		YPR153W		CGAATACTAGACACATTGCG	CGCGCATGACCAGCAATTAA
5	8	18	5D	D09		YLR376C	PSY3	GCGTATTCACCCATCGGAGT	GCTGACCATTCATGCGAAAT
5	8	19	5C	D10		YAL035C-A		CGAATCGCAATAGAGCTACC	CGCGCCATACATACTAATGA
5	8	20	5D	D10		YLR360W	VPS38	GCGTCAGAATTTATGCCACA	GCTGAGACCTACGGACCTTA
5	8	21	5C	D11		YOR387C		CGAATGAAGGATCGAGACCT	CGCGCTCAAGAAATAGGAGT
5	8	22	5D	D11		YML018C		GCGTCCTGACACTTATCATG	GCTGAGCACCGCGCTTATTA
5	8	23	5C	D12		YNL067W	RPL9B	CGAATTGCACCTAAGCTCAG	CGCGGAAGAAAGCATATTTG
5	8	24	5D	D12
5	9	1	5A	E01
5	9	2	5B	E01		YOR039W	CKB2
5	9	3	5A	E02		YLR091W		TCTCAGTGATTAGTAGTCCG	ACGGTAAAGTAACTACGCCC
5	9	4	5B	E02		YOR111W		GCCGAATGTCGCTACCGATA	AGCCTCGTAAATCTCTCAGA
5	9	5	5A	E03		YJL067W		ACGGCACAACCACGAAGTGT	ACGGTATGAAATAGCACTCC
5	9	6	5B	E03		YDL119C		GCCGACCCATCGTAGTAGAT	AGCCTTATAGAACCAGCTAC
5	9	7	5A	E04		YAR075W		ACGGCAGTAAACAGATGTCC	AGGCGCTAACAGTCCAGAAC
5	9	8	5B	E04		YNR005C		ATTTCATGCACATAGCACGC	GTCACCGTATCCCAGGGTAT
5	9	9	5A	E05		YOR314W		ACGGCGAGAAATACGATGCC	AGGCGGATAAATGTTACGAC
5	9	10	5B	E05		YOL018C	TLG2	GGTGCGTCACGATCTCCTAT	ATATAGAACGGAAGCGCCGC
5	9	11	5A	E06		YPL185W		AGGATAGTAACCACTCCACG	AGGCGGCAACAGTATGTAAC
5	9	12	5B	E06		YML106W	URA5	CAGGTCTTACAATACGTGAG	CCAAGCGAATGCAACGTATC
5	9	13	5A	E07		YCR040W	MATALPHA1	AGGATCTCAAAGTTGTCGAG	ATCGCTCTAACCGTCGGAGA
5	9	14	5B	E07		YMR135W-A		CAGTCGTTACAACTTCGAGA	CCAAGTGAAGATGGGCACAC
5	9	15	5A	E08		YDL034W		AGGATTAGAACCTACGCACC	ATCGGAACCTACTTACAAGC
5	9	16	5B	E08		YNL155W		CAGTGATGACAGAAGTAGCC	CCAATCTAACTATTTCGCGG
5	9	17	5A	E09		YOR146W		ATCGAGGTAACGCCATATAC	ATCGTCGAACCCTCGGATA
5	9	18	5B	E09		YLL047W		GTGAGGCTACCGCTCTACTT	CACGAGGCAAGACTAGAGCT
5	9	19	5A	E10		YBR252W	DUT1	ATCGCACGAACCTGTAATAC	CAGCACTTAATATAGACGCG
5	9	20	5B	E10		YGR176W		GCGTTATTACCGACTCCAGT	GCTGGAGGACCATTCCCATA
5	9	21	5A	E11		YOL108C	INO4	GTGATATTACATTTGGCGCG	GTGCCGACCGCTATGCTATA
5	9	22	5B	E11		YAL068C	PAU8	CAGTGCATACCAAGCGACGA	CCAATGACACACTATACTGG
5	9	23	5A	E12		YOL163W		GATATACAGGATTATGGCGC	GCAACGACTTGTACGGAAAT
5	9	24	5B	E12
5	10	1	5C	E01
5	10	2	5D	E01				empty
5	10	3	5C	E02		YBR287W	ZSP1	CGACAAGGCATTCACACTAG	CGCGGACGACAATTTAGGAC
5	10	4	5D	E02		YMR215W	GAS3	GCGTCGAATGGCGTCTAACT	GCTGAGTCACCCATTACGGA
5	10	5	5C	E03		YKR025W	RPC37	CGACCAGACCACTTAGAGTT	CGCGGTGGACAATAAAGTAC
5	10	6	5D	E03		YNL063W	MTQ1	GCGTGAGTAATTTGACTACG	GCTGCAATTCTTCCACGATG
5	10	7	5C	E04		YLR005W	SSL1	CGACTCAAGGATCTACACAT	CGCTCCAATCCAGTGGGTAT
5	10	8	5D	E04		YNR009W	NRM1	CAACAGCGTCACAGACATGG	CAGACCCAAGCCAAGATGGT
5	10	9	5C	E05		YFL006W		CGACTTAGAATACTGACACG	CGCTCTTCACACGAGTGGAT
5	10	10	5D	E05		YML105C	SEC65	CAACAGGTGGACAGAATCCG	CAGAGACCACAATCACTGTT
5	10	11	5C	E06		YPL233W	NSL1	CGAGAATACTCAATACGGTC	CGCTGAAGGCCCACGATTAT
5	10	12	5D	E06		YML074C	FPR3	CAACAAATGACACCTCGTG	CAGATTTAAGGCAATGACGC
5	10	13	5C	E07		YPR012W		GACGGCTAGATGCCTATAAT	GTACGTCCAGTTCTTACCAT
5	10	14	5D	E07		YMR018W		TAACATGCTTCAAGAATCGG	CAGCAACTCCCATAGAAGGG
5	10	15	5C	E08		YPR094W	RDS3	CGAGACAGATACCACCATTT	CGCTGACCACCGAGAGTATA
5	10	16	5D	E08		YMR145C	NDE1	ACCGGACGGAGCTATATTTG	AGATCGCACTGCCGACGAAT								AGATCGCACTGCCGACGAAT
5	10	17	5C	E09		YCL059C	KRR1	CGGCAGATAGACGACTACCA	GTATCCACAGGCGAGGCATA
5	10	18	5D	E09		YLR126C		CAGCAGACATAATGAGCGGT	CATTAGTAACTCATTGCCGC
5	10	19	5C	E10		YAL064C-A		CGGGATCCAAGGCCCATGAT	CGCTGAGGACAATGGATACA
5	10	20	5D	E10		YLR142W	PUT1	CCGATTCGACGTGACCTAAT	GAGGATTGGACCCTTCCCAT
5	10	21	5C	E11		YPL002C	SNF8	CGAGCACGAAGGGCACATAT	CGCTGAGTACCACACTTAGA
5	10	22	5D	E11		YLR453C	RIF2	GCGTGGTTACAGATTGTTCA	GCTGCATGACGATCTCCAGA
5	10	23	5C	E12		YNL079C	TPM1	CGAGCATAAGTAGTAGGACC	CGCTGCACATCACATGGATT
5	10	24	5D	E12
5	11	1	5A	F01
5	11	2	5B	F01		YOR044W	IRC23	TACTTATGATGACTGCGGAC	CCCGATACACTATAATCGCG
5	11	3	5A	F02		YLR170C	APS1	GATATACCACGCACACTGAG	GCAACGCCGCCAGAAGTTAT
5	11	4	5B	F02		YBL071C		GCGTTGAGACCGAGTCCATA	GCTGGATTACGATGCCATAG
5	11	5	5A	F03		YAR029W		GATATGAATCTCTCCCAACG	GCAACTATTTGTACCTCACG
5	11	6	5B	F03		YNL245C	CWC25	GCGTTGCACGTCACTGAAA	GCTGGCCCATTACTATCAAA
5	11	7	5A	F04		YBL003C	HTA2	GATATTCGACGCTTACGGAA	GCAAGCGACTCTAATTGAGC
5	11	8	5B	F04		YNR028W	CPR8	TTCGAGGTCTCTCAGGCGTA	CTATCAGGAAGTCGCGGTAA
5	11	9	5A	F05		YOR309C		GATCACAGAGCGAGCACGTT	GCAAGCTACTTACCTAGTCA
5	11	10	5B	F05		YOL039W	RPP2A	TTCGCATGAGTGCTGAGTAC	CTATCCATAATACGGAGGAC
5	11	11	5A	F06		YPL197C		GATCACGTAGGAGCACCGTA	GCAAGGACTGAGACATGCTT
5	11	12	5B	F06		YML095C-A		TTCGGCGTAGCCTAGTTAGC	CTATCCGAATATACGCACGA
5	11	13	5A	F07		YCR062W		GATCAGCGAATTGACATGCA	GCAAGGCGCACCATAGTTA
5	11	14	5B	F07		YMR158W-A		AACACGTAACAACCTGCGGG	CTGCCTCTAATAGTATCACG
5	11	15	5A	F08		YDL068W		GTGCTCGCAGAGGATTTATC	GTGTATTTACCTCGCTACCG
5	11	16	5B	F08		YNL145W	MFA2	AACACGTTAAACCCGATCTG	CTGCAATACGCTCACATGA
5	11	17	5A	F09		YOR186W		GATCCAGTACCCGAGCAGTA	GCAATCCACTACCGGAGTTG
5	11	18	5B	F09		YLR123C		CATAAACACGAGTACCGCGT	CCACACAGCCATAGAGAGGT
5	11	19	5A	F10				empty
5	11	20	5B	F10		YGR182C		AGCCGTAGACAAGACTAGCG	GCCGCACTACTAGCGATGAA
5	11	21	5A	F11		YOL109W	ZEO1	GATCCCACATAGCGGACAAT	GCAATCTAGTCTAATGGCGC
5	11	22	5B	F11		YHL045W		AGCCGTCGAAATCCTGTACG	GCCGCATGACGAGGATATAC
5	11	23	5A	F12		YOL154W	ZPS1	GATCCGAATCTCTCGCAGGA	GCAATCTGCCGGAAGCTATG
5	11	24	5B	F12
5	12	1	5C	F01
5	12	2	5D	F01		YMR180C	CTL1	GCGTGTGGACAAATAAGCAT	GCTGCGACCATCGTCAGATA
5	12	3	5C	F02		YCL011C	GBP2	CGAGCCGAACTTTCACGAAG	CGCTGCGAAGAAACCACTAG
5	12	4	5D	F02		YMR258C		CTAGGCATACAGCTTACCGA	0
5	12	5	5C	F03		YKL162C		CGAGGAAACACCAGCACTGT	CGCTGGAGACACGCGAATTA
5	12	6	5D	F03		YNL009W	IDP3	CGGATTCGAGACAGCGACTA	0
5	12	7	5C	F04		YLL055W	YCT1	CGAGGGACAATGATGACTAC	CGCTTACTACAATGACAGCA
5	12	8	5D	F04		YNR027W	BUD17	GATCTCAATCCTCCAGGTAG	GCACAGGACTTACGACCGTT
5	12	9	5C	F05		YBL049W	MOH1	CGAGTTATACCTAGACCACA	CGGAACATTTGGTACAGACA
5	12	10	5D	F05		YML110C	COQ5	CACCCGTCATGTTGAGTAAT	GAGTAGAGAGTCGTATCCAT
5	12	11	5C	F06		YPL264C		CGATAACTGGTGCGAAGCTC	CGGAACGTCGGGTAACATTC
5	12	12	5D	F06		YMR021C	MAC1	GATGATAGAGACCCATGCCA	GCACATCACTGCACGATAGA
5	12	13	5C	F07				empty
5	12	14	5D	F07		YMR014W	BUD22	AGGTCTTCAACATGAGGACA	CCCTTACTAACTGTCAGGAA
5	12	15	5C	F08		YPR102C	RPL11A	CCTCCCGGCATTTGTATAAT	TGACGACGATGTGTTACCAT
5	12	16	5D	F08		YMR089C	YTA12	ATCCTGCGAACCGCTGATAA	CCGTCTCCAAGCTGAGGTAA
5	12	17	5C	F09		YCR003W	MRPL32	CGATGGTTACCCAAGCGCAT	CGGACACGAGATACACGTCA
5	12	18	5D	F09		YLR285W	NNT1	GATGCCTTAATCTTTACCCG	GCACCTGTACCTATACTATG
5	12	19	5C	F10		YAR020C	PAU7	CGATGTCAACTTATTTCCCG	CGGACAGACTCACATGGAA
5	12	20	5D	F10		YLR286C	CTS1	AGCTCAGGAAATTCTAGCGA	CCCGGTTTAAGCGTAGCGAA
5	12	21	5C	F11		YPL192C	PRM3	CGATTATACGCATACATGGG	CGGACCATAAGTCGATACCA
5	12	22	5D	F11		YLR380W	CSR1	CATAACCATTTCTAAGCGCG	CCACCAATAGCTCTAGGGAA
5	12	23	5C	F12		YNL300W		CGATTCGACGCGACGACATT	CGGACGAACTTTCCCTAAAT
5	12	24	5D	F12
5	13	1	5A	G01
5	13	2	5B	G01		YOR045W	TOM6	AGCCTAGCAAATGTAGTACC	GCCGCTAGACGACGGTATAT
5	13	3	5A	G02		YLR204W	QRI5	GATCGAATAGGTCTGACTAC	GCAATTCGATCTAATGCTCC
5	13	4	5B	G02		YNL204C	SPS18	GACGAGGCCGTACTGCTAAT	AGAGACCGATCCTATGCCAT
5	13	5	5A	G03		YDL187C		GATCGACAAGTTCTGTACCC	GCACAAGCGGCGTGACTAAT
5	13	6	5B	G03		YNL315C	ATP11	CATAAACTGATTACACGACC	CCACACGACAGACGATAGGT
5	13	7	5A	G04		YBL073W		GATCGAGAATAGGTTCACCG	GCACAAGTTTCGCGCATCGA
5	13	8	5B	G04		YNR025C		CATAAATCTAGGACACCGG	CCACACGGAATACAATTTCG
5	13	9	5A	G05		YOR298C-A	MBF1	GATCGGAGAATTACTGACAC	GCACACAGGCACGGACTTAT
5	13	10	5B	G05		YLR434C		CCTCTCGTAACTGTGTATAG	TAGACATCCTATCCAGCGTA
5	13	11	5A	G06		YPR002C-A		GATCGTAAGGTTCTCTAAGG	GCACACATCTACGTCGAGGT
5	13	12	5B	G06		YML100W-A		CTATACCTAATGATCGCACG	TTCTAGTCATGTAGGAGTCG
5	13	13	5A	G07		YCR099C		GGCGGGACAGTATTCTACCA	GGGCTGAGACTATGCACATC
5	13	14	5B	G07		YBR175W	SWD3	ATTCGGTCACACAGCACAGA	CACACAAGTTACACAGGGCG
5	13	15	5A	G08		YDL096C	OPI6	GGCGTATTAGAGAGTCTTAC	GGGCTTGCAGATAACAAACG
5	13	16	5B	G08				empty
5	13	17	5A	G09		YOR200W		GGCTACGCATCATGGGATCT	GGGTACAGATTTCACCTAAG
5	13	18	5B	G09		YLR374C		ATGTGAACGTACAATACCGG	CAAGAATAATACCGTTGCCG
5	13	19	5A	G10		YOR343C		GGCTACTACGAGTGACGCTA	GGGTACTTAGGCATAGCAAA
5	13	20	5B	G10		YGR223C	HSV2	GGCCAGTCTCGCATGATTTG	ACGTCAGGTGTGTAACGAAT
5	13	21	5A	G11		YOL106W		GGCTAGTTACTCAGATCACA	GGTTAGAGAGAGTTCCACCC
5	13	22	5B	G11		YBL100C		ATGTTGGGACAGAAACGATC	CAAGGCAACGTCAGGGAATC
5	13	23	5A	G12		YOL150C		GGCTATAATCTGTTCGAGGA	GGGTAGTCAATCTTTGCGAA
5	13	24	5B	G12
5	14	1	5C	G01
5	14	2	5D	G01		YMR270C	RRN9	ATCCTCGCAACCGTTTAGAA	CCGGGTGCAACGTCCTTATA
5	14	3	5C	G02				empty
5	14	4	5D	G02		YMR213W	CEF1	AGCTTCGCAAATCTGGTACA	CCCGTTACAAGCTGCATAGA
5	14	5	5C	G03				empty
5	14	6	5D	G03		YNL071W	LAT1	ATATTGGTAACCGGACGCAA	CCGCTTATACTCTGAGAGGA
5	14	7	5C	G04		YBR103W	SIF2	CGCAACTTCCCATAATAGGT	CGGAGGTAAGCTGATTTATC
5	14	8	5D	G04		YNL264C	PDR17	AGCTTGCACAGTAACCATGA	CCCTATATCACCGAATAGA
5	14	9	5C	G05		YBL048W		CGCAAGACGCTTTACCAATA	CGGATAAAGACACAGTTCGC
5	14	10	5D	G05		YML121W	GTR1	AGTTCGGCAACCCTCAGAGA	CCGCAGGCACAATAGTTACA
5	14	11	5C	G06		YPL250C	ICY2	CGGCCAATACCCTATATGAT	CGTGACTTAATGTCCAATCC
5	14	12	5D	G06		YML083C		AGTCGCGGAATTGGTTACA	CCGAGTTAAGGTTACACAA
5	14	13	5C	G07		YPR052C	NHP6A	CGGGATACACCGATCACAGT	CGTGTCGTACCACAGCGATT
5	14	14	5D	G07		YMR013C	SEC59	AGTCCCTGAACATCCTTAGA	CCGAGCTAACGGTGCATAA
5	14	15	5C	G08		YPR086W	SUA7	CGGGCACCAATTTCACGAGA	CGTGTGCAAGTCCATCCAAA
5	14	16	5D	G08		YMR086W		AGGTGTCGAAATGGCATACA	CCCTTTAGAACTGCGAGTAA
5	14	17	5C	G09		YCR020C	PET18	CGGGCTAACTTTGCGTAAAC	CGTTAAGTCTTCAGAATGCC
5	14	18	5D	G09		YLR257W		AGCGTTTGAACAGGACCACA	CCCGCCACAAGGTGTAGATA
5	14	19	5C	G10		YAR053W		CGGGTCTCACATAATTTACC	CGTTACACAGATACCTAGCA
5	14	20	5D	G10		YLR135W	SLX4	AGCCTGCGAAATCTACTGAA	CCCGATTCAACGGCTGTAGA
5	14	21	5C	G11		YPL182C		CGGTAACTGGCGGTAATCAA	CGTTATACATTGAGAGACCC
5	14	22	5D	G11		YLR387C	REH1	GTGGAGGTAGCATTATTTCC	GTGTCGCACCCTTTGCAGTA
5	14	23	5C	G12		YOL082W	ATG19	CGTAATAAGGTAGGCTATC	CGTTATATCACTACAGCCAG
5	14	24	5D	G12
5	15	1	5A	H01
5	15	2	5B	H01		YOR050C		ATTAACGCTGCCACAAGCAT	CAATACCAAGAGATCGGCGG
5	15	3	5A	H02		YLR298C	YHC1	GGCTATGGACCGATGTTCAC	GGGTATGTAGAATTGCTTCC
5	15	4	5B	H02		YNL202W	SPS19	ATTCGTGAACGGGTAGCAAA	CACACGAACTCCGATAGAGG
5	15	5	5A	H03		YDR491C		GGCTCACGATCCACTGGTTA	GGGTCACGACTGTAGATACT
5	15	6	5B	H03		YNL303W		GCCAGGTTAGCAGACTATCC	GCGACCATCCTACATTATTG
5	15	7	5A	H04		YFR056C		GGCTCAGTAGCACTCATCAT	GGGTCATCACATGCGGTTAC
5	15	8	5B	H04		YNR041C	COQ2	ATTCATTTAAGCCCTCACGG	CAATTCAGACAGAAGTGCCG
5	15	9	5A	H05		YOR286W	FMP31	GGCTCATGCCCTCATAGATA	GGTCCATACGCCATCGTTA
5	15	10	5B	H05		YLR444C		ATTCGACCAGGAAGCAAGCC	CACAACGGATTAAAGCGCG
5	15	11	5A	H06		YPR039W		GGCTCCACATTTACTACGGG	GGGTCGATAGCCAGTTCTTA
5	15	12	5B	H06		YML102C-A		ATTCGGAACGCCCGGACAAT	CACAAGCACTTACAATCGGT
5	15	13	5A	H07		YCR101C		CAGCGAAGATAGGGACCACT	CATTCTAGCAGAAGACACT
5	15	14	5B	H07		YNL043C		TTGTCTCCAGGGCGCGTTAT	CGGCGGCCAAGTAGCTTTAA
5	15	15	5A	H08		YDL118W		GCCAGGAGACGTAGATATTA	GGTTCACTAGCACCTCTGGT
5	15	16	5B	H08		YNL140C		TTTGCGCGAGGCTGCCTAT	CTAAGCACATCACCATTGGA
5	15	17	5A	H09		YOR224C	RPB8	GCCCGTGTAAGTTGTAGTAA	GGTTCATGCCCAGCCGTTTA
5	15	18	5B	H09		YGL260W		empty
5	15	19	5A	H10		YOL037C		GCCCTACAGCGTGAGCTATA	GGTTCCATACGCTCGCATAG
5	15	20	5B	H10		YGR228W		ACTTCGGGAAGGGACCACA	CTCCAATGAGCCAGAATCGA
5	15	21	5A	H11		YOL135C	MED7	CAGCTCTAAGCAGCACAGGA	CATTGTTACAGAATCCTCGC
5	15	22	5B	H11		YBR009C	HHF1	AGCCGGGCAAATGCTACACA	CTCCAGGCAATGAGAGCACA
5	15	23	5A	H12				empty
5	15	24	5B	H12
5	16	1	5C	H01
5	16	2	5D	H01
5	16	3	5C	H02
5	16	4	5D	H02
5	16	5	5C	H03
5	16	6	5D	H03
5	16	7	5C	H04
5	16	8	5D	H04
5	16	9	5C	H05
5	16	10	5D	H05
5	16	11	5C	H06
5	16	12	5D	H06
5	16	13	5C	H07
5	16	14	5D	H07
5	16	15	5C	H08
5	16	16	5D	H08
5	16	17	5C	H09
5	16	18	5D	H09
5	16	19	5C	H10
5	16	20	5D	H10
5	16	21	5C	H11
5	16	22	5D	H11
5	16	23	5C	H12
5	16	24	5D	H12
6	1	1	6A	A01
6	1	2	6B	A01
6	1	3	6A	A02
6	1	4	6B	A02
6	1	5	6A	A03
6	1	6	6B	A03
6	1	7	6A	A04
6	1	8	6B	A04
6	1	9	6A	A05
6	1	10	6B	A05
6	1	11	6A	A06
6	1	12	6B	A06
6	1	13	6A	A07
6	1	14	6B	A07
6	1	15	6A	A08
6	1	16	6B	A08
6	1	17	6A	A09
6	1	18	6B	A09
6	1	19	6A	A10
6	1	20	6B	A10
6	1	21	6A	A11
6	1	22	6B	A11
6	1	23	6A	A12
6	1	24	6B	A12
6	2	1	6C	A01
6	2	2	6D	A01
6	2	3	6C	A02		YOR188W	MSB1	GAAGTTACCTGAATTACGCG	GACATTACCTGACCATCGAA
6	2	4	6D	A02		YLR327C	TMA10	CATCCAAGCCACGGAGAAGT	CCAGTTAAGTTACCACACGA
6	2	5	6C	A03		YPL221W	FLC1	GAAGTTCCAGCACCATACAT	GACATTCGACTAGATAGGAC
6	2	6	6D	A03		YMR191W	SPG5	GCACGTTCAATGGCTCGACT	GTAAGGTAGGTGACATTCCT
6	2	7	6C	A04		YLR047C	FRE8	GAATACTGGTGACCCTAAGA	GACCATGTACGAGTAATGAG
6	2	8	6D	A04		YDL110C	TMA17	GCACGCGGACCATCGTTTAT	GGTTATTGACCGCCACGTCT
6	2	9	6C	A05		YPR175W	DPB2	GAATAGAGTTACCAGGATCG	GACCCACCCGTAGATATAAT
6	2	10	6D	A05		YKR017C		GCACATCGAGCACATGCAGT	GATGTTCGACCTGTCAGCAT
6	2	11	6C	A06		YOR304W	ISW2	GAATCATATTGACACTCGCG	GACCGTTTACACTCCGATAT
6	2	12	6D	A06		YDL218W		GCACATCCAGCGATACGAAT	GGTGTTCCACGACTTGCGAT
6	2	13	6C	A07		YOR022C		GAATCCACCTAGACGACAGG	GACCTAATCCTAGCGACGAA
6	2	14	6D	A07		YOL053W		GCAATAGCGGTTACCAGCGT	GGTGGACTACGCGCCATTAT
6	2	15	6C	A08		YOR081C	TGL5	GAATCGCCATCAATCCTTGG	GACCTTGGAATCCGAGGACT
6	2	16	6D	A08		YDL238C	GUD1	GCAAGCTGTGTGACCCTACT	GGTGCTGCATCACGTACCTT
6	2	17	6C	A09		YJL200C	ACO2	GAATCGGCAGCAATACTGTC	GACGAATCGGCATGAAGTTA
6	2	18	6D	A09		YMR090W		GATGCACGACCCGCGATTAT	GGTCTACCATCACGCGGTTT
6	2	19	6C	A10		YPR159C-A		GAATGACCGACCACGCTGTA	ACGTAAGGTCCGGTAATCA
6	2	20	6D	A10		YPL199C		GATCGGGCAATCTGCGTACT	GGTCGTTCACAGTCCCTGAT
6	2	21	6C	A11		YHR213W-B		CAATACGTCAGAAGAGCGTC	CAGATAAGCATACAGCCTCG
6	2	22	6D	A11		YDR359C	VID21	GATCATGGACACTCGCACAT	GGTCGGTCACCCGTTTACAT
6	2	23	6C	A12		YOL097W-A		CAATAGAGAAGCGACGGTCC	CAGATTCTACAATAGTGGCG
6	2	24	6D	A12
6	3	1	6A	B01
6	3	2	6B	B01		YGR257C	MTM1	GGCTGGACCCTGAGCATTAA	GGGTGTGGACATCTCTCACT
6	3	3	6A	B02		YJL053W	PEP8	ACGGTGCCAAAGTGCGATAA	CCATGCGGACCAAGTCGATA
6	3	4	6B	B02		YJL160C		GCGACGGCAGTTACCTTAAT	TCAGGCGGATCACTGTCCAT
6	3	5	6A	B03		YGL056C	SDS23	ACGCTTCCAAACTGTCTGAA	CCATGAGCAAGCGCGACTAA
6	3	6	6B	B03		YML004C	GLO1	GGCTGGCCCGATAGACTTAT	GGGTTACAATTCTGTTACCG
6	3	7	6A	B04		YGL127C	SOH1	ACGCGCCGAAAGGGTTACAA	CCATCTGTAAGCAGTCTCAA
6	3	8	6B	B04		YDL047W	SIT4	GGCTGGGAATTAGCTTATAC	GGGTTACGAGGTCATCACTA
6	3	9	6A	B05		YGL023C	PIB2	TTTCTAGCGTGCGCGATCCT	CCAGCGTCAAGCATGTCAGA
6	3	10	6B	B05		YDL054C	MCH1	GGCTTACGATCTCTCACATT	GGGTTTATACCGGGATCTAT
6	3	11	6A	B06		YDR515W	SLF1	TTGCGATACCTCTTCCGAGT	CATTCGTCAAGCACTTCAGA
6	3	12	6B	B06		YER028C	MIG3	GGCTTACTAGCAGTCACGCA	GGTAAACTTGATTGACCGCA
6	3	13	6A	B07		YGL040C	HEM2	GTGGCATACTATCGGCACCT	GTGTGCAGAGGTATCTATCC
6	3	14	6B	B07		YGL057C		GGCTTGGACGCATTGATAAC	GGTAATGGGCTCGACTTAT
6	3	15	6A	B08		YGL223C	COG1	TTAGGTGGATAGCTCGTCAT	CAGTGACTAAGATGCCCACA
6	3	16	6B	B08		YGL263W	COS12	GGCTTTGCAGCTAATGGTTC	GGTACATCGTGCAGCGAATT
6	3	17	6A	B09		YPL269W	KAR9	TGTTCCTCAGGCTCGCGTAT	CACTGAACGGTATGGAACCA
6	3	18	6B	B09		YKL093W	MBR1	AGATCGAAGAGGCCCTTAAT	ATGAGGGTCCACGCTTCCAT
6	3	19	6A	B10		YOL097C	WRS1	TGTGCCGACTGCCGTCTTAT	ATTGTCGCAACGGGCCGATA
6	3	20	6B	B10		YPL096W	PNG1	GGGACAGCCGCACTCTTTAT	GGTACTTCACGCCACTGTGT
6	3	21	6A	B11		YOR040W	GLO4	TGTGATCTAGGGCGCTCTAT	ATTGGCTAACGGCGGTACAA
6	3	22	6B	B11		YER177W	BMH1	GGGACCAGATTTGACATGAA	GGTAGACGACTGGTCACCTT
6	3	23	6A	B12		YPL065W	VPS28	TGTATGGACTGCGTGCATCT	ATGTGTGAACCTTCTCAGA
6	3	24	6B	B12
6	4	1	6C	B01
6	4	2	6D	B01		YMR158C-A		GTGATGCTACGCTAGGTCAT	GTGCGATTACGTCGGACTCT
6	4	3	6C	B02		YML035C	AMD1	CAGGCCCGAAGATAGTATAG	CTAATTCACTCACACTGGAG
6	4	4	6D	B02		YGR079W		CTTCTACCAGAGTGCAGCAT	GGCAGCATACTCACGATCAT
6	4	5	6C	B03		YOR087W	YVC1	CAGTGGTAAGCAAGTCTAAG	CTACAGCTACCCATAGGGAG
6	4	6	6D	B03		YDR063W		GACTGGGAATCACGGTACAT	GGGTCCTTTAAAGTGCCTACT
[truncated: 4,914 more rows]
[truncated: 4 more columns]
