# Supplementary material for: Functional Analysis With a Barcoder Yeast Gene Overexpression System
Source: G3 (Bethesda). 2012 Oct 1;2(10):1279–89. doi: 10.1534/g3.112.003400 (PMC3464120; doi:10.1534/g3.112.003400)
Supplement: Supporting Information [file supp_2.10.1279_TableS6.xlsx]

## Sheet: Table S6
Table S6- Percentage of all barFLEX strains with detectable barcode tags assessed by hybridization data
	Percentage of strains with tags	Percentage of strains with detectable tags
UPTAG	1	0.84
DNTAG	0.986	0.86
Both	0.986	0.78
No tag (0)	0	0.07
Only one tag (1)	0.014	0.15
Either tag (1 or 2)	1	0.93
