# Supplementary material for: Functional Analysis With a Barcoder Yeast Gene Overexpression System
Source: G3 (Bethesda). 2012 Oct 1;2(10):1279–89. doi: 10.1534/g3.112.003400 (PMC3464120; doi:10.1534/g3.112.003400)
Supplement: Supporting Information [file supp_2.10.1279_TableS7.xlsx]

## Sheet: Table S7
Table S7- List of undetected genes (barcode signals below background)
Strain	Probe	Tag	MAX signal intensity
YBL108W::BFLEX	AGATCAACCAACCATCGTGG	UP	47.4
YOL158C::BFLEX	AGTACATTAACCTACGCGAC	DOWN	48.2
YOL021C::BFLEX	GGTTGAGTAGACTGCACTTC	UP	48.4
YDR034W-B::BFLEX	CGGAACTGCGCTGAAAGTAT	DOWN	48.8
YGL090W::BFLEX	ACTAAATGAACACTCCCTGG	UP	49.6
YGL035C::BFLEX	TGCCTTCACGTCGTACTGTA	UP	50.6
YOR236W::BFLEX	GCGATACTCTCATATGATAT	UP	50.8
YPL056C::BFLEX	TAGTCCGACGCGGCTGATTT	DOWN	50.8
YJR079W::BFLEX	TAGAATAGTGGGTAGTCCCT	DOWN	51
YIL145C::BFLEX	TACATCTGCGGAGAGAGTTT	UP	51.2
YCL038C::BFLEX	TATGGCATCCACTTACGTTG	DOWN	51.8
YNL257C::BFLEX	TAACGTCCTGCACGATCTGT	UP	52
YKL173W::BFLEX	GGCGTTTAATTGGCCTGAAA	DOWN	52
YOL120C::BFLEX	GCTATAAGTTCTGGGAAGCA	UP	53
YOR081C::BFLEX	GAATCGCCATCAATCCTTGG	UP	53.2
YPL161C::BFLEX	AAGAGGATAAAGTGGTCTCC	DOWN	53.4
YJL127C-B::BFLEX	ATCTATGGAACCTCTACTCG	DOWN	53.6
YHR106W::BFLEX	GCGTCTTACCCTCTATGAGT	UP	53.8
YJR159W::BFLEX	TAGTCATCACCTTCACGTAG	UP	53.8
YLR396C::BFLEX	CACGGACAACTGTATATCAC	UP	53.8
YOR365C::BFLEX	GAAGTTAGAGGACATGATCC	UP	54.4
YEL028W::BFLEX	GCTCCTTGACCATCTGGATT	DOWN	54.4
YLR434C::BFLEX	CCTCTCGTAACTGTGTATAG	UP	54.8
YOR265W::BFLEX	CGCGAATGAAGTCTACATAC	UP	55
YML037C::BFLEX2	ATTTGAAACTCTCATCCCGG	UP	55.2
YNR008W::BFLEX	GTTACTTACTCTACGCGAAC	UP	55.2
YPR162C::BFLEX	AGACCGAAATCTAATCCCGG	UP	55.4
YMR036C::BFLEX	TCCGTTACGTGATCTCATAC	DOWN	55.4
YOL052C-A::BFLEX	GAGGGAGGACCTACCTACTA	DOWN	55.6
YGR243W::BFLEX	AGAGCTATAACTGTATCTCC	DOWN	55.8
YMR142C::BFLEX	AAGCCAATAAAGGCCCGTCG	UP	56
YPL272C::BFLEX	GGAGGTAGAGACTTATCTTC	UP	56
YJR045C::BFLEX	CTCGTCCGAATAAAGAAGCT	DOWN	56
YOL106W::BFLEX	GGTTAGAGAGAGTTCCACCC	DOWN	56
YPL200W::BFLEX	GGAGTGTAATGGTTTCTACC	DOWN	56
YIR008C::BFLEX	CGGAGTACGTTGAGTTATC	UP	56.2
YLR043C::BFLEX	GGATGACGAGGTCTCACCAT	DOWN	56.2
YPL105C::BFLEX	AGAGCCCTAAATCGGAGACC	UP	56.4
YML054C-A::BFLEX	AAGATTCCAAACTCATCCGG	DOWN	56.4
YOR385W::BFLEX	TCCTATCCACTCTATGTGAG	DOWN	56.4
YLR429W::BFLEX	ATCGTGACAACCTCTCATAG	UP	56.6
YNL307C::BFLEX	TCCATAGAGGCGATGATCTC	UP	56.8
YMR214W::BFLEX	AGTACCTAACATCGTAGACC	UP	57
YDL212W::BFLEX	CTAGTAGAATATCGTACCCG	UP	57.2
YIL008W::BFLEX	CGTCACGTACATCACTATGA	UP	57.2
YJL131C::BFLEX	AAGGGACTAAAGAGCTGTCT	UP	57.2
YKL180W::BFLEX	GCATAGAGACTACTCACTAC	UP	57.4
YNL214W::BFLEX	GGTCTGCGACGCTAGTCTTA	DOWN	57.4
YIL070C::BFLEX	GCGGCGAGAATCTTCCGATA	UP	57.8
YLR089C::BFLEX	AGACGTGTAAATCGTAACCC	DOWN	57.8
YMR226C::BFLEX	TCTAGCCTATCCCGGAGTAG	DOWN	58
YIL079C::BFLEX	GGAGGTCACCCTATCCTATA	UP	58.2
YGR114C::BFLEX	GGTATAGAGGGATCTCCATA	DOWN	58.2
YNL138W-A::BFLEX	TACCTCTCCCGAGTAGGGTT	DOWN	58.4
YJR055W::BFLEX	AGAGTACGAAATCTAGCTCC	UP	58.6
YBL064C::BFLEX	CTCACGATAAGTCCTGCATA	DOWN	58.6
YDL054C::BFLEX	GGGTTTATACCGGGATCTAT	DOWN	58.6
YBR058C-A::BFLEX	CCATCTTGAAGGCAATCACA	UP	59
YJL058C::BFLEX	GTCCTTTACCTGGAGCCAAA	UP	59
YOR032W-A::BFLEX	CTAGAGTGAAGTGACGTTAC	UP	59
YBR090C::BFLEX	GACTGCTGACATCATCCTAT	UP	59.2
YNR076W::BFLEX	GTGGGTTGACATGCTTCTCC	UP	59.2
YDR279W::BFLEX	CATTACGTCCAAGATTGTGG	DOWN	59.2
YLR034C::BFLEX	GTGATTTGAGAGGCTACCTT	DOWN	59.2
YOR128C::BFLEX	GACGGATTACGACCGACGAT	UP	59.4
YOR303W::BFLEX	TGCTGTATAGTTATCGCGCA	UP	59.4
YGR257C::BFLEX	GGGTGTGGACATCTCTCACT	DOWN	59.4
YLR099C::BFLEX	TGTGAGACTGTGATCTACGT	UP	59.6
YBR146W::BFLEX	CGCTACGTCCAATACATTAG	UP	59.8
YCL001W-B::BFLEX	GTCCGAGAATGGCCGTTACT	UP	59.8
YCR039C::BFLEX	CGCTACGTCCAATACATTAG	UP	59.8
YOL091W::BFLEX	GCTCTCTGACAGTCCTAAT	UP	59.8
YPR107C::BFLEX	CGCAATACATCATAATGGCG	DOWN	59.8
YKL026C::BFLEX	CGGCCTTGAATACTACATAC	UP	60
YOR195W::BFLEX	GTCGCGTTACATGGCTTGAT	UP	60
YPL115C::BFLEX	GCCTTCACATCCTGATAGAT	UP	60
YPL140C::BFLEX	TCGTCGGGAGATGAAACAAC	UP	60
YFR036W::BFLEX	AAGATCCGAAACTACGTTCC	DOWN	60
YER052C::BFLEX	GGAGTGACATCTCATGCGCT	UP	60.2
YPL089C::BFLEX	TAGACCTTAGTCACGTATCC	UP	60.2
YGL174W::BFLEX	GACGCATGACATATTCCTAC	DOWN	60.2
YKL031W::BFLEX	CCACGTTAAGTCCGAATACG	DOWN	60.2
YGR148C::BFLEX	GCATTCAGACATCTCGATAC	UP	60.4
YHR072W-A::BFLEX	GCTACCACCTACGTGTATAT	UP	60.4
YKR027W::BFLEX	GCGAGCTACTATACATAAC	UP	60.4
YKL171W::BFLEX	GAATAAGATATGTACCGGCC	UP	60.6
YHR202W::BFLEX	GTCAGCTCACCGGATACGTT	DOWN	60.6
YPR151C::BFLEX	TCCAGCGTACCTGCTTGTAG	DOWN	60.6
YBL010C::BFLEX	TCCCATGCACCTGAGTGGAT	UP	60.8
YOR028C::BFLEX	GTCTCCTGACCTATGATCGG	UP	60.8
YOR073W::BFLEX	AAGGGCCGAAACGTAACGCT	UP	60.8
YPR126C::BFLEX	GCAAAGGAGGAGATATCTC	UP	60.8
YER145C::BFLEX	ATGAACCGATTCTAACGGAC	UP	61
YBR267W::BFLEX	GGAGAGGTACGTTCAATTCT	DOWN	61
YOR268C::BFLEX	ACGGGCTCAAAGTATGATAA	DOWN	61
YDR005C::BFLEX	ATCGGAAGAATCTGAATCC	UP	61.2
YDR016C::BFLEX	CGGGATATAAACGGACATC	UP	61.2
YDR117C::BFLEX	TATCGCTGAGCTGAGGCATA	UP	61.2
YIR001C::BFLEX	GGCCGATTACGATTATCTAG	UP	61.4
YJR047C::BFLEX	CGAGGTGGACATAAGTTCAT	DOWN	61.4
YNL263C::BFLEX	ACGGGAAGAAACGTCATGCC	DOWN	61.4
YOR094W::BFLEX	GCTATGATACATCGTAGTCC	DOWN	61.4
YOR365C::BFLEX	GACATTCAATTCACCGGACA	DOWN	61.4
YDL019C::BFLEX	ACTTCGCCAAATATCTTCGG	UP	61.6
YFL052W::BFLEX	GCGACACCGGCACGTTTATT	DOWN	61.6
YIR036C::BFLEX	GGTACGCTAGACTATCCATT	DOWN	61.6
YHR068W::BFLEX	GGACAGAGGCTGATCCATTA	UP	61.8
YOR351C::BFLEX	TCTCAGCGACTTCCGGGATT	UP	61.8
YGL230C::BFLEX	GACCAGATCATCACATATCG	DOWN	61.8
YMR286W::BFLEX	GTTGACGTACTGATACTAGG	DOWN	61.8
YBR269C::BFLEX	GTCGAAGTTTGGGACTATC	UP	62
YER176W::BFLEX	GACAGTAGAGACAGTTACCT	UP	62
YKL146W::BFLEX	CCTTACACATACCTAGTGAG	UP	62
YBR180W::BFLEX	ACCCTGAGAAAGTGGAATCC	DOWN	62
YDR311W::BFLEX	GGTGGCGGACTCTCCATATA	DOWN	62
YGL087C::BFLEX	GGGAGGTTACCGATTCCACT	UP	62.2
YGL100W::BFLEX	ATCCCGAACGATCTCTAAGA	UP	62.2
YKR052C::BFLEX	ATGACGGCAACCTCTCGATA	UP	62.2
YHR029C::BFLEX	GGTTGTGACCCGGCATCATT	DOWN	62.2
YMR030W-A::BFLEX	CCAGACAATTCAATATCGCG	DOWN	62.2
YBL090W::BFLEX	GCTTATGGACCTCAATGACA	UP	62.4
YDR267C::BFLEX	GACGGACTACCTAATGCAGC	UP	62.4
YFL049W::BFLEX	CTTAGGGCAATATCTTACCC	UP	62.4
YDR122W::BFLEX	AAGATAACAATCGTGCCCGC	DOWN	62.4
YGR204C-A::BFLEX	CCATTTGTACCCAATACGGA	DOWN	62.4
YLR356W::BFLEX	GTCATTGAGGACGCCGTTTC	DOWN	62.4
YER079W::BFLEX	TAGTCGGCACCCGGCTATTA	UP	62.6
YER006W::BFLEX	TGTGGTACTGTGATACGATC	DOWN	62.6
YMR152W::BFLEX	TATCATATCATCTGAGGCCC	DOWN	62.6
YOL061W::BFLEX	GGGCCGGACAGTTCCTTATA	UP	62.8
YAL002W::BFLEX	CCTGTGCGAACTGTCTTACA	UP	63
YDR064W::BFLEX	CCGACATCAATATACATGCG	UP	63
YDR299W::BFLEX	GCGGGAGGACTCATCACTAA	UP	63
YNL197C::BFLEX	GTATTCTCACCTATCGCTAG	UP	63
YCR023C::BFLEX	CACGGAATAATACATCCTCG	DOWN	63
YCR065W::BFLEX	GTATGCTCACATCCCGGATA	DOWN	63
YGR200C::BFLEX	CGAGTCCTACATAATCGTCA	DOWN	63
YGL174W::BFLEX	TAGCGTCTAGCCGTACTCGT	UP	63.2
YGR252W::BFLEX	CTTAAAGCATGATTACGCGC	UP	63.2
YER145C::BFLEX	GTACCTTCACCCGTAGGGAT	DOWN	63.2
YGR267C::BFLEX	GTATGTACTATATGCCCGG	DOWN	63.2
YKL118W::BFLEX	GCTCCGTAATTGCATATACC	DOWN	63.2
YDR408C::BFLEX	GCTCGCTTACTAGATGATAG	DOWN	63.4
YDR462W::BFLEX	CACTACCGAAGACTCGTATA	DOWN	63.4
YNL094W::BFLEX	GATCGTAGAATGACTTGACC	DOWN	63.4
YBR077C::BFLEX	CTGTGCGAATACTGGGACAT	UP	63.6
YDR379C-A::BFLEX	TGGTTTCCAGATACTTGACG	UP	63.6
YEL069C::BFLEX	AGTCGCATAAATTGATCGCC	UP	63.6
YFR012W::BFLEX	GGAGAGGCACCGTTCACATA	UP	63.6
YML003W::BFLEX	GGGCTCTCACGACTGGTATA	DOWN	63.6
YOL132W::BFLEX	AGAATAAATTACTGCCCGGC	DOWN	63.6
YLR273C::BFLEX	CTTTGCGGAATCTATATTCC	UP	63.8
YBR273C::BFLEX	ATCCTTGCACATGAACGTAC	DOWN	63.8
YLR316C::BFLEX	ATATGGCCCAATAAGAGGTC	DOWN	63.8
YIR005W::BFLEX	GCTTTCCACCCGGTAGGATA	UP	64
YJL212C::BFLEX	CAGAACGCTTGCGAACTCGA	UP	64
YBR111W-A::BFLEX	AGTCGTACAGAACTCGATAC	DOWN	64
YMR149W::BFLEX	GATAGAATGCGATCGATCGA	DOWN	64
YBR185C::BFLEX	CAACCGTCCTCAAGAATAGT	DOWN	64.2
YBR269C::BFLEX	GTCTAGCTCGGCAGAGATAA	DOWN	64.2
YLR409C::BFLEX	AATGGCGTAAACTGATAGCC	DOWN	64.2
YBR229C::BFLEX	TACAGGGTCGGAGCCTTCTT	DOWN	64.4
YCL028W::BFLEX	GAGCTGATAAGTGGCTTCAA	DOWN	64.4
YJR107W::BFLEX	TACAGGCCCTACGCTTATGG	DOWN	64.6
YMR230W-A::BFLEX	CTGTTCCTACATACTGCATG	DOWN	64.6
YNL307C::BFLEX	TTCATGTGAGGCAGTTAGTC	DOWN	64.6
YPR196W::BFLEX	AGTAAGAGAACTGACCGTCC	DOWN	64.6
YBR029C::BFLEX	CTATTTGCACGCGGAATTAC	UP	64.8
YDL008W::BFLEX	CTTGTCTCACACCTGTTGGG	UP	64.8
YMR301C::BFLEX	GTGCGGGAATTTGTTTCACA	DOWN	64.8
YMR090W::BFLEX	GATGCACGACCCGCGATTAT	UP	65
YER033C::BFLEX	CAATGCGAACTCACTAGACG	DOWN	65
YDL097C::BFLEX	TATGGTCTAGGAGGTCATCT	DOWN	65.2
YFR034C::BFLEX	GCCCTATGACATGGGACATC	DOWN	65.2
YPR108W::BFLEX	CCGATCAGAACTTCGTATAG	DOWN	65.2
YGR186W::BFLEX	ACTGTAACACTCGTCAAGAC	DOWN	65.4
YBL112C::BFLEX	AAATAACTAACCGCCTGCGT	UP	65.6
YER090W::BFLEX	TGCGTAGAGGGCCTTCAAAT	UP	65.6
YOL146W::BFLEX	GGATCGGACCATTCTCACTA	UP	65.8
YBL055C::BFLEX	GGTCTGAGAGGATTTCCAAA	DOWN	65.8
YFL048C::BFLEX	CCGATGATAAGCTAGTATGC	DOWN	65.8
YPR110C::BFLEX	CAACGGCCTCCAAGAATATG	DOWN	65.8
YER097W::BFLEX	TTCACCTCGGCACTTGGGTT	UP	66
YFL051C::BFLEX	ATCTTTGAACCGTCTGGAAC	UP	66
YGL067W::BFLEX	GCTGTACCCTCGACGTAGTA	UP	66
YMR263W::BFLEX	GACGCGGGAATATAGTTACC	UP	66
YPL090C::BFLEX	GTCATCAGACCTGCTGTAG	UP	66
YBL039W-A::BFLEX	GTCTGACACGGTCCGACATA	UP	66.2
YDL164C::BFLEX	GTTACCTGCGCGACGAGATT	UP	66.2
YER039C::BFLEX	GACTATTGAATGCACCATCC	UP	66.2
YLL018C::BFLEX	AGTCAAGGAAGAAGCTGTCC	UP	66.2
YDL056W::BFLEX	AGTAAGGGAACATCGGTATC	DOWN	66.2
YNL061W::BFLEX	CGGAGTATAGAGGAATCTCA	UP	66.4
YOL137W::BFLEX	TACCGAGTGCGAGATGCTCA	UP	66.4
YPR192W::BFLEX	GGACTCGGACGCAGTTATAT	UP	66.4
YMR034C::BFLEX	GATATAGGAATGGCGCATAC	DOWN	66.4
YDL159W::BFLEX	AGTCCTTCAAATGGAGAGAC	UP	66.6
YJL025W::BFLEX	GTCGTGTAGAGAGTTTATCC	DOWN	66.6
YKL154W::BFLEX	ATGTTAAACTTTCTCCCGGC	DOWN	66.6
YLR264W::BFLEX	TAGGTATTAGAGTCTCGCAC	DOWN	66.6
YPL100W::BFLEX	CAACCTACCCTAAGATAGTG	DOWN	66.6
YLR290C::BFLEX	TCTACGAGGTCGCACGTTCT	UP	66.8
YNL259C::BFLEX	TCCGTTCTACCTTGCGGGAT	DOWN	66.8
YEL055C::BFLEX	TACGCGGTACGATTTCTGAA	UP	67
YHR156C::BFLEX	GTACCTACATTTATGACCGG	UP	67
YLR242C::BFLEX	TTCACGCGGTGCGGTATCT	UP	67
YGL126W::BFLEX	GCACTGAGAGCGATCGTAAT	DOWN	67
YBR136W::BFLEX	GATGGGCAATAGGTTCTACC	UP	67.2
YDL020C::BFLEX	GCTGTCGTACCGAGGTCATA	UP	67.2
YJL153C::BFLEX	CGTACTGTAGAATAGGGACT	UP	67.2
YMR031C::BFLEX	CATGGCGTACCAATACCTAG	UP	67.2
YJL097W::BFLEX	CACGAGATAAGACTCATCCG	DOWN	67.2
YJR152W::BFLEX	GTAGAGTCACGATGCAGTAC	DOWN	67.2
YDL173W::BFLEX	GCTACCGACGCATAGGGATT	UP	67.4
YER062C::BFLEX	GTTCACGTAGATCCCGACTG	UP	67.4
YJR052W::BFLEX	AGACGCCGAACCAAGCGATT	UP	67.4
YMR048W::BFLEX	CTCTCGCTAATACCTTATGG	DOWN	67.4
YOR356W::BFLEX	GTCCCTCACCTTGGGTAGTA	DOWN	67.4
YER014W::BFLEX	TATCGTCCACGTCATCTGAT	UP	67.6
YMR221C::BFLEX	GCCTCTCACATATTGCTAGA	UP	67.6
YNR063W::BFLEX	AGAGGAGCAAATGCGACTTC	UP	67.6
YHR123W::BFLEX	GCATTCACATACTATTCGGG	DOWN	67.6
YBR127C::BFLEX	AATCGCCCAAACTAATTCGG	UP	67.8
YCR063W::BFLEX	CCCGTCACACATTATAGATG	UP	67.8
YFL048C::BFLEX	GGCGCGATACATTATAGTAG	UP	67.8
YJL197W::BFLEX	GCCGTTATACTACTATCCAG	UP	67.8
YML048W::BFLEX	GCGTAAACTTATGATCCCTC	UP	67.8
YNL025C::BFLEX	CTATCGTCAAGTGATGGACC	UP	67.8
YNL209W::BFLEX	CTTCGTTGACAATGGTCGAT	UP	67.8
YDL068W::BFLEX	GTGTATTTACCTCGCTACCG	DOWN	67.8
YHR160C::BFLEX	GAATGGTAATATGCGTAGCC	DOWN	67.8
YIR025W::BFLEX	GGGTACAATTTAGTTACGCG	DOWN	67.8
YMR067C::BFLEX	ATGGCCTAACATTATCTCGC	DOWN	67.8
YBL111C::BFLEX	ATTCCCACAAATGGATCTCG	UP	68
YBR229C::BFLEX	TAAGCGGTCGGACTGCCTAA	UP	68
YGR179C::BFLEX	ATAGTAACCTCAATACGCGC	UP	68
YLR105C::BFLEX	CTTCTTGACACTCCATGAGG	UP	68
YNR049C::BFLEX	AGTCGCACAACATTACTACG	UP	68
YDL147W::BFLEX	GATCGTCTACCATATCTGAC	DOWN	68
YBR242W::BFLEX	CCTGCACTAAGTCATAATCG	UP	68.2
YMR211W::BFLEX	GGTGATGCAGAGTCATTCAT	UP	68.2
YER119C::BFLEX	ACATGAGAACACGGCAGCGT	DOWN	68.2
YKL220C::BFLEX	AACCATCTAAACGACTGTGC	UP	68.4
YOL133W::BFLEX	TTAAATCCTTTCGATGCGCC	UP	68.4
YCR068W::BFLEX	GCATCAATCGTTCTCACATG	DOWN	68.4
YDR160W::BFLEX	GTATGGTACGGACTCCCAGT	DOWN	68.4
YDR177W::BFLEX	GGGCTCGACGCAGTTCTTAT	DOWN	68.4
YER105C::BFLEX	GTCTCCTCAGATACGTGATC	DOWN	68.4
YFR022W::BFLEX	GCGATTAGACCACGTACCT	DOWN	68.4
YDR058C::BFLEX	GTCGCTTGACGCATAGTGAC	UP	68.6
YKR008W::BFLEX	AAAGCACGAAACCTCTGTCG	UP	68.6
YOL133W::BFLEX	ACCATAAACACTAGGTCCTG	DOWN	68.6
YHR202W::BFLEX	GTTGTTCACGAGGCGTCACT	UP	68.8
YJL012C-A::BFLEX	TGGAGCCTATCGCATATTAG	UP	68.8
YLR415C::BFLEX	TCAAGCTCGCCTAGCGTAGA	UP	68.8
YEL060C::BFLEX	GCCTAATGCGTATGAATGCC	DOWN	68.8
YBR091C::BFLEX	GATTAGCCAATTCATCTCCG	UP	69
YDR261C::BFLEX	CATAATACACATACGCTGCG	UP	69
YFR031C-A::BFLEX	GTGGTAGACCTTCAGACGTA	UP	69
YGL149W::BFLEX	GGTGCCCTAATTTCGCGCTA	UP	69
YKL019W::BFLEX	GGACTCTCACATGCGACTAG	UP	69
YNL009W::BFLEX	CGGATTCGAGACAGCGACTA	UP	69
YGL204C::BFLEX	GACAACCTTTCTGACAGTAG	DOWN	69
YNR043W::BFLEX	CACCAATGAATACACTTCGG	DOWN	69
YGL230C::BFLEX	CGAGAGTAATCAATCATCCG	UP	69.2
YHR182W::BFLEX	GTGCTTCTACGCGATGCGAT	UP	69.2
YDR194W-A::BFLEX2	AGACAAAGCACCCACGTTGG	DOWN	69.2
YOR246C::BFLEX	ATGAGCTGAACCGTGATTAC	DOWN	69.2
YPL115C::BFLEX	TCACGGGAGCGCTTACTTT	DOWN	69.2
YNL291C::BFLEX	TAGAGGTGACGTAGTCCACT	UP	69.4
YOR223W::BFLEX	GGCTTAGGACGCCAGCATAT	UP	69.4
YFL034W::BFLEX	AATCTCCTGACTGGCAGAC	DOWN	69.4
YOL100W::BFLEX	CGGTACTAAGGCTGACCTAA	DOWN	69.4
YOL159C-A::BFLEX	CACGCTAGACACCAATATGG	DOWN	69.4
YBR205W::BFLEX	CTTGTGAAGTTATGGGACCA	DOWN	69.6
YDR362C::BFLEX	AGGACCGTAAATTCAAGTCG	DOWN	69.6
YGL103W::BFLEX	GGCGCCGGACATCAAATATA	DOWN	69.6
YIL151C::BFLEX	AACTGGTCAAACGAAGTCCC	DOWN	69.6
YDR059C::BFLEX	CTCCCGAATCACATTGAGTG	UP	69.8
YKL221W::BFLEX	GAACCTTTCTACATCCGGG	UP	69.8
YNR039C::BFLEX	CTAAGTGTAGCACCACATCA	UP	69.8
YKL181W::BFLEX	GAATGGTGACTAATGCGTCT	DOWN	69.8
YGR259C::BFLEX	GCCATCCGACCGATTAATTA	UP	70
YHR072W-A::BFLEX	GAGACTCACCGCACGTATGA	DOWN	70
YJL212C::BFLEX	ATCCTCGAACATGGCGTAAC	DOWN	70
YKL002W::BFLEX	TACGCAGACTCGGACTCGAT	DOWN	70
YLR039C::BFLEX	ATGACAAGAGAAGCTCCTCG	DOWN	70
YNR056C::BFLEX	TGGATTGACTGCGTAGTAAC	DOWN	70
YOL035C::BFLEX	TCATTATACTCTGATGGCCC	DOWN	70
YBL080C::BFLEX	CCGTTTATAGAGATAGAGCG	UP	70.2
YBR072C-A::BFLEX	TCTGAGTGAGAGTTAGCTTC	UP	70.2
YDL207W::BFLEX	CTGCGGGCAATAGAAACATG	UP	70.2
YDR216W::BFLEX	TAATTCTTGTCACGGGAGAC	UP	70.2
YFR036W::BFLEX	CACTGTCTAAGATACACACG	UP	70.2
YMR036C::BFLEX	ATTGTGTGAACTAGAGGACC	UP	70.2
YDR353W::BFLEX	CGATAGAGACATAGACTGCG	DOWN	70.2
YGL208W::BFLEX	TTACGAGTCGGACGTTCCTA	DOWN	70.2
YLR258W::BFLEX	CTCGTGCGAAGTTACTCGAA	DOWN	70.2
YDR068W::BFLEX	GTACGTGAATTGGGTCTACC	UP	70.4
YDR092W::BFLEX	AGCTGTTCACAAATTGGACC	UP	70.4
YNL211C::BFLEX	CGGCCACGACACGTATGTAT	UP	70.4
YOR185C::BFLEX	ATCCAGCTAACCCTATTTGG	UP	70.4
YAL036C::BFLEX	TGGATCGGAGATTGCCATTA	DOWN	70.4
YGR135W::BFLEX	CGCTCCGAAGCTGCGATAAT	DOWN	70.4
YLR231C::BFLEX	CTCGATGAAGTCCGTCACAA	DOWN	70.4
YDR492W::BFLEX	GATGTGAAGTGTGTATCCAC	UP	70.6
YGL242C::BFLEX	GAACAGTCCGACACGCGATT	UP	70.6
YPL170W::BFLEX	TAGCGAGTAGCACTTCGATA	UP	70.6
YPL191C::BFLEX	CACCGTTCAAGACGTTACAA	UP	70.6
YMR283C::BFLEX	ATATCCACAACGCCTAAGGG	DOWN	70.6
YPR133W-A::BFLEX	AGAGATGGAAATGATGTCCC	DOWN	70.6
YAR008W::BFLEX	GAATGGGAATTACCAGGACT	DOWN	70.8
YLR380W::BFLEX	CCACCAATAGCTCTAGGGAA	DOWN	70.8
YOR150W::BFLEX	CTACTCTAATTCGACTGCG	DOWN	70.8
YHR123W::BFLEX	CCTCTGCTAACATTTACTGG	UP	71
YML035C::BFLEX	CAGGCCCGAAGATAGTATAG	UP	71
YOR008C-A::BFLEX	CTAGCGTTACATACGGAGAG	UP	71
YOR217W::BFLEX	TGATTTCTACGCGGCGCGA	UP	71
YBR071W::BFLEX	CTACCGTCAAGTCGTACTAA	DOWN	71
YLR154W-A::BFLEX	TTGTGGCTAGGTATCGCTAC	DOWN	71
YOR125C::BFLEX	ATGATGCTAACCTGTCACAC	DOWN	71
YOL158C::BFLEX	GGTAGCCACGAGGTCTTATC	UP	71.2
YDR225W::BFLEX2	CATCTCTAAGGAAGCTGAAG	UP	71.4
YEL059C-A::BFLEX	ACCTTCCCAAAGTAACAGGG	UP	71.4
YGR206W::BFLEX	GGTCGGACAGCCGTTCATTT	UP	71.4
YJL033W::BFLEX	GTGATACCGGCTCCACGTTT	UP	71.4
YFR004W::BFLEX	ATTCCATAACGGCATTCACG	DOWN	71.4
YHL020C::BFLEX	GGGTTCATACCGCTCATCAG	DOWN	71.4
YLR411W::BFLEX	ACCAACCCAAAGTACGTGTG	DOWN	71.4
YLR414C::BFLEX	ATCTCCTCAACGCATAATGG	DOWN	71.4
YPL105C::BFLEX	ATGTTCCGAAGGACAAGATC	DOWN	71.6
YER004W::BFLEX	GACGGGAATATCTTCACATC	UP	71.8
YGL044C::BFLEX	GGGATAATTCTATTCACCGC	UP	71.8
YLL002W::BFLEX	GATCGTAATCGCGTCAGAT	UP	71.8
YLR109W::BFLEX	TAGTTTGTACGGTGCAAGCA	UP	71.8
YIR027C::BFLEX	AAATGAAGAACCGTCCGCCG	DOWN	71.8
YJR139C::BFLEX	ACTGCTCCAAATAGATACCG	UP	72
YPR156C::BFLEX	ACCCATGAACACAAGTTGCG	UP	72
YER125W::BFLEX	CTCACTCTAAGGTATGCGAA	DOWN	72
YBL097W::BFLEX	GCGGGCACACCTCTGATTTA	UP	72.2
YDR323C::BFLEX	TACGTTCACGCCTCGATAGG	UP	72.2
YGR114C::BFLEX	GGGACTTGACTAGAGTTACA	UP	72.2
YJL078C::BFLEX	GTTGTGCAGGATTATCGACA	UP	72.2
YLR063W::BFLEX	CTGTTCCGAATTGAGAAGAC	UP	72.2
YLR095C::BFLEX	GTATCAGAGTGCATATCAC	UP	72.2
YER154W::BFLEX	GGGTGTATAGGCCCATCCTT	DOWN	72.2
YAL036C::BFLEX	TTAGGGATAGCGGCTTTCCT	UP	72.4
YFR016C::BFLEX	GTACTACAGTCTCTGAGCA	UP	72.4
YGR109W-A::BFLEX	GCATCCTTACCGACTGAGAG	UP	72.4
YLR233C::BFLEX	GCAGCAGTACCGATGAATCA	UP	72.4
YIL020C::BFLEX	GGTTCAGTACCTATCCTACG	DOWN	72.4
YKL115C::BFLEX	ACATTCTCAAAGGAAGCTCC	DOWN	72.4
YBR111W-A::BFLEX	AGTCGATAAGAATACTGCGG	UP	72.6
YGR047C::BFLEX	GCGGTTGAATTAAGAAACGC	UP	72.6
YHL028W::BFLEX	TAAAGATTATTGAGGCCGCC	UP	72.6
YJL136W-A::BFLEX	GATCCGAGACGACGTACAGT	UP	72.6
YPR078C::BFLEX	GAACTTGTGGTACGAATTGC	UP	72.6
YML054C::BFLEX	TGACGAGTTAGGATCTATGC	DOWN	72.6
YER099C::BFLEX	CCTTTAGCACAATGACTGAC	UP	72.8
YHR053C::BFLEX	CGCTTTGCACCTCTAGTGAG	UP	72.8
YMR189W::BFLEX	AAATTCGACAAATCCCGCGT	UP	72.8
YNL054W::BFLEX	TATGTGCTACTATCCTGCCA	UP	72.8
YAR028W::BFLEX	GCTTGGTGACGACCTGCTAT	DOWN	72.8
YLR443W::BFLEX	ATCGGCAGACAAGCGGATAC	DOWN	72.8
YBL005W::BFLEX	TTGACGGAGGCTGCCATCTT	UP	73
YGL107C::BFLEX	GGTTTGGGACCCTCGACTAT	UP	73
YCR097W::BFLEX	TCGGGTGACTGAGTTTATCA	DOWN	73
YHR067W::BFLEX	TGCGTACCTCCTGCATGGTT	DOWN	73
YCR047C::BFLEX	ACGTCAGGAAACATCACGCG	UP	73.2
YLR304C::BFLEX	CGCCGCGCAAGCTGTATTA	UP	73.2
YBR198C::BFLEX	CGTTGAAGGTGACGACATAC	DOWN	73.2
YGR207C::BFLEX	CAAGCGACAATAATGTGGCC	DOWN	73.2
YLR276C::BFLEX	GTTAAGTAATAGGGATTCC	UP	73.4
YNL245C::BFLEX	GCGTTGCACGTCACTGAAA	UP	73.4
YER123W::BFLEX	TTAACTGACTTTCCCGTAGC	DOWN	73.4
YJL178C::BFLEX	TATCCCGGACCTCGGTTTAG	DOWN	73.4
YKR004C::BFLEX	AAGAGAAACGGAGCGCCCTT	DOWN	73.4
YPL265W::BFLEX	CTCTTAATGTGAATGACCGG	DOWN	73.4
YAL044W-A::BFLEX	GCCACGGACCCGATTGATAT	UP	73.6
YDR014W::BFLEX	TCTGCACATTGCTATATGCG	UP	73.6
YGR019W::BFLEX	TTGAGACCGGGCGTTCCATT	UP	73.6
YKL189W::BFLEX	CGAGTCTAAGTCAATGGAAG	UP	73.6
YNL129W::BFLEX	ATTGCACATTCAACTGACGC	UP	73.6
YGL010W::BFLEX	GAAAGGCGGAGCAATTACTC	DOWN	73.6
YPL099C::BFLEX	TACGTCTAGTACGAGGGTCA	DOWN	73.6
YBL036C::BFLEX	ATTAAAGCATAACGGGCCGG	UP	73.8
YBR171W::BFLEX	TATGTACTCGTATCGACGCA	UP	73.8
YFL057C::BFLEX	CGTATCCAAGGCTTTGACAA	UP	73.8
YGR135W::BFLEX	ATAACCTGATCGAACCCAGT	UP	73.8
YJL059W::BFLEX	TTGAGGCTATGGATCATGCT	UP	73.8
YKR087C::BFLEX	CCAGATACATACACGATTCG	UP	73.8
YNL320W::BFLEX	TGAGCACGCGACTGGTCTTA	UP	73.8
YER019W::BFLEX	GCGGTTACCTAGAGATAGCA	UP	74
YHR197W::BFLEX	GGATAGGCAGATGCCTTAT	UP	74
YLR154W-B::BFLEX	ATCTCTACAACCGCTATGAG	UP	74
YOR118W::BFLEX	GAGCATCTAATCAGTGTACG	UP	74
YBR072W::BFLEX	GTATTACGAGTGAGGATCTC	DOWN	74
YMR022W::BFLEX	TTGCTACGTTCTTCGCGGCA	DOWN	74
YBR081C::BFLEX	CGGCCAACGTCTGCATAATA	UP	74.2
YKL087C::BFLEX	TAGCATTGAGGCAGCGTCTA	UP	74.2
YDR160W::BFLEX	TATCATCGAGGACTCAGTGC	UP	74.4
YGL117W::BFLEX	CTTCCAGCAATCTCTGAGGG	UP	74.4
YGR251W::BFLEX	GTCACTCGACCTGAGCGTAT	UP	74.4
YNL068C::BFLEX	TAGACGAGTCGGCACGATCA	UP	74.4
YBR186W::BFLEX	GATCCACTAGCATGACATCG	DOWN	74.4
YCL076W::BFLEX	GTTCTGAGAGCGCAGTTCAC	DOWN	74.4
YDR299W::BFLEX	GTATTTGGACCGGAGTACCA	DOWN	74.4
YER044C-A::BFLEX	TGACGTTACGGCGGTCTATC	DOWN	74.4
YBR043C::BFLEX	ACGCTCATAAACAGACTTCG	UP	74.6
YDR138W::BFLEX	GATGTCCAATGGGAGATACA	UP	74.6
YMR303C::BFLEX	CCACTTGGAAGCCACTGGAA	UP	74.6
YNR043W::BFLEX	ACTTGCCTAAATCCTAACGG	UP	74.6
YPR110C::BFLEX	ATGGTTATAGAGAATCGCTC	UP	74.6
YDL173W::BFLEX	GCTTACCCGTCCATAGAATT	DOWN	74.6
YDR156W::BFLEX	CTACATGACACATTCCTGAG	DOWN	74.6
YJR117W::BFLEX	GGGATAGTAGCGACCTCCTA	DOWN	74.6
YDL218W::BFLEX	GCACATCCAGCGATACGAAT	UP	74.8
YNL062C::BFLEX	GCGCTCTTACCATTGAGTAG	UP	74.8
YOL103W::BFLEX	TTGCACACGTCCTGCGATGT	UP	74.8
YBR283C::BFLEX	CTGCCGTTAATGGCGGACAT	DOWN	74.8
YJL118W::BFLEX	TGAAAGGTGGTGTATCCCAA	DOWN	74.8
YLR440C::BFLEX	CGCCTGTAAGGAAATACTAG	DOWN	74.8
YOR192C::BFLEX	CGTTGCTGAAACAAACTGCA	DOWN	74.8
YGL073W::BFLEX	TGGTTATCAGATTTAGGCGC	DOWN	75
YAR029W::BFLEX	GATATGAATCTCTCCCAACG	UP	75.2
YBR149W::BFLEX	CATAAGCTAAGATCCTGGAC	UP	75.2
YHR006W::BFLEX	CTTAAACTCTAATTCGGCGC	UP	75.2
YMR174C::BFLEX	TAGCTGGGAGCCACGTCTTT	UP	75.2
YCR048W::BFLEX	ACGTCCAGAAACAGTATCCG	DOWN	75.2
YIL067C::BFLEX	CTACGGCAATAGCACTTACG	DOWN	75.2
YPR162C::BFLEX	CAGTGGTTACACCCAATCAG	DOWN	75.2
YOR125C::BFLEX	CGATAAACACCAGTACCTGT	UP	75.4
YJR159W::BFLEX	GTAGCGGACGCGTCTATATT	DOWN	75.4
YNL117W::BFLEX	GCTCGCTCACATCGTGGTAT	DOWN	75.4
YER104W::BFLEX	CCTACGTGAACTTCTACGAA	UP	75.6
YKL160W::BFLEX	CTACTTATACGGACATCAGC	UP	75.6
YLL024C::BFLEX	CGCGAGTCAAGGCTCTAGTA	UP	75.6
YAL008W::BFLEX	CGTGACTCAGCAATAGGAAT	DOWN	75.6
YAL027W::BFLEX	CCTTGGAAGCGGCACCATAT	DOWN	75.6
YHL002W::BFLEX	TAGCCACTCGCAGCGTGTTT	DOWN	75.6
YJL058C::BFLEX	GTCTAGCGATCATGCTCAAT	DOWN	75.6
YKR017C::BFLEX	GATGTTCGACCTGTCAGCAT	DOWN	75.6
YBR244W::BFLEX	CGAACCGCTCTCAGGAGTAA	UP	75.8
YLR268W::BFLEX	TGTCAGTGATCCGGGACTAT	UP	75.8
YDR003W-A::BFLEX	CAACCTTCTGTAACTAGCAG	DOWN	75.8
YDR404C::BFLEX	CTCACGTTAATTCGGACACG	DOWN	75.8
YHL040C::BFLEX	AAACCGAAACACGCCGTTGG	DOWN	75.8
YBR041W::BFLEX	CAGTGAACGTGAGTACAATC	UP	76
YBR302C::BFLEX	GCATCTGAATGGATTGACGA	UP	76
YKL002W::BFLEX	ATAAGCATAACCGATCCTCG	UP	76
YMR289W::BFLEX	AAGACTTGAAACGCGACTCC	UP	76
YER039C::BFLEX	TTCCTGAGATGCTGCTATCC	DOWN	76
YGL035C::BFLEX	TGCGGAGAGTGATATACTTC	DOWN	76
YMR230W-A::BFLEX	CCGACCTGACAATCATGTAG	UP	76.2
YNL065W::BFLEX	CTGAGAGTACAGACTTGACA	UP	76.2
YDR321W::BFLEX	GTGGTAGCAGCATAGCTTAT	UP	76.4
YIL046W-A::BFLEX	GCGGGTCCAATGTTCGCATA	UP	76.4
YMR284W::BFLEX	CAAATTGTATAGACGACCGG	UP	76.4
YOL139C::BFLEX	AGCAGGTGAAATCGTACTAC	UP	76.4
YLR227W-A::BFLEX	GTACCCGTCACCTGGGATTA	DOWN	76.4
YKL048C::BFLEX	ATTTGCCAAGACAATTCGGC	UP	76.6
YML003W::BFLEX	AGAATACCAACATCCGTTCG	UP	76.6
YDR415C::BFLEX	TAACTGCCTACCGTTCATGG	DOWN	76.6
YGL221C::BFLEX	CTGCTCCAATATGTAGACCA	DOWN	76.6
YBL055C::BFLEX	TGATGCTTAGCGCCAATTCT	UP	76.8
YGR193C::BFLEX	AGGAGAAACCACCCACTTGG	UP	76.8
YHR078W::BFLEX	GTAGCTGTACGGCCTAGCAT	UP	76.8
YLL021W::BFLEX	TGGCGATGATGCAGTATCTA	UP	76.8
YLR346C::BFLEX	GTTAGTGACGCGGCCCATTT	UP	76.8
YOR069W::BFLEX	CTGCTAGGAATATGAGCTAC	UP	76.8
YHR021C::BFLEX	TACCCGCCCATGTAGGGATA	DOWN	76.8
YLR414C::BFLEX	AATGCGCCACAAAGCGAGTG	UP	77
YMR086C-A::BFLEX	CCAGTTATAAGCATATTGCC	UP	77
YBR127C::BFLEX	TCTTCAGGATCTCCCAGTTG	DOWN	77
YCL001W-B::BFLEX	TAGTAGGTACGGGCCATCAT	DOWN	77
YLR071C::BFLEX	GAATGGAATCTACGACGACG	UP	77.2
YHR006W::BFLEX	GGTAGCATAGGATATTTCGC	DOWN	77.2
YLR415C::BFLEX	TAACCCGTGCTACGTGATAT	DOWN	77.2
YBR011C::BFLEX	TTAGGCCGAGCCCGTTCATT	UP	77.4
YDR524W-A::BFLEX	GTTTAGTGACATTCTCCAGC	UP	77.4
YER016W::BFLEX	TACGCGGCAGCATCCAGTTT	UP	77.4
YGL073W::BFLEX	CTGAGGAAGTTGCATGAAAC	UP	77.4
YLR121C::BFLEX	TAGACCTAGTTGCAGCGCGA	UP	77.4
YBL107C::BFLEX	GTCCGTGGAGACTCGCTTAT	DOWN	77.4
YFL023W::BFLEX	CCTGTCACAATCCTAGATAG	DOWN	77.4
YGL128C::BFLEX	GGCGTAGTACATCGTCCACT	DOWN	77.4
YHR131C::BFLEX	GTACCGAGAGTTACGGACTT	DOWN	77.4
YDL043C::BFLEX2	CATCTAAGGACACTACACTG	UP	77.6
YDR385W::BFLEX	ACGACTGAACACTACGACGG	DOWN	77.6
YLR019W::BFLEX	CCCTCCCGAAGGTAAGGATA	UP	77.8
YOL159C-A::BFLEX	AGAGACATAACTACCCTCGG	UP	77.8
YPL255W::BFLEX	CCTTTCGCAAGTAATCTACG	UP	77.8
YKL064W::BFLEX	ATAAGGACAACGGACGCCCT	DOWN	77.8
YML063W::BFLEX	CTGCTGCGAAGTTCCCGAGAA	DOWN	77.8
YOR257W::BFLEX	CTGAACAGGTTAGACAGTAC	DOWN	77.8
YIL053W::BFLEX	GCCGTCCACCGGGTATTATA	UP	78
YOR028C::BFLEX	TCTCGCAGACTCTCTTGGAG	DOWN	78.2
YPR119W::BFLEX	AGATGAAACGAGCATGGCCT	DOWN	78.2
YDR272W::BFLEX	CCGCCGAGAGAATCATACAT	UP	78.4
YHL015W::BFLEX	GAGACGTTACGACCAAGCTA	UP	78.4
YHR013C::BFLEX	ACAAACTAAAGGTCGTCCCG	UP	78.4
YLR110C::BFLEX	GATGATTACGACTCACCCGA	UP	78.4
YPL083C::BFLEX	CATCTCCGAAGCACATTGAG	UP	78.4
YJL036W::BFLEX	TCGGATAGCAGTGCGCTCTA	UP	78.6
YPL084W::BFLEX	AACCACATAAACTCGTCTGG	UP	78.6
YLR002C::BFLEX	GCAGTCCTAATGGCCGGATA	UP	78.8
YPR114W::BFLEX	GTGCAGAGGCCAGTCCTATT	DOWN	78.8
YDR120C::BFLEX	CCCAGCAGAATCACTATATG	UP	79
YDR391C::BFLEX	ATGTTAGGAACGGGCACTAC	UP	79
YIL176C::BFLEX	GCTAACTCTGCTTACCAAAG	UP	79
YLR194C::BFLEX	CATAACTTCACACACGTAGG	UP	79
YNL039W::BFLEX	CCTGAAGCCCTGATAAGAGA	UP	79
YOL108C::BFLEX	GTGATATTACATTTGGCGCG	UP	79
YOR042W::BFLEX	TTCTAGTTAGTATGGCGCAG	UP	79
YBL010C::BFLEX	GCGCCCTAATTCTCGGGAAA	DOWN	79
YEL019C::BFLEX	GAGCTATAAGGTGGATTCAC	DOWN	79
YER099C::BFLEX	CGCATCATAAGTCATCACGA	DOWN	79
YGL115W::BFLEX	TCTGACGTATTTCCAGCACT	DOWN	79
YDR166C::BFLEX	TATTAGGACGGATGCGTAAC	UP	79.2
YDR225W::BFLEX	GAGTTCCGACACGACTGCAT	UP	79.2
YMR195W::BFLEX	GATCCATTACCCTACTGAGA	UP	79.2
YDL237W::BFLEX	CTGGCAGAAGTCCTTACCAA	DOWN	79.2
YGR191W::BFLEX	GGTCGATAATGTGATGTCCA	DOWN	79.2
YLR154W-E::BFLEX	ATACCGGGAACGAAGAGTCC	DOWN	79.2
YDR034W-B::BFLEX	CGATACAGATATGGAGACCG	UP	79.4
YPR196W::BFLEX	CAGTACACATAAGTAGCGCG	UP	79.4
YLR342W-A::BFLEX	GCTAGATGACGATCAGGTAC	DOWN	79.4
YBR161W::BFLEX	ACCTGAGTAAATACCACCGG	UP	79.6
YIL024C::BFLEX	GCCAAGACGCCGACGATTAA	UP	79.6
YNL138W-A::BFLEX	TAATGCGTGGACCGCTGTTC	UP	79.6
YBR072C-A::BFLEX	GTGTTTGTACGCGGTCATCA	DOWN	79.6
YCL056C::BFLEX	CTTAGTCAATACTGGATCGG	DOWN	79.6
YER097W::BFLEX	TGGCTTTCAGCGCATTCGCA	DOWN	79.6
YGR065C::BFLEX	TTGGAGTGAGGTCCTTTCAA	DOWN	79.6
YML022W::BFLEX	CTTTAGTCAAGTGGTCTCAC	DOWN	79.6
YOR195W::BFLEX	TATCTGGGACCGCTCACGTT	DOWN	79.6
YDR465C::BFLEX	TTGACACGTTGAGTCCAAA	UP	79.8
YER175W-A::BFLEX	ATGTCAACGGAATGAGACCG	UP	79.8
YHR210C::BFLEX	AGGAAGTTAAGCGAACCGCC	UP	79.8
YNL310C::BFLEX	GCAGCACGACGCACTGATAT	UP	79.8
YPR010C::BFLEX	GTAGCCCGACCTCTTGGTAT	UP	79.8
YPL034W::BFLEX	TCTCCGTACTCGCGTTTGAG	DOWN	79.8
YEL060C::BFLEX	GCATGGATACCGAGGCATCA	UP	80
YJR097W::BFLEX	GTGGTACACGGCCTTCGATA	UP	80
YLR154C::BFLEX	TATCAGCCATGCGTACTCTA	UP	80
YBL095W::BFLEX	GTACGCATACGCAGTGTAA	DOWN	80
YPR038W::BFLEX	AGTCTTCAAATTCTCTGCG	DOWN	80
YGR048W::BFLEX	TCCACGGAGTCGGAGTTACT	UP	80.2
YGR237C::BFLEX	AGAGGAGAACATCCACTCGC	UP	80.2
YJL049W::BFLEX	GGGTATAGAGCATCGTACTC	UP	80.2
YBR235W::BFLEX	TTTCCTTAGCGTCTGCGCGA	DOWN	80.2
YJL059W::BFLEX	TTCTGGGCAGGTCCCGTTAA	DOWN	80.2
YLR262C::BFLEX	CCGCCTCTAACTGTATTGAA	DOWN	80.2
YJR117W::BFLEX	ACCGACGCAAAGTCAACGTG	UP	80.4
YOR330C::BFLEX	AGCGCAGTAAATAGCTTAGC	UP	80.4
YOL009C::BFLEX	CCATAACTCTACCAGGAAGT	DOWN	80.4
YGR267C::BFLEX	CACGAATAAGAGTATCGCCT	UP	80.6
YPL034W::BFLEX	TAGGCGCTAGGACTCGTTAT	UP	80.6
YDR525W::BFLEX	TGATGGGAGCTGATTATCTC	DOWN	80.6
YHR132W-A::BFLEX	GCGTCATTACGGCAGACTAC	DOWN	80.6
YDR080W::BFLEX	TGATGATCCTCAGATGCTAC	UP	80.8
YEL056W::BFLEX	GGGAGCGACCTCTAGCTTAT	UP	80.8
YGL213C::BFLEX	GGGATCATACGACTTGCAGC	UP	80.8
YHL023C::BFLEX	GCGGAGAGACGCTATCCTAA	UP	80.8
YOR294W::BFLEX	CCCTAGACAATCTGAGACGA	UP	80.8
YMR183C::BFLEX	CACAAACTAATATGCCTGCG	DOWN	80.8
YCR028C::BFLEX	CCGGGCAGACCCGATATTA	UP	81
YJL124C::BFLEX	GTGACGTAGAGCGCCCATTA	UP	81
YMR260C::BFLEX	AGAAATCAAGACTCCGTCGT	DOWN	81
YLR034C::BFLEX	GTGAGACGCAGTGTCATTAA	UP	81.2
YOL036W::BFLEX	AGCTATTAACAGTAGACGCG	UP	81.2
YJL124C::BFLEX	GTGATTCGAGGGTATCCAAA	DOWN	81.2
YOR287C::BFLEX	ATTAGCTCACATAACTCGGG	DOWN	81.2
YOR025W::BFLEX	GGGTATCTACGCCACGTCAT	UP	81.4
YER081W::BFLEX	GGAGACACTTTAGCAGAATG	DOWN	81.4
YIR028W::BFLEX	GTCACATCTGCGACCGGAAT	UP	81.6
YLR312C::BFLEX	AGCCTAGTACAAATTCTGCC	UP	81.6
YBR196C-A::BFLEX	CGTCCCGTAAGCTGACTGAA	DOWN	81.6
YCR019W::BFLEX	CTCCGCCCAATGAGATAGAA	DOWN	81.6
YDL008W::BFLEX	TATTTACCTTCCGACTCAGG	DOWN	81.6
YKR014C::BFLEX	CCGTGTAGACAAACAACTCG	DOWN	81.6
YNR076W::BFLEX	GTGTTACTAGCGTCCACGGA	DOWN	81.6
YBR119W::BFLEX	AGGTTCATACAACGTCAGAC	UP	81.8
YDR532C::BFLEX	GGCTGATGACGCCCAATAAA	UP	81.8
YOR370C::BFLEX	TCGTCTTCACTATTGCGACA	UP	81.8
YEL042W::BFLEX	GGCCGTGAATTATCATAGAC	DOWN	81.8
YJR135C::BFLEX	TGTGTCCTAGAGCTGTGACC	DOWN	81.8
YNL264C::BFLEX	CCCTATATCACCGAATAGA	DOWN	81.8
YCL038C::BFLEX	CTTGAATCCGACATACCTTG	UP	82
YHL026C::BFLEX	GACGTTGGAATGACTCTGAA	UP	82
YIL024C::BFLEX	GCCTTAATTGTGACGAAGCT	DOWN	82
YKL077W::BFLEX	GGCGAGACCTCAGCGATAAT	DOWN	82
YDL100C::BFLEX	AGTTACTCACCATGCTTCG	UP	82.2
YLL063C::BFLEX	CGAACACCTCCTAGTAGATA	UP	82.2
YDR025W::BFLEX	TCTTGCCCACGGGAGGTTAA	DOWN	82.2
YDR432W::BFLEX	ATTATATTAACGTCGGCGCG	DOWN	82.2
YKR100C::BFLEX	GTAGTGCCACCGAGTCTGTA	DOWN	82.2
YOR040W::BFLEX	ATTGGCTAACGGCGGTACAA	DOWN	82.2
YDL068W::BFLEX	GTGCTCGCAGAGGATTTATC	UP	82.4
YDR087C::BFLEX	GTGGTTGCACGTTGATCCCT	UP	82.4
YEL045C::BFLEX	CTATTATACGCGAATGCAGG	UP	82.4
YGL056C::BFLEX	ACGCTTCCAAACTGTCTGAA	UP	82.4
YPR100W::BFLEX	ATAAATTAGAAGCCGCCTGC	DOWN	82.4
YGR207C::BFLEX	TTTGACTGTCTTAGGGCAGA	UP	82.6
YNL133C::BFLEX	CCCTAACGATTTATACCTGG	UP	82.6
YOR141C::BFLEX	TTCAGGACCTCGTTCACGGA	UP	82.6
YNL012W::BFLEX	GTTAATGCCTCACCACGAGA	DOWN	82.6
YOL130W::BFLEX	GGTGCTTGACATGGATCTAT	DOWN	82.6
YJL115W::BFLEX	GGTTGCTACGATGACTCAGT	UP	82.8
YEL045C::BFLEX	CTGAGACCACGGACATCGTA	DOWN	82.8
YLR441C::BFLEX	GTCCTGAATTTGGGCACGCA	UP	83
YDL153C::BFLEX	GTCGTAGCACCTCCTTAGTA	DOWN	83
YNL235C::BFLEX	ACAAAGCCAAAGGGTCGGTC	DOWN	83
YBR198C::BFLEX	CGGTGATAAGCTCCATCCAA	UP	83.2
YDR155C::BFLEX	TCGCTTCCACAGTACGGTA	UP	83.2
YJR107W::BFLEX	CTCTTATTACATCCCAGGAG	UP	83.2
YLR080W::BFLEX	GTGCTCATACCTTATCAGAG	UP	83.2
YMR054W::BFLEX	CGAGGCAACTGGCCGTAATA	UP	83.2
YOR136W::BFLEX	GTCTACGCAGCGGAGCATTT	UP	83.2
YIL009C-A::BFLEX	GTCTACCCATCGCTAGGGAT	DOWN	83.2
YIL168W::BFLEX	TGCGGCGCGGATTCCTATTA	DOWN	83.2
YGR002C::BFLEX	TTATCGGACTTCTCGTCAGC	UP	83.4
YKR055W::BFLEX	CGGGCAAGCGGTTCTAATAT	UP	83.4
YNL334C::BFLEX	GTCTAGTCACAGTTACTTCC	UP	83.4
YOR320C::BFLEX	GTGGGTACGGCCTTCACTTT	UP	83.4
YJR147W::BFLEX	AGTGTGGAACCCAGCGTAAC	DOWN	83.4
YDL147W::BFLEX	TGTAGTCTAGTGCATGGTCA	UP	83.6
YKL133C::BFLEX	GAAGAGACCTACACCAGTTC	UP	83.6
YPL267W::BFLEX	GACCGACCAGCCTATATTAT	UP	83.6
YBR276C::BFLEX	AATCATCACAAAGTTCGCC	DOWN	83.6
YJL222W::BFLEX	CTGAGAGACGAATTTATCCC	DOWN	83.6
YGR043C::BFLEX	CTCGCTGCAAGTGATTCAGA	DOWN	83.8
YAL018C::BFLEX	ATATCCTCAACCTACAAGGG	UP	84
YEL019C::BFLEX	GACGGACACTGAGCACATAG	UP	84
YIL001W::BFLEX	TAAGCACGTTTAGAGCTGAC	UP	84
YFR048W::BFLEX	TCATAGGACGGGCAGCTCTT	DOWN	84
YGL100W::BFLEX	AGGACTAGAACCATGAGTGC	DOWN	84
YDL085C-A::BFLEX	CTGAATCCAATGTACGTGAC	UP	84.2
YFR005C::BFLEX	TCCACGCTCTCGTAGATGAG	UP	84.2
YLR264C-A::BFLEX	GGCGTCCGACAGATTGTACT	UP	84.2
YMR325W::BFLEX	TTAGCACGCTCGGCGATGTT	UP	84.2
YPL096W::BFLEX	GGGACAGCCGCACTCTTTAT	UP	84.2
YKL221W::BFLEX	TTATATACATTCTCTCCGGG	DOWN	84.2
YLR019W::BFLEX	GATGAGTCAATGGTCCCACA	DOWN	84.2
YNR032C-A::BFLEX	TACCCTACCTCTTTGGATAG	DOWN	84.2
YOL065C::BFLEX	AATTTGACAACAGAGCCTCC	DOWN	84.2
YPL139C::BFLEX	CAACGCTCCTTAACGTAATG	DOWN	84.2
YIL151C::BFLEX	TGTAGATGGCGGCCTAACTA	UP	84.4
YBL105C::BFLEX	TAAGGGTTTGCAGTAGATCC	DOWN	84.4
YOR348C::BFLEX	CAACCCGGCCAGAGAAGATT	DOWN	84.4
YGL008C::BFLEX	ATTGTGACAGACACGAAGCC	UP	84.6
YJR129C::BFLEX	ATTCGATGAACCTTGTACCC	UP	84.6
YPR093C::BFLEX	GCTAAGTCCTCTGAAGCTAA	UP	84.6
YGL224C::BFLEX	ATGATCCCAAGACAAGTCCG	DOWN	84.6
YBL101C::BFLEX	TTCATCCAGTCTCATCGTGA	UP	84.8
YBR193C::BFLEX	TTATACGGTTCGGAGGCATT	UP	84.8
YGL010W::BFLEX	CTTCATAGAGACCAGGGCCA	UP	84.8
YBR291C::BFLEX	GAAAGAGTTAGGAATCGCCT	DOWN	84.8
YPL092W::BFLEX	GCTCGACAGTACGTGAGAAT	DOWN	84.8
YHR040W::BFLEX	TTGCGAGACTTCCGCTCAAA	UP	85
YIL168W::BFLEX	GTCCTCTCACTTTATTGGGA	UP	85
YLR334C::BFLEX	CGGAGGAAGGTCTCACACTA	UP	85
YMR207C::BFLEX	GTCGTCAGACTCATGTATCA	UP	85
YLR075W::BFLEX	CGTAGGACACGAGCGTATAT	DOWN	85
YMR303C::BFLEX	TTGGTTGACTTGTCCGGCCA	DOWN	85
YOL036W::BFLEX	GTGGGACGATATTGTACTTC	DOWN	85
YJL097W::BFLEX	GTGAGAGGAGTCTTATCATC	UP	85.2
YMR183C::BFLEX	ACTGTGGAACACTGCCCAAG	UP	85.2
YPL237W::BFLEX	CTCATGGAATAGGAATGCAC	UP	85.2
YDL166C::BFLEX	GCACTACCATTTAGACAGGT	DOWN	85.2
YDR266C::BFLEX	CGAGAGAAGTAGATCGACCC	DOWN	85.2
YJL136W-A::BFLEX	ATTCGTGTAACTACGGCACA	DOWN	85.2
YCR068W::BFLEX	CCTCACGCAACTTATTGATG	UP	85.4
YML029W::BFLEX	CGGTACGCACGACAGTCATA	UP	85.4
YPL052W::BFLEX	TGCACAGGCCGGGATACTTT	UP	85.4
YGL055W::BFLEX	GCTGTGCTACGACGTTGACA	UP	85.6
YOR192C::BFLEX	TTTCGCCGAGCCGTCTTGAT	UP	85.6
YER175W-A::BFLEX	CAACGTACTGTAACGGTCCG	DOWN	85.6
YPR123C::BFLEX	TTGCTCATAGCGTGCATGTC	DOWN	85.6
YDL065C::BFLEX	ACAGACTAACACGCACTGGG	DOWN	85.8
YOL105C::BFLEX	CGCTTACAATCCTGACAGAA	DOWN	85.8
YLR221C::BFLEX	GTGGAATCGGTGTCACTCAC	UP	86
YOR001W::BFLEX	GCGTTACACCTACTCTAGTT	UP	86
YIL001W::BFLEX	CTGTCTAGCACGTACCGAGA	DOWN	86
YDR202C::BFLEX	GCTAGGCTAATGTCCGGCTA	UP	86.2
YPR099C::BFLEX	CGAGATCAAGGGCAATTACG	UP	86.2
YBR058C-A::BFLEX	TTGGTTTAGCGGTTCGCCCA	DOWN	86.2
YJR139C::BFLEX	TGGTAGTCACGTCTGTCGAT	DOWN	86.2
YDL035C::BFLEX	ATGACGACAACTCACTACGG	UP	86.4
YDR201W::BFLEX	GGCGCACACTGTACTCAGAT	UP	86.4
YPR004C::BFLEX	AGCGCCCAACATCTGAGAAG	UP	86.4
YPR156C::BFLEX	CAAACTCCAAGTAAGGCGCG	DOWN	86.4
YAR028W::BFLEX	CGTGCCACACCTTGGAGTAT	UP	86.6
YKL004W::BFLEX	GACCTGGAATTAGCACACGC	UP	86.6
YJR086W::BFLEX	GTCCAGTGAGACGGTTTCCT	DOWN	86.6
YMR121C::BFLEX	TGGCCGGTACTCTTCCGATT	DOWN	86.6
YNL290W::BFLEX	GTTAAGTCGTGTGAGATCCT	DOWN	86.6
YOL064C::BFLEX	ATGATGGTAACGGCACGTAA	DOWN	86.6
YKL154W::BFLEX	TTGTTGGGAGTCCGTCATCA	UP	86.8
YDR120C::BFLEX	CCGTTAGCACAAGTCCTAGT	DOWN	86.8
YMR325W::BFLEX	CAGGGATGAAGAGTTCTACA	DOWN	86.8
YJL002C::BFLEX	GGTAGTCCACAGGCCATGAT	UP	87
YKL023W::BFLEX	TATACTGCATCTCACGTTCG	UP	87
YDR078C::BFLEX	CTAAGGCTCCTGAATACAGT	DOWN	87
YML091C::BFLEX	TATCATACATTTCGCAGCCG	DOWN	87
YOR349W::BFLEX	CTTTGACACTCACGCAGTTG	DOWN	87
YPR010C::BFLEX	TACGGGTCAGAGCTTCCGAT	DOWN	87
YDR321W::BFLEX	TCATACTCATGTGCAGCTCT	DOWN	87.2
YKL004W::BFLEX	GTATCTGGAATGGTTGTCAC	DOWN	87.2
YLR080W::BFLEX	TCTGATCCAGTTAGAGTAGG	DOWN	87.2
YNL033W::BFLEX	CAGAGGATAAGAGCGATTCC	DOWN	87.2
YDL077C::BFLEX2	ACGGATACAACAGGATCGCC	UP	87.4
YGL179C::BFLEX	GAGCTTACAGGCGCAGATAC	UP	87.4
YGL097W::BFLEX	CTTGCCTAATATGGGCTACT	DOWN	87.4
YKL028W::BFLEX	GCGATGTCAATTATTTCGGC	DOWN	87.4
YAL061W::BFLEX	TTCGGACCTTCGGCCATGTT	UP	87.6
YBR145W::BFLEX	AGGCGTCAACACAGCCAGAT	UP	87.6
YDR059C::BFLEX	TAATCGCCATTCATCAGTCG	DOWN	87.6
YPR149W::BFLEX	GCTGTACGATGGACTCAGAC	DOWN	87.6
YDR198C::BFLEX	GACGTGTTACATCGCCATAG	UP	87.8
YDR317W::BFLEX	TCTACATCGTTCCAGACTGT	UP	87.8
YDR362C::BFLEX	ATCCAGAGAACGTGAGATCC	UP	87.8
YGR274C::BFLEX	CTTTCTATAAGGTCCATGCC	UP	87.8
YDL229W::BFLEX	AATTACCTAAAGCGCACTCG	DOWN	87.8
YHR022C::BFLEX	ACGGACGTAAAGTCATGTAC	DOWN	87.8
YKL125W::BFLEX	CTATCGCTAAGGGTTATGAC	UP	88
YKL213C::BFLEX	TTCTGCGTAGCGTGTGTATC	UP	88
YLL056C::BFLEX	GCTGACAGGTCGGACTCATA	UP	88
YIL107C::BFLEX	CAACTCATAAGACATCTGCG	DOWN	88
YPR081C::BFLEX	TTGCACGATTAGCTCTTAGC	DOWN	88
YDR038C::BFLEX	GTGACTCTAGCGCACATGCA	UP	88.2
YDR385W::BFLEX	GACAGCAGATCAGAGACTCC	UP	88.2
YDR416W::BFLEX	GCCGCCAGACCGTGATATTA	UP	88.2
YJL158C::BFLEX	GCGGTTTGACCAGGTTCACT	UP	88.2
YPL144W::BFLEX	CCACAATCATAGACAGTCGG	UP	88.2
YAR002C-A::BFLEX	CCGACGAGAAGGCAGCATAT	DOWN	88.2
YEL049W::BFLEX	GGTGAGAATTGTATGACCTC	DOWN	88.2
YGL087C::BFLEX	TCTCGCCAGCGCATGGTATT	DOWN	88.2
YKL091C::BFLEX	CTCTCAGGACCAGCATGATA	DOWN	88.2
YNL154C::BFLEX	ACTAACCTAAATCACTGCGG	DOWN	88.2
YBR157C::BFLEX	TCGGACCTCGTGACGGTTTA	UP	88.4
YCL049C::BFLEX	CGGATACAGCGAGACACTTA	UP	88.4
YKR057W::BFLEX	TTATCCGGCTAGAGTGCGTC	UP	88.4
YMR260C::BFLEX	CTCCTCATACATCGAGTAGA	UP	88.4
YLR047C::BFLEX	GACCATGTACGAGTAATGAG	DOWN	88.4
YHL032C::BFLEX	TACGTCCGATCAGCGAGATG	UP	88.6
YCL049C::BFLEX	GGTCTGTGAATTTGCGTACC	DOWN	88.6
YFL025C::BFLEX	TGATAGTGAGGGCTCCATCC	DOWN	88.6
YHR025W::BFLEX	CAGTACATAAGCCAAGGGCC	DOWN	88.6
YNL231C::BFLEX	GGGCAGCTACTAGAGCCTAA	DOWN	88.6
YBR039W::BFLEX	AGGCGGTCAAATCTTCTCAA	UP	88.8
YBR105C::BFLEX	TCTGGGTGAGCCCGATCTTT	UP	88.8
YKL059C::BFLEX	CTTCCTAAGTGTCAGGCAAA	UP	88.8
YPL198W::BFLEX	CAGGTCACAATTTGCTACAC	UP	88.8
YBL007C::BFLEX	CTGGTCGTAAGGTGTTTCAA	DOWN	88.8
YBR039W::BFLEX	CTCGGGCAAGTTCCACGAAA	DOWN	88.8
YEL069C::BFLEX	CAGTTGTCAATAATCACGCC	DOWN	88.8
YER053C-A::BFLEX	TCGGATGTAGCCGGATCTCT	DOWN	88.8
YIL079C::BFLEX	GTGTGGGTACTATGCCATCA	DOWN	88.8
YJR088C::BFLEX	TAAGGCAGTGGAGCCCTCTA	DOWN	88.8
YLR033W::BFLEX	CTGCCCGTACAAGTTATTCG	DOWN	88.8
YGL190C::BFLEX	GCATCCGTAATGGACATGAA	UP	89
YGR257C::BFLEX	GGCTGGACCCTGAGCATTAA	UP	89
YJL004C::BFLEX	TTAAGCCGCCTTCAGGACTA	UP	89
YLR306W::BFLEX	CCGTATAACTATCCATCAGG	UP	89
YDR510W::BFLEX	CACGGCGAACTAGGCATAAG	DOWN	89
YNL269W::BFLEX	GGACCGATAGCCACCTGTAT	DOWN	89
YER013W::BFLEX	ACGAGCGAACACTAGCTGAC	UP	89.2
YGR258C::BFLEX	TAGGTTGTACTCATGGGTCA	UP	89.2
YLR380W::BFLEX	CATAACCATTTCTAAGCGCG	UP	89.2
YNL296W::BFLEX	CACACTGTAAGACGATAGCC	UP	89.2
YMR102C::BFLEX2	AGCTGCAAATGCCATGAACC	DOWN	89.2
YAL040C::BFLEX	TCTGGTCGAGGGTTCCCATT	UP	89.4
YAR064W::BFLEX	TTCGCACGGGTGGCATTCAT	UP	89.4
YJL012C-A::BFLEX	CATCTGCAACGGCGTGGAAT	DOWN	89.4
YPR172W::BFLEX	CCAGTCCCACGAAGGTAGAA	DOWN	89.4
YDR205W::BFLEX	CCTTGATCCACGACATGAGA	UP	89.6
YHR021C::BFLEX	GCATCGCCAATTTAGTACCA	UP	89.6
YIL052C::BFLEX	CTAATCTGACCACGAGACGA	UP	89.6
YLR283W::BFLEX	GCCAATATGGTGATGACGA	UP	89.6
YMR198W::BFLEX	TCATAGGGAGCCAGTGTCAC	UP	89.6
YBR105C::BFLEX	GGCCCATTAGCAGCACTTGA	DOWN	89.6
YOL097W-A::BFLEX	CAATAGAGAAGCGACGGTCC	UP	89.8
YBR109C::BFLEX	ATCCGACGAACCGTTACGAA	DOWN	89.8
YOR194C::BFLEX	GTTGGTAGAGCGTCCACTTA	DOWN	89.8
YBL081W::BFLEX	CCTCCATCACAGGGATTGAG	UP	90
YFL017C::BFLEX	TAAGATTAGTTAGCAGCGCC	UP	90
YGL259W::BFLEX	AAACGCGAAACAGCCTCGGT	UP	90
YNL042W::BFLEX	GTGACATCCCTCCAGATTAA	UP	90
YOR206W::BFLEX	CTCGTATTAAGTGCGCTACC	UP	90.2
YKL069W::BFLEX	TTACCAGTTGGGATCGCAAG	UP	90.4
YMR067C::BFLEX	AGAAGCAGAACAGGGTCTCC	UP	90.4
YOL053W::BFLEX	GCAATAGCGGTTACCAGCGT	UP	90.4
YFR012W::BFLEX	GTGTATGTAGAGCATTGCCA	DOWN	90.4
YNL145W::BFLEX	CTGCAATACGCTCACATGA	DOWN	90.4
YBR131W::BFLEX	TGCCTCCCAGATTCAGTGAT	UP	90.6
YDL177C::BFLEX	CGATAGACACCTGAATACGC	UP	90.6
YFR029W::BFLEX	TAGGGCTTACGCTTATCGAA	UP	90.6
YAL068C::BFLEX	CAGTGCATACCAAGCGACGA	UP	90.8
YDR162C::BFLEX	GCGGCGAATTGCATCGAATA	UP	90.8
YER096W::BFLEX	CTTGTCTGACCGCACAGTAG	UP	90.8
YCR088W::BFLEX	TATCCATACGTCGTGACTCA	DOWN	90.8
YGR060W::BFLEX	GTATGCACAGTCGCGCTAAT	DOWN	90.8
YLL018C::BFLEX	CAGTCCAGACAATGGCAGAC	DOWN	90.8
YPL096C-A::BFLEX	TATTTGCCACCGCTACGTGT	DOWN	90.8
YGL094C::BFLEX	CCGGAAGAGGTGCATACATA	UP	91
YIL147C::BFLEX	ATATCGTAACGGAAGACGCG	UP	91
YJL074C::BFLEX	GCAAACGGTGATGACCTACG	UP	91
YPR154W::BFLEX	CCTTTAATTATAATCCGGC	UP	91
YBR211C::BFLEX	CAACCGCTCACAAGTAAGGG	DOWN	91
YPR038W::BFLEX	AACGGCACAAACTGACCTGG	UP	91.2
YAL042W::BFLEX	TCACGTAGCGCGAGCCTATT	DOWN	91.2
YAR064W::BFLEX	TGTTGCTTAGAGGCTTGCCA	DOWN	91.2
YLL033W::BFLEX	ATCTTTAGACAACTGTGCCG	DOWN	91.2
YCR023C::BFLEX	AGAGACCCAACCATACGGTG	UP	91.4
YLR047C::BFLEX	GAATACTGGTGACCCTAAGA	UP	91.4
YML058W-A::BFLEX	GATGACTCAATGTGACTCAG	UP	91.4
YML082W::BFLEX	CTATTGACATACCGTACCAG	UP	91.4
YFR057W::BFLEX	TTAACTATCTTTAGCGCGGG	UP	91.6
YDR275W::BFLEX	TGCTTTGAAGCACATCACG	DOWN	91.6
YEL055C::BFLEX	CTTGATTAAGTGCTGTACGC	DOWN	91.6
YPL250C::BFLEX	CGTGACTTAATGTCCAATCC	DOWN	91.6
YPR004C::BFLEX	CATGTGAACTGAGCATAAGG	DOWN	91.6
YBR205W::BFLEX	CAGGTTTCACCAATACCAGA	UP	91.8
YGR243W::BFLEX	CGTCACCTAAGTTCACGAGA	UP	91.8
YHL024W::BFLEX	GACATATAGCTCCACTCAGA	UP	91.8
YNL181W::BFLEX	GTCAGCGACCGTCAGCTATT	UP	91.8
YCR042C::BFLEX	TAATATCTTGTAGCAGGCCC	DOWN	91.8
YLR099W-A::BFLEX	AAACAACGAACCCGCTGGTG	DOWN	91.8
YBR267W::BFLEX	CTGACGACCCAGCATGAGTT	UP	92
YDR519W::BFLEX	GAGCTGTTACCACGCCTAGT	UP	92
YGR289C::BFLEX	GTCATTCCACGCAGGCAGTT	UP	92
YML111W::BFLEX	TGCCGTCCACTTCGTTGGTA	UP	92
YBR281C::BFLEX	GATCACGACCTACTAGCAGG	DOWN	92
YOR048C::BFLEX	GGGTTACTAGAGCGACTCCA	DOWN	92
YMR246W::BFLEX	CTCCTCTGAATACGGCAGGT	UP	92.2
YDR297W::BFLEX	TGGGTTAGAGTTCAGTCATC	DOWN	92.2
YDR510W::BFLEX	AGAGACGTAACCAGAGTTCC	UP	92.4
YHR215W::BFLEX	TTCACGACATCCAGGAGTAT	UP	92.4
YLR356W::BFLEX	GTACTGTCACCCAAGGCTGT	UP	92.4
YNR024W::BFLEX	TGTGATAGCGTAGGTCATTC	UP	92.4
YHR214W::BFLEX	TCTTCTATATCCGCAGATGC	DOWN	92.4
YNL124W::BFLEX	TGCTTGGGACTCATCTGTAA	DOWN	92.4
YIL122W::BFLEX	TACACGTTGCATCAGCGACG	UP	92.6
YNL255C::BFLEX	ACGAGAGTAAATATGCTGCC	UP	92.6
YOL040C::BFLEX	CTATCCTTACACTAGCAGGG	UP	92.6
YCR028C::BFLEX	CCTTACAATGATCTACAGGG	DOWN	92.6
YOL146W::BFLEX	GTTATGTACTCATCCCAGCA	DOWN	92.6
YOR118W::BFLEX	CGATACCGAAGTCCAGATAC	DOWN	92.6
YOR382W::BFLEX	CCTCCCGGAACTTAGGTGAA	DOWN	92.6
YPR027C::BFLEX	ATTCTGACACAATCATCGCG	DOWN	92.6
YGR188C::BFLEX	GTAAGTACCGTAGCCACGCT	UP	92.8
YBR193C::BFLEX	CCTCGGCAAGCCTGGTATAA	DOWN	93
YGL090W::BFLEX	CAATAAGACATAGGCCGCCG	DOWN	93
YOR215C::BFLEX	GCTCCTGTACCTCAGTGTAG	UP	93.2
YGL044C::BFLEX	GGTCACCACTCAGCGATGTA	DOWN	93.2
YLR172C::BFLEX	GACACTGCATGGACAGCGTA	UP	93.4
YMR110C::BFLEX	CTGGGAGAAGTCTATTACAG	UP	93.4
YIR042C::BFLEX	CGAGTACCAATAGGTCACAG	DOWN	93.4
YER024W::BFLEX	GCCGTACTACTCAGACGAAA	UP	93.6
YGL058W::BFLEX	ATGCAAGAAGACTATCGCCC	DOWN	93.6
YER092W::BFLEX	GCAGCAGCACACTGATCGTT	UP	93.8
YGL047W::BFLEX	CCACTATCAAGATTTGCAGC	UP	93.8
YHL022C::BFLEX	CGTTCATACCACGATCAGAT	UP	94
YOR341W::BFLEX	TGGGTGTCAGCATCTACGCA	UP	94
YOL162W::BFLEX	AAGATCGCAAACTATTGGCC	DOWN	94
YBR095C::BFLEX	GCATGTGGAATTAGGCTATC	UP	94.2
YGR229C::BFLEX	CAACGAGAATACAGTCTGCG	UP	94.2
YJR080C::BFLEX	GTCATGTTACCTGAGAGAT	UP	94.2
YGL208W::BFLEX	GACCGATGACGACCTAATCA	UP	94.4
YDL086W::BFLEX	TTAGACACTTTGATTCCGCG	UP	94.6
YKL092C::BFLEX	TTAAACCTTGATTGAGGCGG	UP	94.6
YBR136W::BFLEX	GCACGTAGAGCACTCAGACT	DOWN	94.6
YDR272W::BFLEX	CCTGAACTTCCGACAAGGAG	DOWN	94.6
YEL051W::BFLEX	AGCACGGAACAGTAAGCCCT	UP	94.8
YGR186W::BFLEX	ATGTTATCAACGTCAGCGAC	UP	94.8
YNL111C::BFLEX	GATAATGTAATCTCCGCACC	UP	94.8
YDR390C::BFLEX	AGGCAAACACAGATGCGGCT	DOWN	94.8
YIR003W::BFLEX	ACTCGAACACCTTACAAGTG	DOWN	94.8
YLR145W::BFLEX	GCCTTTACCCTCGATTATAG	DOWN	94.8
YDR088C::BFLEX	GCCATAAGGCTGTCGAATCA	UP	95
YLR389C::BFLEX	TTCTCTCGACTTAGTGCAGA	UP	95
YGR193C::BFLEX	TTCTGTCACTTTCCGCAGGG	DOWN	95
YMR212C::BFLEX	GGGCTACCGCATCCAGTATA	DOWN	95
YOR316C-A::BFLEX	GGCGATCCAGCAGCCTTTAT	UP	95.2
YPL139C::BFLEX	ATGGTCATACACCCAGACAT	UP	95.2
YML061C::BFLEX	CTCTAGTCAATCAGCCAGAA	DOWN	95.2
YOR256C::BFLEX	TCCGTTAGACGTGCGACGAT	DOWN	95.2
YGR203W::BFLEX	CGACATGGACATACAGTACG	DOWN	95.6
YGR290W::BFLEX	GTCACAGATTAGTAGGCACG	DOWN	95.6
YLR105C::BFLEX	TATCCCTCAGCAGTGACTTG	DOWN	95.6
YFR012W-A::BFLEX	ATGTATTCAACGGACCTTCC	UP	96
YDL035C::BFLEX	ACTAGCGCAAAGTATGGACC	DOWN	96
YDL237W::BFLEX	CTCCGTTGACAGATCCATAG	UP	96.2
YBL071W-A::BFLEX2	GCCTTATGACCCAGCGGATA	UP	96.4
YML091C::BFLEX	CTTCCTCGAATACTCATTGG	UP	96.4
YIR030C::BFLEX	CGTAGCTCACCACAGTCAGA	DOWN	96.4
YOR057W::BFLEX	CTCCTAGCAAGTTCATCAGA	DOWN	96.4
YPR112C::BFLEX	GTGAACGCCTTTGCAGGTAA	DOWN	96.4
YDR343C::BFLEX	ACTGCTAAATACACTACGCG	UP	96.6
YGL220W::BFLEX	TCGGTACTGCTCCAGCGTTA	DOWN	96.6
YGL256W::BFLEX	AATAGTTGAACGGACCTCCC	DOWN	96.6
YLR346C::BFLEX	TGGGAGTCAGCGTCCTCAAT	DOWN	96.8
YPR192W::BFLEX	GATACCCGACCGACGTGATA	DOWN	96.8
YPL076W::BFLEX	AGTGCCATACAAGCGCATAG	UP	97
YPL201C::BFLEX	CATACACACGACACATGGTG	UP	97.2
YDR013W::BFLEX	CGGAAGGCCGATGAATACCT	DOWN	97.2
YLR173W::BFLEX	AGGTCACAAGACGACAGCTC	DOWN	97.2
YDR262W::BFLEX	TACGGATCGTGAGCCATCAG	UP	97.4
YGR028W::BFLEX	CGCACGCTACAGACTATTAT	UP	97.4
YLR154W-A::BFLEX	CTATGGAGACATCGCACAGC	UP	97.4
YLR404W::BFLEX	AGTACGTCACAGAACTGAGC	UP	97.4
YEL073C::BFLEX	GAACCTTGACATGCCATCAT	DOWN	97.4
YNL024C-A::BFLEX	CTGCTGACAGGAGTAGCTCA	DOWN	97.4
YDR144C::BFLEX	GGATCATGCCAGTCACGCTT	UP	97.6
YLR448W::BFLEX	TTCCATGTATCGAGCGTCAG	UP	97.6
YPL265W::BFLEX	CTATACGAATCAGTACCAGG	UP	97.6
YIL046W-A::BFLEX	TCCGTGAATGGTGTGCAATA	DOWN	97.6
YJR059W::BFLEX	GACTTCGGACCCAGATGCTA	DOWN	97.6
YHR132W-A::BFLEX	GTAGACATTTATCAGGACGC	UP	97.8
YLL019C::BFLEX	GTGCCGCCACTAGCGATAT	UP	97.8
YLR207W::BFLEX	TGTTATGTAGGCGATGTCCA	UP	97.8
YNL095C::BFLEX	CGGAGCGTACCAGAGCTATA	UP	97.8
YPL087W::BFLEX	CCCAAAGACCTATTACAGGG	UP	97.8
YJL155C::BFLEX	TTCAGTCAGGGCGCAGTCAT	UP	98
YJR104C::BFLEX	GCAGCATACGACCGAGGTTT	DOWN	98
YOR364W::BFLEX	GCTCACGTACTCGACAGAAA	DOWN	98
YPL096W::BFLEX	GGTACTTCACGCCACTGTGT	DOWN	98
YDL231C::BFLEX	CGTGCTTTACAATTTCAGCC	UP	98.2
YMR268C::BFLEX	TTCCTACTTTCCGATGCGAG	UP	98.2
YMR251W-A::BFLEX	CACCTCGTAAGACGGGTACA	DOWN	98.2
YLR170C::BFLEX	GATATACCACGCACACTGAG	UP	98.4
YNL001W::BFLEX	GCGCTTCACAGCTACGTGTA	UP	98.4
YBL043W::BFLEX	CGAGTGAAGGCGATCTAACT	UP	98.6
YNL269W::BFLEX	CTATCCAAGTGCCTACAAGT	UP	98.6
YPR172W::BFLEX	ACGCCTCCAAAGGTCTAGGA	UP	98.6
YKL117W::BFLEX	CGTCCAGCAAGGTCTCGATA	DOWN	98.6
YJL127C-B::BFLEX	AGTGCAACCAGTGTGAACCA	UP	98.8
YPL161C::BFLEX	TGTCCAGGAGTCCCGCTATA	UP	98.8
YBR244W::BFLEX	CGCCCAGCAATCATAATAGG	DOWN	98.8
YGL128C::BFLEX	ACTTGCGAACAGACGTACAC	UP	99.2
YLR049C::BFLEX	ATGGATATAAGACAGGCTCC	UP	99.2
YLR059C::BFLEX	TCTATCGTACTGGAGGCACA	UP	99.2
YDR541C::BFLEX	GGTTACGACTCTCGACAGTG	DOWN	99.2
YMR063W::BFLEX	CACAAGCGACCAGAAGCGTT	DOWN	99.4
YER081W::BFLEX	CGATGATTACCAATGCCACG	UP	99.6
YGL231C::BFLEX	GGCACGCTACGCACTTGTAT	DOWN	99.6
YDL220C::BFLEX	CTATCGTAATATCAGTCCGC	UP	99.8
YBR072W::BFLEX	CCTATACGAAGGAGGAGACC	UP	100.2
YFR048W::BFLEX	GCGCCCTTACAGGCTTAGAT	UP	100.2
YJL176C::BFLEX	ATGTGGGCACCAAGACAGAT	UP	100.2
YMR099C::BFLEX	GACGGCAGAATGCAGTATAT	UP	100.2
YDR206W::BFLEX	TAAGGCTCTTGAGACGTAGT	DOWN	100.2
YHR010W::BFLEX	TCGGTACGGTTAGTCAAACT	DOWN	100.2
YOR049C::BFLEX	TTAGACGTGTAGGGCCTCCA	DOWN	100.2
YFR055W::BFLEX	CCGCGTGTACCATATAATAC	UP	100.4
YGR296W::BFLEX	TTTAGGTAGGCTGATCGCCA	UP	100.4
YHR088W::BFLEX	TTCACATCTTTCCATCGGA	UP	100.4
YJR142W::BFLEX	CGCCACTTAATTCCAGATAG	UP	100.4
YMR212C::BFLEX	GCCGATAGACGATCAGCCAA	UP	100.4
YPL099C::BFLEX	CTTGCTACATCATCAGAGAC	UP	100.4
YKL171W::BFLEX	GACCACGGAGCACAGCATTT	DOWN	100.4
YEL057C::BFLEX	ACCTTAACACAGTCACAGGG	UP	100.6
YNL237W::BFLEX	GACGGCCCAATGCTCATGTA	UP	100.6
YHR159W::BFLEX	TCTTACCTGCTTACTGGCAA	DOWN	100.8
YOR272W::BFLEX	TCTATCACTGCGGACGAGT	DOWN	100.8
YBR169C::BFLEX	TATTTCCTAGTAGTCCCAGC	UP	101
YDL193W::BFLEX	CTTCACAATGTTCCAGACAG	UP	101
YGR264C::BFLEX	TACAGTTTAGGCAGCAGGCT	UP	101
YJR002W::BFLEX	GCGTCCGAATGGGCTTCAAT	UP	101
YLL023C::BFLEX	CGGGACATAATTGACACAGT	UP	101
YOR158W::BFLEX	GATCATATAATGCGCTCGAC	DOWN	101
YJR058C::BFLEX	AACGCAGAACAAGCTCCGGT	UP	101.2
YML050W::BFLEX	CTTACACAGTCTGAGATACG	UP	101.2
YMR280C::BFLEX	GTCTAGTAATGTTTCGGACG	UP	101.4
YGR076C::BFLEX	CCTTAGCTCCAATCAAAGAG	DOWN	101.6
YBR096W::BFLEX	ATCTCAGCAACCTTCAGTAG	DOWN	101.8
YDR205W::BFLEX	CTCGGCACAGAGCGCATTTA	DOWN	101.8
YGR028W::BFLEX	ATGTCCGCAACCGTCTTAGA	DOWN	101.8
YOL137W::BFLEX	CTACATACCGGACAGAGCGA	DOWN	101.8
YDL143W::BFLEX	ACATTGGAACACACATGCCG	UP	102
YLL003W::BFLEX	GTTCGTTACCTCGCCGATT	UP	102
YOL013C::BFLEX	CATGGTGAACTCCTCAGACA	UP	102
YOR272W::BFLEX	ACGCTACTAAATACCATGCG	UP	102
YOR319W::BFLEX	GCCTTTGTAATCGTTGGCAA	DOWN	102
YLR421C::BFLEX	GATTCGAGATAATTTGCCGC	UP	102.2
YBL108W::BFLEX	CAGTTCTTAATATCCCAGCG	DOWN	102.2
YGR177C::BFLEX	CTCGACACCCGAATGGAGAA	DOWN	102.2
YMR020W::BFLEX	CGCCCTATACCAGAGATTAT	DOWN	102.2
YLR229C::BFLEX	CTAACTGGTGGGAAGCTATA	UP	102.4
YOL132W::BFLEX	TTCACTGGATGCTAACGGGA	UP	102.4
YPR030W::BFLEX	GATGGATCACATGCAATTCC	UP	102.4
YGR269W::BFLEX	GCTGCCTTAATTTGTACGGA	UP	102.6
YAR007C::BFLEX	TAGACCATTTCGCCAGAGCG	DOWN	102.6
YCL012C::BFLEX	TCGACAGCCGCGCATGATTA	DOWN	102.6
YLR172C::BFLEX	ACGACGTAACACGATCACTG	DOWN	102.6
YOR301W::BFLEX	TGCCGTTACTCCTGTCAGTG	DOWN	102.6
YOR320C::BFLEX	TGGCGGTCAGCATCGTTCAT	DOWN	102.6
YDR311W::BFLEX	GCGCACACATTGCAGGAGTA	UP	102.8
YNL012W::BFLEX	GGAGTAGCACGGCCATCTAA	UP	102.8
YGR134W::BFLEX	ACTATATCACAACAGGCGTG	DOWN	102.8
YLR170C::BFLEX	GCAACGCCGCCAGAAGTTAT	DOWN	102.8
YNL263C::BFLEX	TTCGCTCCATCCGTGTGAGA	UP	103
YPL098C::BFLEX	GACGCCACAGTCACTAGAGA	UP	103
YDR162C::BFLEX	GCTCCGACAGAGGTCTAGTT	DOWN	103
YGR047C::BFLEX	TTTCCGTGAGGCGATTGTCC	DOWN	103
YGL058W::BFLEX	AGTTTCCAAGAAGAGACGGT	UP	103.2
YOL061W::BFLEX	TGATGGCTACGGGTTCTCAA	DOWN	103.2
YFR014C::BFLEX	AAGACACAAAGCGGCGCGTT	UP	103.4
YJR059W::BFLEX	CGTGCGTCAAGGTTCAGCAA	UP	103.4
YJR142W::BFLEX	GGCTATTCACGCCAAGCTAG	DOWN	103.6
YPL131W::BFLEX	TCTTCATACTCTCTGCGGG	DOWN	103.6
YDR266C::BFLEX	GACTCGTTACAGATGTGACG	UP	103.8
YGR265W::BFLEX	GGTGCTAGACCGCCCTTATT	UP	103.8
YBR284W::BFLEX	CGCATGGAAGCGTGCTACAT	DOWN	103.8
YFR047C::BFLEX	GTTGGCATACTCCAGCCGAA	UP	104
YMR108W::BFLEX	CTGAGATCACAGCAGACTAG	UP	104
YJL184W::BFLEX	GGACATTACTCTAGCCCAGT	DOWN	104
YJR016C::BFLEX	GTAGTTGACAGTGAGCTATC	UP	104.2
YML083C::BFLEX	AGTCGCGGAATTGGTTACA	UP	104.2
YMR063W::BFLEX	TTGCTTCGAGTCCGTACTGG	UP	104.2
YHL015W::BFLEX	GAGTTCGGAGAATGCTTCAT	DOWN	104.2
YBR162C::BFLEX	TTAGTTGACTTGATGCGCGA	UP	104.4
YML061C::BFLEX	CGAGACGCAAGGGATTTACA	UP	104.4
YNL259C::BFLEX	GCTGCTCCACATGCTTGAGT	UP	104.4
YFR031C-A::BFLEX	GTGTTAGAGCAGTAGCCTCA	DOWN	104.4
YGR066C::BFLEX	AAACTCTAAACAGCTCTCG	UP	104.6
YNL301C::BFLEX	CTGTGCGCCAGGCAGATTTA	DOWN	104.6
YAL033W::BFLEX	TATTCCGGCCAGCAGGCTTT	UP	104.8
YHR139C::BFLEX	ACTGGCCCACAGAACGAGAT	UP	104.8
YML081W::BFLEX	GTGACTGCACGCCATCTGAA	UP	104.8
YKL048C::BFLEX	CACGTATAACGGTGCAGCAA	DOWN	104.8
YLR008C::BFLEX	CTTCGTCGATACCTAGATAG	DOWN	104.8
YCL076W::BFLEX	TGATCTCGACGGCTCGTGAT	UP	105
YDR194W-A::BFLEX2	TTTGATTAGGCCCGATCCCG	UP	105
YEL032W::BFLEX	TATAATGCGTTTCACGTCCC	UP	105
YJR072C::BFLEX	TGTGCATCGGCAGCTCGTTA	UP	105
YER113C::BFLEX	TTAGCCCGGCAGAGTTGCTT	DOWN	105
YCL067C::BFLEX	TGCAGGCGATGCGCTCATTT	UP	105.2
YJL093C::BFLEX	CGCAGTAAGGGCCACAGATA	UP	105.2
YNL024C-A::BFLEX	CTCCACTGAATCGAAAGACG	UP	105.2
YDL046W::BFLEX	CGTGATATACAGATGTCAGC	DOWN	105.4
YGR021W::BFLEX	CTCCGGGAATCAGAGCACTT	DOWN	105.4
YKL185W::BFLEX	GCTATCGAATGTGCAGTACG	DOWN	105.4
YLR104W::BFLEX	TTAGCCACCTTCTCTGAGTA	UP	105.8
YLR155C::BFLEX	TCAGATGGCCGAGCAACGTA	DOWN	105.8
YJL088W::BFLEX	GTATGCTGAATTGTGAGCCA	UP	106
YKL161C::BFLEX	ATCCCGCAACATGGGCAGAA	UP	106
YLR433C::BFLEX	CCCAATACCACGAGATAGGG	UP	106
YPL279C::BFLEX	GCTTCTAGCATATAGGCAGA	UP	106
YFR032C::BFLEX	GGAGTGCTACGCCATCCTAT	DOWN	106
YDL046W::BFLEX	CGTGAAGCCGTCCACATAGA	UP	106.4
YHR120W::BFLEX	GCGGAGCGACATCCATCATT	UP	106.4
YLR089C::BFLEX	CGCTCCAGACAGCATATAGA	UP	106.4
YPL130W::BFLEX	AGTCCGAACCATACTACAGG	UP	106.4
YER044C-A::BFLEX	CACTAATCAAGCGACAGGCG	UP	106.6
YLR347C::BFLEX	GTGTCTCGACTCAGCCTATA	UP	106.6
YOR287C::BFLEX	AGAGAACGAGACAGCCCTTC	UP	106.6
YDR490C::BFLEX	GCCAAGCGCCTCAGAGATTA	UP	107
YGR200C::BFLEX	AGAGTCTCAAATCGTCAGAG	UP	107
YLR271W::BFLEX	TTGACGACGTGGTGCTAATT	UP	107.2
YML041C::BFLEX	AATGTGCCAAAGACCCAGCG	UP	107.2
YPR133W-A::BFLEX	TTCCAGTGACTATCTTGGCA	UP	107.2
YBR090C::BFLEX	GGGTCCTACATCGCTCAGAT	DOWN	107.2
YKR014C::BFLEX	CCCACCAGACAGATAGAGGT	UP	107.4
YNR071C::BFLEX	GAGTAGCGAATGCCAGCCA	DOWN	107.4
YFR035C::BFLEX	TATAGTCGATTATCCCAGCC	UP	107.8
YLR154W-E::BFLEX	CTACGCCAATCGACGAGAGA	UP	107.8
YCL061C::BFLEX	ACAACGCAACACCGGAGGTT	UP	108
YJR042W::BFLEX	TGTGTCTCACTTCCGCGAGT	UP	108
YOL130W::BFLEX	ACCTCGCAACACGGTGAGAA	UP	108
YLR257W::BFLEX	CCCGCCACAAGGTGTAGATA	DOWN	108
YOR370C::BFLEX	CGGTGTCTACAGCGAATTAC	DOWN	108
YJR146W::BFLEX	CGCGAATACATATCCAGACG	UP	108.4
YKR097W::BFLEX	AGGTTAAGATAATCACCGCC	UP	108.6
YPR151C::BFLEX	GTATCATTAGCTCCGCAGAG	UP	108.6
YOL040C::BFLEX	CTCTTGCGACACAGGTGACT	DOWN	108.6
YBR251W::BFLEX	AGGTCCACAGAACTCAAGCT	UP	108.8
YDR332W::BFLEX	TTCTAGGCCGCAGCTCTGTT	DOWN	108.8
YCR038C::BFLEX	CTGCTCGTACAGGCACTGAT	UP	109
YPL212C::BFLEX	CTACTATTACAGATCCAGCG	UP	109
YDR531W::BFLEX	ACTGAAGAACAGGTAGGCTC	DOWN	109
YHR027C::BFLEX	CTAGGACCACCCATGTGTAG	DOWN	109
YEL066W::BFLEX	TGAATCACATCTTCGTCAGC	UP	109.2
YLR257W::BFLEX	AGCGTTTGAACAGGACCACA	UP	109.2
YKL092C::BFLEX	AGAAACAACGGTACGCCCTG	DOWN	109.2
YLR002C::BFLEX	TACCCATGTCCAGTCGGGA	DOWN	109.2
YMR189W::BFLEX	GATGGCACAGCAGCTCACAT	DOWN	109.2
YDR415C::BFLEX	CTATCCAGACATCCAGATTG	UP	109.4
YPR114W::BFLEX	GTGAGCACATTGCCCACTAG	UP	109.6
YNL125C::BFLEX	TTTCCTCAGTCGCCTAGTGG	UP	109.8
YDR225W::BFLEX2	CCATAGACAGACCGAGACTG	DOWN	109.8
YLR226W::BFLEX	TGTGCGACTGGGTTACTTCC	DOWN	109.8
YGR015C::BFLEX	GTATCGTGACCGGACGTACT	UP	110
YGL059W::BFLEX	GCATGGTTACCTACGCCAGA	UP	110.2
YMR147W::BFLEX	GACTATCACGACATTCAGCG	UP	110.2
YOR301W::BFLEX	GTTCTGCCACTCAGTTCGAG	UP	110.2
YLR412C-A::BFLEX	ATCGTTGCACCAGAACTACA	DOWN	110.2
YKL082C::BFLEX	ATTCGTAACGTCCACTAAGC	UP	110.8
YER185W::BFLEX	CGCAGCCGAAGTACGCTATA	UP	111
YMR042W::BFLEX	CGACTGTCACCACGATTAGT	UP	111
YNL097C::BFLEX	CCTAGAGAATAGATACTCGG	UP	111
YOL142W::BFLEX	GAACTATCATTCACATGCGC	UP	111
YOR353C::BFLEX	CTGTGCAATCACGCCAGAGA	UP	111.2
YDL146W::BFLEX	TTTGGTGCATTAGGTCAGAC	DOWN	111.2
YPL022W::BFLEX	GACAGTTACGCAGACGAGAT	UP	111.4
YGR063C::BFLEX	ATATAAATCGCATACCGCGC	UP	111.8
YGL224C::BFLEX	AGTTGCACATCCAAGCACAT	UP	112
YCR101C::BFLEX	CATTCTAGCAGAAGACACT	DOWN	112
YDR286C::BFLEX	CCATCTAGCAGCAAGGAGCA	DOWN	112
YGR278W::BFLEX	GCGATATCATCATTCGGAC	DOWN	112
YOL015W::BFLEX	CTTACAGAGTGCCAGAGCAG	DOWN	112
YDL019C::BFLEX	CACAGACCACAAGCTATGGG	DOWN	112.2
YKR009C::BFLEX	TGAGTCTGAGGCCACTGTCA	DOWN	112.2
YHL016C::BFLEX	GATTGTCACCCATATCTAG	DOWN	112.4
YLR433C::BFLEX	GATTAGCTCCAGGCACCTAG	DOWN	112.6
YKR053C::BFLEX	TGTCTGAGCGGGCCTACTTA	UP	112.8
YAL037W::BFLEX	CTTGTGTCACCCAGCGAGTT	UP	113
YNL052W::BFLEX	GACGGTGAATGCCACTACAT	UP	113
YGR256W::BFLEX	ATTCATGCAGAACTCCATCG	DOWN	113.4
YLR127C::BFLEX	TTAAGCCCGCGCATACTGGA	DOWN	113.4
YOR202W::BFLEX	GCAAGCGTCGTGAACTGTTA	DOWN	113.4
YER174C::BFLEX	TGGGCATCAGCCGAGTCTTT	DOWN	113.6
YOR006C::BFLEX	CGCAGATGAAGGTAGACATT	DOWN	113.8
YER018C::BFLEX	TACGCCTGAGCAGTAGGTAC	UP	114
YJL029C::BFLEX	TGGCGTCGAGTGATCTTCCA	UP	114
YKL077W::BFLEX	CTTGTGACATCAGCCACGAT	UP	114
YLL022C::BFLEX	ACACTCTGAAAGACGCGACG	UP	114
YML054C-A::BFLEX	GTTTATGACCCTTTAGCAGC	UP	114.4
YNL015W::BFLEX	CATCCGCCAAGCAGAGTGAA	UP	114.6
YMR214W::BFLEX	ACACAGTAACACATTGTCGC	DOWN	114.8
YKL045W::BFLEX	TTGGCTCGATCCCTCTGAAT	UP	115
YOL029C::BFLEX	GACTACAATCACTCCAGATG	UP	115
YNL074C::BFLEX	CGCATTCGAGCACACTATGA	DOWN	115
YJL184W::BFLEX	CGTTTACCACCAGGCAGAGT	UP	115.2
YPR020W::BFLEX	CGCACGTAATACAGCCAGGA	DOWN	115.2
YDR288W::BFLEX	CCGCTAGAACCTGTTTCAAG	UP	115.8
YDR242W::BFLEX	GTACTGGGAATTGTGTTACC	DOWN	116
YDL187C::BFLEX	GATCGACAAGTTCTGTACCC	UP	116.2
YLR264C-A::BFLEX	TGTTCATGCGACTGTCCGTC	DOWN	116.2
YMR247C::BFLEX	TGGCCTAGACTGCTGTCAGA	UP	116.4
YHR005C::BFLEX	TCCTTATTAGATCGTCCAGC	UP	116.6
YIL031W::BFLEX	GTGTCAGGACTCGCAGCATT	UP	117.2
YJR048W::BFLEX	TCAGGATGATGAGCATGTAC	UP	117.2
YLR099W-A::BFLEX	TGAGCGTTAGAGCTTGATCC	UP	117.2
YLR462W::BFLEX	AATCCAAGAAAGTTGCCGCC	DOWN	117.2
YPR178W::BFLEX	TAAAGTATCTTCAGCCCAGC	DOWN	117.2
YKR009C::BFLEX	TCAATACTGTTGCCACCGTA	UP	117.6
YML022W::BFLEX	CTTAATGTCTAATCCAGCCG	UP	117.6
YAR035W::BFLEX	TTGAGCTTAGCGCGTTAGCA	DOWN	117.6
YLR306W::BFLEX	CTTCGGAATTGAGACTAGAG	DOWN	117.8
YJR086W::BFLEX	GTCCACTAGATTGCAGCCTG	UP	118
YPR123C::BFLEX	TCTGGCATAGCAGGTGTCAC	UP	118
YOR042W::BFLEX	ATGCACACACCCAGAGAGGT	DOWN	118
YML007W::BFLEX	CGAAGCTGAGAGAATACTGT	DOWN	118.4
YBL103C::BFLEX	TAACATCTAGCGTATCAGCA	UP	118.6
YBR184W::BFLEX	AGGCACTCAAATTGCGACAC	UP	118.8
YDR064W::BFLEX	CTGTAATTCACTGAGACCAG	DOWN	118.8
YGR104C::BFLEX	GCCACAGCATTGGAGAGAAT	UP	119
YAL046C::BFLEX	CCTAGAAGCGCATCACAGGA	DOWN	119
YJR146W::BFLEX	ATTCAGACACACCTACGAGT	DOWN	119
YPL061W::BFLEX	GCCTCGCAATTCCTGTAGAG	DOWN	119.2
YLR009W::BFLEX	ACACTGCGAAAGATACGTCC	UP	119.4
YHR032W::BFLEX	GATTACGTCAGTCACCAGCT	UP	120
YNL175C::BFLEX	TTGTGTCCAGTATCTCAGCA	DOWN	120
YHR209W::BFLEX	GGGATTACCGGATCGACTAC	UP	120.2
YIL014C-A::BFLEX	GTGACGCCAGCGACTTGATT	UP	120.4
YHR015W::BFLEX	CGCGAGCAATAGAGGTACAT	DOWN	120.4
YBR057C::BFLEX	CCAATCAAGTCACACATGGT	DOWN	120.6
YBR171W::BFLEX	GTCATGTCAGCACGTCCAGA	DOWN	120.6
YCL069W::BFLEX	ACTTAATAACAGTGACGCCG	DOWN	120.6
YGR296W::BFLEX	ATTAAGGGAAGACAGTTGCC	DOWN	120.6
YIL138C::BFLEX	TCTGTATCAGGCCGATGCCA	DOWN	120.6
YNL207W::BFLEX	TTGCATCGAGCGCCGTGTAT	DOWN	120.6
YGR056W::BFLEX	TACTACACGTTTCACGGCAG	UP	120.8
YGL222C::BFLEX	GTCTCTTACAGCGCCAGGT	DOWN	120.8
YMR174C::BFLEX	TGTCAGTAGGCCAGGTCCAT	DOWN	120.8
YDR308C::BFLEX	ACAAGAAGAACGTCTCCGCG	UP	121
YER009W::BFLEX	CATTATATCAGAGACGACGC	UP	121
YNR075W::BFLEX	CATGCACTAAGCCACGTTAA	UP	121
YMR059W::BFLEX	TTAGCAGATTGGAGTCCGCC	DOWN	121
YBR091C::BFLEX	GCACTTTGACCAGATGCGAG	DOWN	121.2
YLR287C-A::BFLEX	CAACGAGTGTCAACTGAAGG	DOWN	121.2
YDR383C::BFLEX	TCGCCAGAGGCATTGATATT	UP	121.4
YML128C::BFLEX	GCTGAAGTTTATGGACCCTA	DOWN	121.4
YDR295C::BFLEX	TAGGCCGGACCTGCTGTTAT	UP	121.6
YLR109W::BFLEX	TCTTAGTTACGTTGCCAGCA	DOWN	121.6
YNL104C::BFLEX	ACATCTGAACACCACAGGGT	UP	121.8
YER009W::BFLEX	CCACTAACTGCGAGACAGAG	DOWN	122
YHR139C::BFLEX	CCTATGGTAAGCCCTCTAGT	DOWN	122.2
YJL156C::BFLEX	CCTACCGCAAGGCAGGATAA	DOWN	122.2
YFL005W::BFLEX	CCGCAATAATCCTTACAGGG	UP	122.4
YJR047C::BFLEX	AGCCGGAACCAGAGAGACTT	UP	122.4
YMR169C::BFLEX	GGCAGCCTACCCTGTTGTAT	UP	122.4
YPL054W::BFLEX	GTCGCATCACCTATGTCAGA	UP	122.4
YML032C::BFLEX	CTAAGTATCTAGCACTCAGG	DOWN	122.4
YJL025W::BFLEX	GTCCTCGACATTCCAGATGA	UP	122.8
YGL232W::BFLEX	CTTTCTACAGCCGAGCAGAT	DOWN	122.8
YOR332W::BFLEX	TGGCTTCCAGATCGCCTAGT	DOWN	123.8
YPR169W::BFLEX	ACTGATGTAAATCCACACCG	DOWN	123.8
YDR390C::BFLEX	TCGTCATCACGGATTTGCAG	UP	124
YHR129C::BFLEX	CAGGAGCGAAGCAGATACTC	UP	124
YBL101C::BFLEX	ACCAGTGGAAAGGAACGTCC	DOWN	124
YDR086C::BFLEX	GGGCCTGACATTAGGTCCAA	DOWN	124
YEL075C::BFLEX	TGGATACTGGCGGTCAATCA	DOWN	124
YPR142C::BFLEX	CGACGACGAAGCTGCATGAA	DOWN	124
YAL048C::BFLEX	ATTGTTCTAACTCGACGACC	UP	124.2
YBR182C-A::BFLEX	ATAACTTAACTACAGGGCCG	UP	124.2
YLR286C::BFLEX	AGCTCAGGAAATTCTAGCGA	UP	124.2
YJR058C::BFLEX	CAGATCACAAGGGAGACGCT	DOWN	124.2
YMR133W::BFLEX	CTGAGGTTAATGGATCACCA	UP	124.4
YKL158W::BFLEX	GAACTCTCGTACATAGATC	UP	124.6
YJL078C::BFLEX	TCCACTAGGTCAGCCTGGTA	DOWN	124.6
YBL087C::BFLEX	GGTTATGACGCACTGGACTA	UP	125
YMR323W::BFLEX	AGCCACTGAAATGATACTCC	UP	125.4
YBR185C::BFLEX	TTCTTCTTAGGCGCTCGACG	UP	125.6
YER012W::BFLEX	GGCTATCACGCGAGCACTTA	UP	125.6
YGR095C::BFLEX	ATACGCTGAACGACTGAGAC	UP	125.6
YBR011C::BFLEX	TGGACTCCCATTCAGTGGCA	DOWN	125.6
YKL138C::BFLEX	TGAGGGAGATGTTCTTCCAA	DOWN	125.6
YJL055W::BFLEX	CTTATACCGTCACCAGGGTT	UP	125.8
YML006C::BFLEX	TACGTTATATCTGACTAGCC	UP	126
YOR100C::BFLEX	CTCCTTCGACGCGGATAGAT	UP	126.2
YLR129W::BFLEX	TATCCACATCGACCTTAGGA	UP	126.6
YJR006W::BFLEX	CGAGTGTCACATACCACATA	UP	127
YJL216C::BFLEX	GACCGATCACCCAGTGGTAT	UP	127.2
YDR117C::BFLEX	TCTTTCGTAGCACTTGCCGA	DOWN	127.4
YPR127W::BFLEX	GTTTGCTGACCTCGCAGTCT	UP	127.6
YFR033C::BFLEX	GGGCTATAATGAGCTTGACT	UP	127.8
YAR007C::BFLEX	CTGTGCCAATATGCTTACCG	UP	128.4
YOL044W::BFLEX	GAATAGCTTTACACTGCCCT	UP	128.4
YOR032W-A::BFLEX	AGCCACGTAAATCGTTAGAC	DOWN	128.8
YPL061W::BFLEX	CCTGTCGGACCACATTTAGG	UP	129.2
YIL165C::BFLEX	GTGTAGTACGCCCAGCCTAT	DOWN	129.2
YLR181C::BFLEX	ACGCGGTGAAAGGTATTTAC	UP	129.4
YOL105C::BFLEX	CGAGGAAGGATGATCTAATC	UP	130
YLL054C::BFLEX	GCGCATCGACATGAGTCACT	UP	130.2
YDL217C::BFLEX	GCACTTAATGTTACGGACAG	DOWN	130.4
YDR122W::BFLEX	TGTCTGTCACTGGCGCTCAA	UP	130.6
YKL067W::BFLEX	CTTATTCGAGAGCCACAGCA	UP	130.6
YER135C::BFLEX	AGCCGGTCAAACCAACATTG	UP	130.8
YLR117C::BFLEX	CGTTATCTAATCACATGCCG	UP	130.8
YPL096C-A::BFLEX	GTCTGCGGACCGTGATTCAT	UP	130.8
YJL217W::BFLEX	GCCTCTCGAATCTTCTGAGT	DOWN	130.8
YDR178W::BFLEX	GCGTCACACGAGCGATATT	UP	131.2
YHR031C::BFLEX	AGACTATAACCAGACCTCGG	DOWN	131.2
YFL004W::BFLEX	TTCGGAGCCTGAGCTTCGTA	UP	131.4
YDR249C::BFLEX	CAACGGTAATTCACCCAGAG	DOWN	131.4
YLR136C::BFLEX	TCTACAGTGTGTCAGAGTGA	UP	131.8
YHR054C::BFLEX2	CTATTGTTAATCTCGACGCC	UP	132.2
YKR005C::BFLEX	TTGTATCACTGTGCTGCCCA	UP	132.4
YGR035C::BFLEX	GCTCGGACAGATCGGTATCA	DOWN	133
YNL147W::BFLEX	CTGGATTGACACTAGCATAC	UP	133.2
YDL231C::BFLEX	TGGACTTGAGCTGAGTTCCC	DOWN	133.2
YGL148W::BFLEX	GTGTAATCCTTGCAGATCGA	UP	133.4
YAL044W-A::BFLEX	GCGAATGGCGATGAATTTAC	DOWN	133.6
YMR084W::BFLEX	AAAGAACAACCCTCCGTGGG	DOWN	133.6
YBR114W::BFLEX	TCGTCATTACTGTCGCACGT	DOWN	133.8
YER070W::BFLEX	GGCCTCCACCTGTTTGAGTA	UP	134
YKL143W::BFLEX	TGGCGTGACTCTGGCCTATT	DOWN	134
YCR097W::BFLEX	TACTTGGCACGCGGATGCTA	UP	134.4
YDR430C::BFLEX	GTTCATCCATATCCAGCGGA	UP	134.4
YJR069C::BFLEX	CGGTAGCGACCAGCAGTATT	UP	134.4
YNL220W::BFLEX	TGCTCACATGGTGCGAGTCA	DOWN	134.4
YMR186W::BFLEX	ACCGTCTTAAAGTTACGACC	UP	134.6
YDR249C::BFLEX	ACCTCAAAGGATCACACGGG	UP	134.8
YGR016W::BFLEX	TGTTCGCCAGCGTCCAGTAT	UP	134.8
YHL048W::BFLEX	ATATGAATAACTCCAGCGCC	UP	134.8
YPL271W::BFLEX	AGATGAACCAAGGATCGGTC	UP	135
YLR212C::BFLEX	CCTGACACAGAGCCAGAGAT	DOWN	135
YMR105W-A::BFLEX	TCTGGTGACTGGGCTACTTA	DOWN	135
YGL221C::BFLEX	CTCCAACGTGCCTGAGAGAT	UP	135.2
YPR036W-A::BFLEX	TTCCATGCCATCGGAGCTGT	UP	135.2
YMR194C-B::BFLEX	GTCCGCCGACATGAACAAAG	UP	135.6
YBR223C::BFLEX	GCGAATCCGGGTCAAGCAAA	DOWN	135.8
YNL095C::BFLEX	GGCCACCCATCGTTATATGA	DOWN	135.8
YHR050W-A::BFLEX	GCGCCATCACCGTATGTGTA	UP	136
YHR064C::BFLEX	TCTATCCTACTCTTCGGAGA	DOWN	136
YGL172W::BFLEX	AAGCTCCGAAACGGCACAGT	UP	136.6
YFR032C-B::BFLEX	GGTCTTGGACGCCACTTCAT	UP	136.8
YIR027C::BFLEX	TGCGATCCAGTGCCATAGAC	UP	136.8
YLR312W-A::BFLEX2	TAGGCCAGAGTAGCGACTTA	UP	136.8
YDR014W::BFLEX	ATAGGCCCAACGCCAAGAGT	DOWN	136.8
YGL173C::BFLEX	TTACTGTACTGGTTAGCGAG	DOWN	137
YER033C::BFLEX	CAAGAGCTACACACAGCGTT	UP	137.2
YGR273C::BFLEX	GCAGACCATGCTCCAGGAT	UP	137.2
YPL045W::BFLEX	TGCGTGTCACTGCTCCTGAA	UP	137.2
YPL221W::BFLEX	GAAGTTCCAGCACCATACAT	UP	137.4
YER045C::BFLEX	CTTATTGAATCCAGATGCCC	UP	137.6
YPR101W::BFLEX	CTCATGTAAGGTGACGGAAA	UP	137.6
YCL010C::BFLEX	CGCACATGACATAGAGCACG	DOWN	137.6
YFL038C::BFLEX	CTCGTACTACAGATTAGACG	DOWN	137.6
YCR104W::BFLEX	ATTCCTTCAACGGATCATCG	DOWN	137.8
YHL004W::BFLEX	TTCTAGCGATTCGGCAGCCA	UP	138.2
YGR109C::BFLEX	TGTTGGGACTATTGCATAAG	DOWN	138.2
YGR290W::BFLEX	ATTCGTCCAACGCGGTCGAT	UP	138.4
YJR133W::BFLEX	ATATTTCGACATCAAGCGGG	UP	138.4
YMR022W::BFLEX	TGCCTATATCGGGCTAGAGA	UP	138.8
YIR037W::BFLEX	TCGATGACCTGGTGAGCCTA	DOWN	138.8
YER149C::BFLEX	GGTCACGAGATTCGAGTATA	DOWN	139
YNR032W::BFLEX	TCACTTCACTGCATTCGAG	DOWN	139
YER184C::BFLEX	CTGGTTCGAGCAATCTATCA	UP	139.2
YPR081C::BFLEX	TCGCCGTCACTCGTAATTTA	UP	139.2
YGR089W::BFLEX	GAGTGAGTATGCTACGTCA	UP	139.6
YKL188C::BFLEX	CCGCATTTACACAGGTATCG	UP	139.6
YNL142W::BFLEX	GCTTCGTCACAGCGTGCATT	UP	140
YNL331C::BFLEX	AGGTCAACCATAGCACACGG	UP	140.4
YOL065C::BFLEX	TGTTGTTTAGCAGGTCGCCA	UP	140.8
YPL116W::BFLEX	GGTACTTTAGAGCCACGAGC	DOWN	140.8
YOR059C::BFLEX	CGTATTATATGCAAGGTCGC	DOWN	141.8
YDL100C::BFLEX	ATGAACGAACTTACACGCCT	DOWN	142
YGL245W::BFLEX	GTGAGTTACGTCATGTAGC	DOWN	142.2
YAL017W::BFLEX	GTTTGTACCTGGAGGCATCC	DOWN	142.4
YGR270W::BFLEX	TGGAGCGTAGGCATTATTCT	DOWN	142.4
YLR059C::BFLEX	TCTCGACTATCTGCTAGGAC	DOWN	142.8
YHR213W-B::BFLEX	CAGATAAGCATACAGCCTCG	DOWN	143
YMR089C::BFLEX	ATCCTGCGAACCGCTGATAA	UP	143.8
YER062C::BFLEX	GCTCGTCCACAGTGCGTTAT	DOWN	143.8
YBR111C::BFLEX	GCTCTCTCACCTGGAGTGTA	UP	144.4
YHR013C::BFLEX	TATAGCGACGGCGAGCCTTA	DOWN	144.8
YMR060C::BFLEX	CTCGATATAAGTCGCTCTAC	DOWN	144.8
YOL006C::BFLEX	GAAGCCCAGCTAAGTGGTAT	UP	145.2
YNL162W::BFLEX2	TGAGACTCCGCTACTCGGTA	UP	145.4
YEL032W::BFLEX	TTAAGAGATTAGTCTGCCGC	DOWN	145.4
YOR219C::BFLEX	TGGTTCTACTCCCTTCGAGG	UP	145.6
YPR023C::BFLEX	GTTCACATCTTACTCCGAGA	UP	146.2
YOR258W::BFLEX	TTGTCACATTTGCGCTCCGA	DOWN	146.2
YLR382C::BFLEX	GGTATTCACCGACTTCCAGA	UP	146.6
YDR243C::BFLEX	CGTTGTATAAGGAGTGTTCC	UP	147.6
YER135C::BFLEX	TTCATGGACGCTGTGCCAG	DOWN	147.8
YBL103C::BFLEX	CTGTATTACCGAATCGTCAC	DOWN	148.2
YGR192C::BFLEX	GGCTCGACATGCGGTCTATT	UP	148.4
YDR045C::BFLEX	GTTCCACCGCAGGCGATATA	DOWN	148.6
YDR318W::BFLEX	GTCTCAGCACTTCCATGTAG	DOWN	148.6
YDL217C::BFLEX	GATTACCTACATCTACCTGG	UP	149
YFR017C::BFLEX	GCGTTTGGACCATGCCGATA	UP	149
YIL065C::BFLEX	GACAATCTGTTAGACCGACA	UP	149
YLR266C::BFLEX	TATCTACTAGGCGGGAGCAT	DOWN	149.4
YER011W::BFLEX	AGTAGAAACATCGAGTCGC	UP	149.6
YML004C::BFLEX	GGCTGGCCCGATAGACTTAT	UP	149.6
YKR063C::BFLEX	CATCATCTAAGCTAAGGGAC	DOWN	149.6
YNL328C::BFLEX	TCGTAGCGACTCTCCAGGTT	DOWN	149.6
