# Supplementary material for: Functional Analysis With a Barcoder Yeast Gene Overexpression System
Source: G3 (Bethesda). 2012 Oct 1;2(10):1279–89. doi: 10.1534/g3.112.003400 (PMC3464120; doi:10.1534/g3.112.003400)
Supplement: Supporting Information [file supp_2.10.1279_TableS8.xlsx]

## Sheet: Tabls S8
															Table S8- Percentage of all barFLEX strains with detectable barcode tags, assessed by NextGen Sequencing
																Percentage of strains with tags	Percentage of strains with identifiable tags	Percentage of strains with tag as designed	Percentage of strains with a tag that differs from the designed tag
															UPTAG	1	0.8406	0.493	0.347
															DNTAG	0.986	0.8398	0.483	0.356
															Both	0.986	0.7519
															No tag (0)	0	0.083
															Only one tag (1)	0.014	0.15
															At least one	1	0.917
