# Supplementary material for: Functional Analysis With a Barcoder Yeast Gene Overexpression System
Source: G3 (Bethesda). 2012 Oct 1;2(10):1279–89. doi: 10.1534/g3.112.003400 (PMC3464120; doi:10.1534/g3.112.003400)
Supplement: Supporting Information [file supp_2.10.1279_TableS9.xlsx]

## Sheet: Table S9
Table S9- Identification of Barcode Sequences by NextGen Squencing
BFLEX ORF	Gene Name	Tags	UPTAG	MATCH	COUNTS	DNTAG	MATCH	COUNTS		BESTMATCH
Q0050	AI1	2	CGGCTAGAAGACTATATCAC	MM	4586	TTTGTACGCCGGGCATCAGT	WEAK	0		MM		Match
Q0075	AI5_BETA	2	GTCTTCGTACCCGGAGTCAT	PM	1919	GGTTACCTATCCGCACATTA	PM	262		PM		PM	Barcode identified as designed
Q0080	ATP8	2	TACTTCTGAGCAGGGAGCTA	PM	9268	TCGGCAGCACTTCTAGCTTA	PM	983		PM		MM	Designed barcode sequence with high scoring alignment to sequence reads
Q0085	ATP6	2	GTGGCCGCACACAACAAAGT	MM	1522	GTGTGCCACTAGGCCGATTT	PM	211		PM		Weak	Designed barcode sequence with low scoring alignment to sequence reads
Q0130	OLI1	2	AGAGATTCTGAACCACTGCC	WEAK	0	GACTGATCCTCATCGTTAGT	MM	1		Weak		None	No indication of barcode in sequence reads
Q0160	SCEI	2	CGGTTATACGCCAATATCAG	PM	1689	GATCTCTAATGATAGGGACG	PM	241		PM
Q0250	COX2	2	ACTACATTGCCAGCTTGTTC	MM	1	CTATTGAGCTGGATCACGGT	MM	1		MM
Q0275	COX3	2	AATACGCGAAACTCCAGTCG	PM	1775	TAGTTTCGACTCGTATGCAC	MM	3122		PM
Q0275	COX3	2	CAGACGTAACTACTCATAGC	PM	6213	CAGATCCTAAGAGCAGTTAC	PM	1843		PM
YAL001C	TFC3	2	GTTCCGGGACGGTCTTACTT	PM	1257	TCCCTGATAGACTTTGACGT	MM	727		PM
YAL002W	VPS8	1	CCTGTGCGAACTGTCTTACA	PM	22655					PM
YAL005C	SSA1	2	TATCAGCTAGTATCACTCGC	PM	9114	GTATGCGGACGCCGTACTAT	PM	361		PM
YAL007C	ERP2	2	TCGAGAGAGCGGTCACTATT	PM	2759	CACCCGATAAGAGCATACGG	PM	328		PM
YAL008W	FUN14	2	CGGCATACATACCAGCATAG	PM	10125	CGTGACTCAGCAATAGGAAT	WEAK	0		PM
YAL009W	SPO7	2	CTCAGATGACAGCGACGCAT	PM	4379	ATCCTAAGAACGTATCACGC	MM	1055		PM
YAL010C	MDM10	2	GTAGATTACACCGAAAGCCC	WEAK	0	TTCCGAGTCGTCAGGCTAGT	MM	10		Weak
YAL011W	SWC3	2	TCTCGGTTACTGAGTGGACT	PM	10459	GTGTGTACCCGTCCGCATAT	PM	928		PM
YAL012W	CYS3	2	GGAGACTATTTCACAGCATG	WEAK	0	GCCCTTCGTATCAGCTAATT	WEAK	0		Weak
YAL016C-B		2	GAACTCCGCGCACAGGTATA	PM	3770	AACGATCTAAACCGTATCCG	PM	1529		PM
YAL016W	TPD3	2	CCATGTGGACAGAGACAGAC	PM	6916	AGTGGAACCGAAGATACCGT	PM	1025		PM
YAL017W	PSK1	2	CATAGGATAAGATGGGACCC	PM	2808	GTTTGTACCTGGAGGCATCC	MM	164		PM
YAL018C		2	GGGAACATCCAACTCCTATA	WEAK	0	CGGATACTGTACTCGATTCT	MM	3271		Weak
YAL019W	FUN30	2	TATTATCCGAGACGTGCGCG	MM	8	TTATTGCTGAGCCGCGCTGT	WEAK	0		MM
YAL020C	ATS1	2	GAGTCCTAACCATAATCAGC	MM	14	GCTGCTTCATAACCTTACAG	MM	1		MM
YAL022C	FUN26	2	CCGACAGGACACCGAATGTA	MM	2746	CCTAGCAACTGTTTCACATG	PM	1243		PM
YAL023C	PMT2	2	ATGAGAGAGCCGACTGACCT	MM	12	AACGGAGTCTTGGGCAACTT	MM	2		MM
YAL025C	MAK16	2	TTACCTCTGCGATAGCGGGT	MM	1468	AGTAGGCTTGTGCATAGCTT	WEAK	0		MM
YAL027W		2	CCTCACCCAATTATATGGAG	PM	3293	CCTTGGAAGCGGCACCATAT	PM	63		PM
YAL031C	GIP4	2	CATCCCTACGCAGTTGTATG	MM	1	GTGTCAGTCTCGCGCACATT	WEAK	0		MM
YAL033W	POP5	2	TATTCCGGCCAGCAGGCTTT	MM	2276	AGATAGACAACGGGAGCTTC	MM	1119		MM
YAL034C	FUN19	2	CAGCTTCAAGAACGCTTAAC	MM	1	CAACCGGGAGTCATAGCAGT	MM	1		MM
YAL034W-A	MTW1	2	CGTTCCGACAGATAATAACC	MM	1	TACTTGTACGGACCTGGAGT	WEAK	0		MM
YAL035C-A		2	CGAATCGCAATAGAGCTACC	PM	3443	CGCGCCATACATACTAATGA	MM	181		PM
YAL035W	FUN12	2	GGACACGAGACACATCTTAC	MM	8	TTCACCTTAGGCCGAGGAGT	WEAK	0		MM
YAL036C	RBG1	2	TTAGGGATAGCGGCTTTCCT	MM	11	TGGATCGGAGATTGCCATTA	PM	41		PM
YAL037C-A		2	GCCGCCCAATTCAAATGGAA	MM	2	GCCAGAACTTTGGACAACTA	WEAK	0		MM
YAL037W		2	CTTGTGTCACCCAGCGAGTT	PM	1004	GGCGATAAGTTTCCGACACT	PM	463		PM
YAL038W	CDC19	2	CGGATGTCAAGCTCTCACAG	PM	1646	GATATGAGAGCATCAGCACG	PM	667		PM
YAL039C	CYC3	2	CACTGATGGCGATGATTCGT	WEAK	0	TACGTCTTGAGAGGGTCCTT	WEAK	0		Weak
YAL040C	CLN3	2	TCTGGTCGAGGGTTCCCATT	PM	1911	GGCTCGAATGCGTTGCCAA	PM	277		PM
YAL041W	CDC24	2	TGCGCCTGACGTTCGGATTA	PM	4872	TTGTGCTACTGGTCGTGCCA	PM	418		PM
YAL042W	ERV46	2	ACAGGCGAACAATGTACCCG	PM	2116	TCACGTAGCGCGAGCCTATT	MM	15		PM
YAL043C	PTA1	2	CGTCTGAGAGCAATCGAGCA	PM	3539	CATGGGTTACACACTACTAG	PM	1415		PM
YAL044W-A		2	GCCACGGACCCGATTGATAT	PM	5022	GCGAATGGCGATGAATTTAC	PM	534		PM
YAL046C		2	CCGACAACTGTTCACATAGA	MM	2896	CCTAGAAGCGCATCACAGGA	PM	29		PM
YAL048C	GEM1	2	CCAGCAGCTCAATCTTGTTA	MM	1	ATTGATGGTCACCGCCGCAT	WEAK	0		MM
YAL049C		2	GGTAGAGTAATTGGCATTCC	PM	2243	AAATGTAAACCCGAGGCCCG	PM	195		PM
YAL053W	FLC2	2	GCACGGCGAGCACTATCTTA	None	0	TCGAGGAGCTGCATGTACTC	None	0		None
YAL055W	PEX22	2	CCCTAGCGACAAGCGTTTAG	PM	4092	CTGGACAATGTGTACTAAGG	PM	1934		PM
YAL056W	GPB2	2	CCTTATCTAATACCCGAGAG	MM	3894	GAAGCGGTCTGAATACTAAG	MM	329		MM
YAL059W	ECM1	2	CGTCTCCAATAGTATAGCAG	PM	8992	CGATCTTCACAGAGACATCA	PM	907		PM
YAL060W	BDH1	2	AATCAGGGAAAGATCCTTCG	PM	1454	TCGCCATCACTTCATATTGG	PM	1596		PM
YAL061W	BDH2	2	TTCGGACCTTCGGCCATGTT	PM	3714	TTAGGGCCAGGCGCTTTCTA	PM	199		PM
YAL062W	GDH3	2	ATATCGAGGTAACGCCCGAG	WEAK	0	TATTGTTCCGAGCCCTGGGT	WEAK	0		Weak
YAL064C-A		2	CGGGATCCAAGGCCCATGAT	MM	545	CGCTGAGGACAATGGATACA	PM	747		PM
YAL064W		2	TGCACCTGACCGAGTGTGAT	MM	2	GCGTGATGCTCAGGTATATT	MM	1		MM
YAL065C		2	CCCATGTTACCAGAATCAGA	PM	6642	CCGTTCCGAAGTAGAATAGA	MM	282		PM
YAL066W		2	CGTCTCCGAAGGTCGAGTAA	PM	5119	CATGCTAGAAGAGGTGTACC	PM	2910		PM
YAL067C	SEO1	2	GAAGACTACTAGATACGCGC	PM	4113	CCTAGTGTAAGCGAGTAGAA	PM	1250		PM
YAL067W-A		2	TACTGAGTGACACGAGTCCG	MM	3	CTCGTGAGGTAGATTACTGT	WEAK	0		MM
YAL068C	PAU8	2	CAGTGCATACCAAGCGACGA	PM	1687	CCAATGACACACTATACTGG	PM	1826		PM
YAL069W		2	AGTATCTGAACATCGTCACC	PM	1528	ACTCCAGTAAATCACGTAGC	MM	696		PM
YAR002C-A	ERP1	2	ACCGTGAAATAACCCACTGT	MM	1105	CCGACGAGAAGGCAGCATAT	MM	1		MM
YAR002W	NUP60	2	ATATTTGGAACGCAGCTCAC	MM	1986	CCACCTGTAAGATTTCAGAC	PM	1112		PM
YAR003W	SWD1	2	GAAGTGTTAGACCCTACAGA	MM	2542	GACATAAGTGGGCGTAACC	MM	3337		MM
YAR007C	RFA1	2	CTGTGCCAATATGCTTACCG	PM	3552	TAGACCATTTCGCCAGAGCG	WEAK	0		PM
YAR008W	SEN34	2	GAACGGCAGGGATCACATAC	PM	1769	GAATGGGAATTACCAGGACT	WEAK	0		PM
YAR015W	ADE1	2	ATTTCTGAAGAGACACAGCC	PM	5942	CACGTACAACGGTTATCAAG	MM	2820		PM
YAR018C	KIN3	2	CCACTGTGAAGGAAGTATAG	PM	1790	CTCTCCTAATACGATTCAGG	PM	1005		PM
YAR020C	PAU7	2	CGATGTCAACTTATTTCCCG	PM	3159	CGGACAGACTCACATGGAA	PM	237		PM
YAR023C		2	GATTGATCGCTCCGCATTCT	WEAK	0	AACTCTCTGGCAGCGGATTG	MM	2		Weak
YAR027W	UIP3	2	CAACCTGATGTCATGGCTCT	MM	0	TCGACTCCGGGACTGGATTT	MM	0		MM
YAR028W		2	CGTGCCACACCTTGGAGTAT	MM	50	GCTTGGTGACGACCTGCTAT	PM	402		PM
YAR029W		2	GATATGAATCTCTCCCAACG	PM	1460	GCAACTATTTGTACCTCACG	PM	958		PM
YAR031W	PRM9	2	ATTCCTATATCCATGACTCG	PM	9795	TGATCTCTACGTTGATGGAG	PM	1736		PM
YAR035C-A		2	TGCCTCGACATACAGTAAAC	MM	13	TTTGACGCCGGACTACCAGT	MM	7		MM
YAR035W	YAT1	2	TGCAGGGAGGTCTATCTATA	PM	4442	TTGAGCTTAGCGCGTTAGCA	WEAK	0		PM
YAR042W	SWH1	2	GGTGTCTCACGAGTATCGAC	PM	4396	ATATCAATAACTGCGACGCC	MM	1112		PM
YAR053W		2	CGGGTCTCACATAATTTACC	MM	1221	CGTTACACAGATACCTAGCA	PM	1183		PM
YAR061W		2	CGATCAACTTGCTACACAGG	None	0	CGGAATACAGTTAGATACGC	None	0		None
YAR062W		2	CGGAACTTGTGATAAGCGCA	MM	549	CTTGCTCCAATCGTACTGAA	PM	79		PM
YAR064W		2	TTCGCACGGGTGGCATTCAT	PM	45	TGTTGCTTAGAGGCTTGCCA	PM	3		PM
YAR068W		2	CTACGGGAAGGTTAGCACCA	PM	3214	CTCGAACCTCTCAGGATAG	MM	1102		PM
YAR071W	PHO11	2	CAAAGATGTATAGAGCCGGT	PM	1259	CACTGAAGAGGAAGGACTCC	PM	602		PM
YAR073W	IMD1	2	GCCAAATAAACATTCGGTCC	MM	1	CTCATGCAGCTATGGCACGT	MM	10		MM
YAR075W		2	ACGGCAGTAAACAGATGTCC	PM	6159	AGGCGCTAACAGTCCAGAAC	PM	1120		PM
YBL003C	HTA2	2	GATATTCGACGCTTACGGAA	PM	491	GCAAGCGACTCTAATTGAGC	PM	1263		PM
YBL005W	PDR3	2	TTGACGGAGGCTGCCATCTT	PM	6	TTCGCTTACTTCCTGGCAAA	PM	401		PM
YBL006C	LDB7	2	CTATCCCTGTCGATGAGTGT	MM	3	CTGCTGTGAAGACTGTTTAG	MM	15		MM
YBL006C	LDB7	2	ACTGAGTGGCGATGTCCTTT	WEAK	0	TCCTACTTTGGGAGCGAGTT	MM	39		Weak
YBL007C	SLA1	2	CGCCGCTCAAGGCTATGAT	PM	3034	CTGGTCGTAAGGTGTTTCAA	PM	85		PM
YBL008W	HIR1	2	GCGCAGATGGTAGAATATAC	WEAK	0	CGGGCTTATGATATACGAGT	WEAK	0		Weak
YBL008W-A		2	ACCTCGCGTATAGGGTGATT	WEAK	0	CCTGGCCTTAAACTAAAGCA	WEAK	0		Weak
YBL009W	ALK2	2	TATAGGTTTCCATCCCGCGT	WEAK	0	GATAGCTCCTTCAGATCCTT	WEAK	0		Weak
YBL010C		2	TCCCATGCACCTGAGTGGAT	MM	3	GCGCCCTAATTCTCGGGAAA	WEAK	0		MM
YBL011W	SCT1	2	GTGTTCGACTCCGACGGTAT	PM	5835	ACGTTTAATGTGAGCTACGA	PM	746		PM
YBL013W	FMT1	2	GACATCCCATCAAGCGATTA	WEAK	0	GGGTCACCGTTTCCTCAAGT	WEAK	0		Weak
YBL014C	RRN6	2	GATCTCCCACCGAGGGTATA	MM	10293	GGATGTAATGGTAGCTCCTA	MM	336		MM
YBL015W	ACH1	2	CCGTCGAACTCTGCGTAAGA	PM	4717	GTGCGACTACGTGCATCACT	PM	691		PM
YBL016W	FUS3	2	GAAGATTCCTACAGGCATGG	MM	1469	GCAGCGGGACCCTTATTTAT	MM	144		MM
YBL017C	PEP1	2	ACGACCGGAGCGATCTTCAT	MM	98	GATCTCAGGCGACTCGGATT	MM	37		MM
YBL018C	POP8	2	CATATTGTGTAACGGGATCG	WEAK	0	GAGGCGGATATACTTTCTGT	MM	7		Weak
YBL019W	APN2	2	CACCGCCTAAGAAGCAATGG	PM	9360	AAGTCCCAACAAGAGGGCCT	MM	458		PM
YBL020W	RFT1	2	ACCTAAGCAAATATCGCGCT	PM	3304	CCGACGGAAGGATAATGACT	MM	278		PM
YBL022C	PIM1	2	CAGACTGAACTCAATGTACC	PM	4374	CGACCTTACCAGCGAGATAG	PM	1444		PM
YBL023C	MCM2	2	TCCATTATACTGCTCATCGG	PM	4391	ACTTACAAATGAAGCGCCCT	PM	299		PM
YBL024W	NCL1	2	TTACGAGGTCGGTACACTCT	MM	6	GCGCTACTGCTATACTACTT	MM	44		MM
YBL025W	RRN10	2	ATCATTCAACCTCCATGTGG	PM	2311	TTTAGTTCAGGCGCTGCAAG	PM	1027		PM
YBL028C		2	CAAATGAGAGTGCCGTGAAT	MM	6	GCGCGACCGATTATTTACAT	WEAK	0		MM
YBL029C-A		2	TACGCTCGCTCAGCTTAGGT	PM	9276	CTTGCGTCAATAGTCTGAGA	PM	58		PM
YBL029W		2	TGCTATCCATCCCATTGAGT	PM	2035	TCATTCGCACATTCCTTGGA	MM	214		PM
YBL030C	PET9	2	TTCTTCGAGTGCCCGCATGT	PM	3424	CGCCTCACAATGATGGAGAA	PM	292		PM
YBL032W	HEK2	2	GCAGGTGCAATGATTCTACC	PM	2706	TTTAAGGCGTTGGATTCAC	MM	1329		PM
YBL033C	RIB1	2	AGGTTTGGAACATCGAGACA	PM	3209	CCGACATTAACTTCCAGAGA	MM	2		PM
YBL036C		2	ATTAAAGCATAACGGGCCGG	PM	1481	TTTCTATATGCTGGCAGGAG	PM	320		PM
YBL038W	MRPL16	2	TTATTCTCAGCACGCACGGA	MM	2816	ACATCTTGAAAGGATACGCC	PM	1313		PM
YBL039C	URA7	2	GTCTCTACATTCGTATCCAG	PM	6040	AATTCGCTAAAGACCGACCG	MM	1658		PM
YBL039W-A		2	ACGTGTGTAAACAAACCGCC	None	0	AATCCCTGAAACTAGACTCG	None	0		None
YBL039W-A		2	ACGTGTGTAAACAAACCGCC	None	0	AATCCCTGAAACTAGACTCG	None	0		None
YBL039W-A		2	ACGTGTGTAAACAAACCGCC	None	0	AATCCCTGAAACTAGACTCG	None	0		None
YBL041W	PRE7	2	ATGAGGGAACGCCGATCAAC	PM	2550	CCTTTAGAATAGATCCACGC	PM	2058		PM
YBL042C	FUI1	2	CCGACCGCAACTTAAAGATT	PM	2441	CCTAGTGCAGACCACATGAT	PM	625		PM
YBL043W	ECM13	2	CGAGTGAAGGCGATCTAACT	MM	342	CGCTTCGTACAATCGTTCAG	PM	1327		PM
YBL044W		2	GTGTGAGGACTACTCTCGAA	PM	2322	GTAGAGTACATGGTAGTCCA	PM	959		PM
YBL045C	COR1	2	CAAGGCTAATAGAATTGACC	PM	688	GATCGGATAATAGTTAGGCC	PM	1649		PM
YBL047C	EDE1	2	GGCTAGGCATTTCGTCCAAT	MM	5	ATGGCCTCAGCGCCTAGATT	MM	92		MM
YBL048W		2	CGCAAGACGCTTTACCAATA	PM	2088	CGGATAAAGACACAGTTCGC	PM	2269		PM
YBL049W	MOH1	2	CGAGTTATACCTAGACCACA	MM	1108	CGGAACATTTGGTACAGACA	PM	933		PM
YBL051C	PIN4	2	TTAGTAGTCCCGACGGCACT	WEAK	0	CACGGTCGTTAGATGGTATT	WEAK	0		Weak
YBL054W		2	CTCAATTACCATACCTTGGG	MM	1675	CTTCTGGAATCAGGGTGAAT	PM	561		PM
YBL055C		2	TGATGCTTAGCGCCAATTCT	PM	13	GGTCTGAGAGGATTTCCAAA	PM	65		PM
YBL056W	PTC3	2	TGCCCAGCAGGTCGGATTAT	PM	2217	GTTGCAGGAGGCCCATCTTA	MM	57		PM
YBL057C	PTH2	2	GCACTCGTCAGATATAGTTG	WEAK	0	GTTAGGGCCATGCCTCCAAT	MM	1		Weak
YBL058W	SHP1	2	CGAAATGATTGACAGAGCCG	MM	741	CGCCAGCTACACATTGAGGA	PM	219		PM
YBL059C-A		2	GTAGCACGGGACTCTATCGA	MM	681	GACTTACCATGTACTACTCG	PM	912		PM
YBL063W	KIP1	2	GAGCTGGCAATCGTCGTACT	PM	2789	CGTCTGATACAGCCCAGTGT	PM	519		PM
YBL064C	PRX1	2	GTGGAATGACGTATCTCTAA	MM	1597	CTCACGATAAGTCCTGCATA	WEAK	0		MM
YBL071C		2	GCGTTGAGACCGAGTCCATA	PM	3100	GCTGGATTACGATGCCATAG	MM	948		PM
YBL071C-B		2	TACACCACTTCATGTGAGGG	MM	5	TTCGACGCGGCGATTCTTGT	WEAK	0		MM
YBL071W-A	KTI11	2	GCCCGAACCACAATGTTGAA	WEAK	0	GACAGCGTTACAAGTACCTA	MM	1		Weak
YBL071W-A	KTI11	2	ATAGGCGACCCAGTATTCCG	MM	6	ATTTAGCGGGCCAGTGACCT	WEAK	0		MM
YBL071W-A	KTI11	2	AGTGAGGACCTTCTCCCAAT	MM	4	ACGTCGCGTAGATTATAGGT	MM	24		MM
YBL072C	RPS8A	2	CCGAGTCGAGAATACGCTAC	PM	545	TCCGCATCACGTCGTTGAGA	PM	348		PM
YBL073W		2	GATCGAGAATAGGTTCACCG	PM	3200	GCACAAGTTTCGCGCATCGA	PM	74		PM
YBL074C	AAR2	2	GCAGGTCAATCTCTGTACGA	PM	3648	GCCCGCCGAATGGGTATATT	PM	169		PM
YBL076C	ILS1	2	GGATATTACTTCACCCTGCT	MM	1	GACTCTAGCTTACCTGACTT	MM	52		MM
YBL078C	ATG8	2	CCCAGTGATGATAAGGTGTC	MM	1	TCAATCCCACGGTTGCAGGT	WEAK	0		MM
YBL079W	NUP170	2	TGTGTTCAGCGCCTCCAGTA	PM	11564	AAGTTTACAAAGCACGCGCC	PM	1949		PM
YBL080C	PET112	2	GCGAGATAGAGATATTTGCC	WEAK	0	GGTAGATTCCTTCCCAACGT	MM	5		Weak
YBL081W		2	CCTCCATCACAGGGATTGAG	MM	1570	CGGGCCATACAGGAGCATTT	PM	59		PM
YBL082C	ALG3	2	ATCTAGTCAACCTGAGCTAC	PM	12767	AGGTCATGCAAGTAACGATC	MM	5433		PM
YBL086C		2	CCTTCGGAATCAATATAGGG	PM	4453	CTCCGGCCACAGGATGATTT	PM	5		PM
YBL087C	RPL23A	1	GGTTATGACGCACTGGACTA	MM	5157					MM
YBL089W	AVT5	2	CTCATCACACGCAGGAGAGA	MM	3574	ACTTCATTAACATCGACGCG	PM	1535		PM
YBL090W	MRP21	2	CGAGCGATAATCAAGTCGAG	MM	1277	ATCTTCCTAACGATCTGTCG	PM	480		PM
YBL090W	MRP21	2	GCTTATGGACCTCAATGACA	PM	3844	TCTGGAGAGGCCGCTTCATA	PM	153		PM
YBL091C	MAP2	2	AAATAGCCAGTGCCACATCT	WEAK	0	AACTCCGCGTGAGGACTGTT	MM	1		Weak
YBL091C-A	SCS22	2	GCAGCGCAATCTGTCGAGTA	MM	5459	CCTATACCACACGTAGTAGA	MM	530		MM
YBL091C-A	SCS22	2	TATATCGGATCAGCAGGTCA	MM	3315	TCTTCCGACGGGAGTAGAAA	PM	457		PM
YBL092W	RPL32	2	CGTTATGGAAGGTATGCTAC	None	0	CCCTGAATAACTTGTACGAC	None	0		None
YBL092W	RPL32	2	CGTTATGGAAGGTATGCTAC	None	0	CCCTGAATAACTTGTACGAC	None	0		None
YBL093C	ROX3	2	ACTGTCTGACCAACCAATAG	None	0	TACACCGAGTCCGACGTAGT	None	0		None
YBL093C	ROX3	2	ACTGTCTGACCAACCAATAG	None	0	TACACCGAGTCCGACGTAGT	None	0		None
YBL095W		2	TAGCGTTACTCCATCGACTA	MM	3903	GTACGCATACGCAGTGTAA	PM	34		PM
YBL096C		2	CTCTGTCGAGAAGGCTTGTA	PM	3076	TCGTCGTGAGCATGGTCTAT	PM	475		PM
YBL097W	BRN1	2	ATTTAGTCTCCACACGGGCG	WEAK	0	ATTACTTGGCGACGTGGCCT	MM	19		Weak
YBL098W	BNA4	2	AATCCCATAAAGCAGTTCCG	MM	1464	TCTGAGCCATATTTACTGGG	PM	937		PM
YBL099W	ATP1	2	GGAGTCGTACATCTACTTAG	PM	810	CGTTCTGAATCACCCTAGTA	PM	374		PM
YBL100C		2	ATGTTGGGACAGAAACGATC	PM	4383	CAAGGCAACGTCAGGGAATC	PM	2045		PM
YBL101C	ECM21	2	TTCATCCAGTCTCATCGTGA	PM	1044	ACCAGTGGAAAGGAACGTCC	PM	267		PM
YBL101W-C		2	GCATCGTAAGTCTTTATCCC	MM	12612	GCCGGTGAATTATATGATCC	PM	2264		PM
YBL102W	SFT2	2	CGATGGTAAGCGGTTCACAC	None	0	CGCAATAAGTCTAGCTCACT	None	0		None
YBL102W	SFT2	2	CGATGGTAAGCGGTTCACAC	None	0	CGCAATAAGTCTAGCTCACT	None	0		None
YBL103C	RTG3	2	TAACATCTAGCGTATCAGCA	MM	2992	CTGTATTACCGAATCGTCAC	MM	533		MM
YBL104C		2	GATCCGGTAATGAGTCGATA	PM	3911	ATTCTACGAACTCATCACGG	PM	1420		PM
YBL107C		2	TCACTAGAGCGTCGAGCTGT	MM	15979	GTCCGTGGAGACTCGCTTAT	MM	5		MM
YBL107W-A		2	GACGGACCAGTATCACACGA	PM	129	GACGTAGTAATCATGTCTCC	PM	332		PM
YBL108C-A	PAU9	2	GTCTATCACGCTAGTCGATC	None	0	ATCGTAACCTCATTCAACGG	None	0		None
YBL108W		2	AGATCAACCAACCATCGTGG	PM	4969	CAGTTCTTAATATCCCAGCG	PM	238		PM
YBL111C		2	ATTCCCACAAATGGATCTCG	WEAK	0	AAAGGCACAAACGGCCCTGT	PM	93		PM
YBL112C		2	AAATAACTAACCGCCTGCGT	PM	67	CACCGGCCAAGAAGTACAGT	PM	1741		PM
YBR001C	NTH2	2	CGCAGCCATTAGTATCAAAG	WEAK	0	TACTAAGGTCGATTGACGGT	WEAK	0		Weak
YBR003W	COQ1	2	GCCATCACTTTGAACAGATC	MM	2	CAACGGCAGGTGAGCCATAT	MM	1218		MM
YBR005W	RCR1	2	CCATTCAACTATGTGGAAGG	PM	6243	CCACCAGGACCAAGGGTATT	MM	195		PM
YBR007C	DSF2	2	GCGCGGTAGTAACTTTATTC	MM	1	TTTCAGTCTGGCACCGAGGT	WEAK	0		MM
YBR008C	FLR1	2	AAATCCGCAGTGCCTGGAAT	MM	2064	CTTCGACGAGTGGCGTACAT	MM	1		MM
YBR009C	HHF1	2	AGCCGGGCAAATGCTACACA	PM	6280	CTCCAGGCAATGAGAGCACA	MM	166		PM
YBR010W	HHT1	2	TGTCGTTTACTGGGATCGAA	PM	19772	AAGAGGTGAAACGCCTATCC	PM	1965		PM
YBR011C	IPP1	2	TTAGGCCGAGCCCGTTCATT	PM	31	TGGACTCCCATTCAGTGGCA	PM	168		PM
YBR012C		2	GCTCGTTCACACTGTCGATA	PM	10307	CGTCTGCGAACTTTGCTACG	PM	824		PM
YBR012C		2	GACCCGTACTACCATGTATT	PM	7105	AGCTAACCAGAATACGCGCT	PM	920		PM
YBR013C		2	ACGTAGAGCGGATTACCCGT	WEAK	0	ATAGGTACGTTTCACGCCTT	MM	58		Weak
YBR014C		2	AAGGGTCCGTTCACCTGCTT	MM	0	TCTTAGGCGCTAGGCGTCTT	MM	23		MM
YBR015C	MNN2	2	CACCTGCGGTCGATGTTGTT	WEAK	0	GTGTGTACCGTCCCTCAGTT	MM	2		Weak
YBR016W		2	TCGTCTACCTCTTAGCGGAG	PM	3615	CGGTCTGGACACCTACTTAG	MM	1493		PM
YBR018C	GAL7	2	ATTAGTTAGGCCACGACCCG	WEAK	0	GCGCGGTACTGATATTATGT	MM	48		Weak
YBR019C	GAL10	2	CTTGTGAGACACTCCGACAT	MM	3863	CAAGTAAGAATCTACCGCCG	PM	380		PM
YBR020W	GAL1	2	GCCATCTAATGTCACGTAAC	PM	27634	GCGAGTCGAGGCCATATCAT	PM	680		PM
YBR021W	FUR4	2	TAGGACTGAACAGCATCGCC	WEAK	0	CGACCTGTGTAGTCATTAGT	WEAK	0		Weak
YBR022W	POA1	2	CCTTTATACGGAAGTCAAGC	PM	1693	CGCATGGGACACAATGGCAT	PM	687		PM
YBR023C	CHS3	2	TCTTCATTAGCAGGAGTAGG	PM	16104	CAACTCCAATACAAGTGGCT	PM	77		PM
YBR024W	SCO2	2	ACTTGTAGAGTAGGGCATCT	MM	4	ATCGAGCGCCGAGTTCTGTT	WEAK	0		MM
YBR025C	OLA1	2	GCCTAGCTCATCAGACGGAA	PM	11270	GGTAGCCTAATGTGTGCTCA	PM	825		PM
YBR026C	ETR1	2	TTATGTGCATGGCCGAGTAT	PM	3789	CCTGCGTCAACTTTCATGGA	PM	370		PM
YBR028C		2	GCGCACCACGGCGTATTAAA	PM	1547	GGTTCTTCAGACGCCGCTTA	PM	416		PM
YBR029C	CDS1	2	CTATTTGCACGCGGAATTAC	WEAK	0	GGGAGTTTAGAGATCCTATC	PM	2909		PM
YBR030W		2	GATAGCGCCCAACTTCAATA	WEAK	0	ACTTCAGTAGAGGTGAGCAT	MM	3		Weak
YBR031W	RPL4A	2	CAAAGTGCGCTGAAGCTATC	MM	231	ATCACGTCGGTCCAGATCGT	WEAK	0		MM
YBR033W	EDS1	2	TGTAGTACCTCTGGCCCGA	PM	6793	AAGACAGTAAAGCCGGTTCC	PM	919		PM
YBR034C	HMT1	2	GCGATCTCAATGTCCTCGAA	PM	7477	GGTGATGGACGTTTCATACA	PM	1042		PM
YBR035C	PDX3	2	AGGCGGCGAAATGTCATCAA	PM	1239	CTCGCTTCAATCAGGGATCA	PM	442		PM
YBR036C	CSG2	2	GTATGACACTACCAGACAGC	WEAK	0	ATTATGACGGTCGATGACGT	MM	4957		Weak
YBR037C	SCO1	2	AGAAATACGGACACCCGGCT	PM	1317	CCTCAAGGACATTACAGACT	PM	495		PM
YBR038W	CHS2	2	TCTTTGGTACGGGCTGACTC	MM	1987	TTGTGCTGAGCGTTCGCATC	PM	344		PM
YBR039W	ATP3	2	AGGCGGTCAAATCTTCTCAA	PM	6515	CTCGGGCAAGTTCCACGAAA	PM	298		PM
YBR040W	FIG1	2	TTATGCACCTCCTATCGGAT	PM	3984	CCTGCCCAATAATGTAGACA	PM	927		PM
YBR041W	FAT1	2	CTAACATGAGTGCAAGTGAC	MM	1	CGCTTTAAGGCCAAATAACC	WEAK	0		MM
YBR042C	CST26	2	TGTGCGCTAGAGTCTGTCCT	PM	2321	GCAACTGCGTCTACCGAGTA	MM	434		PM
YBR043C	QDR3	2	ACGCTCATAAACAGACTTCG	PM	4363	TCTATCGACTCGTCACTGAT	PM	498		PM
YBR046C	ZTA1	2	CGAAATCGGGAGACACATTC	PM	42395	CGCCAGCCACATGGATAGAT	MM	747		PM
YBR047W	FMP23	2	AGCGTGGCAAATGGTCACAA	PM	5241	CTCCTCCAATGCAGTGAGAA	PM	729		PM
YBR048W	RPS11B	2	TATACTCCCACAGGTAGTGC	WEAK	0	CTCTTATTAGTAGGGAGCGT	WEAK	0		Weak
YBR049C	REB1	2	ATCCCTAGAGCGTGGTGAAT	WEAK	0	CACGACGGGAGACTTTACAT	WEAK	0		Weak
YBR050C	REG2	2	CGATACACATTCAGAGCACG	MM	2390	CGGAACTCCTCGACAGATGA	PM	388		PM
YBR052C	RFS1	2	AGTACGGAACATGACGACCG	MM	3925	ACACCATAACACGAGGGCGT	MM	164		MM
YBR053C		2	AACCACCAACAACTGTGTGT	PM	13101	CACGCCATACCAAGGAGAGT	PM	127		PM
YBR054W	YRO2	2	GCATAACCGGAACGTAATCC	WEAK	0	ATGCGACTCTTGACGAACGT	MM	223		Weak
YBR055C	PRP6	2	GCCGAGACAGTGGTATATCT	MM	1146	AGCGAGTCAAATGTATCGAC	PM	1961		PM
YBR056W		2	CCATACGTCCGAATTATAGC	MM	1	CATTTGCAGTAAGTCGGTAG	WEAK	0		MM
YBR056W-A		2	GATCTTATACTCGACATGAC	MM	13606	CGTCTTCTAAGCGTGCTGAA	PM	2104		PM
YBR057C	MUM2	2	TGGCGATAGATTATGCTCG	PM	1654	CCAATCAAGTCACACATGGT	PM	162		PM
YBR058C	UBP14	2	GTTCGTGGACGGCCTACTAA	PM	5365	GTATCTCACGATCTTGCAGA	PM	139		PM
YBR058C-A	TSC3	2	CCATCTTGAAGGCAATCACA	PM	51950	TTGGTTTAGCGGTTCGCCCA	PM	1212		PM
YBR059C	AKL1	2	TGACGCTTACTCATCTAGCT	MM	13	CTTTCAGTGCGCCGAGACTT	WEAK	0		MM
YBR060C	ORC2	2	CAGGGCGACGTATGTACTCT	WEAK	0	CGGGACGTGTTCCATCATTT	WEAK	0		Weak
YBR061C	TRM7	2	GATTATATGACATGGGACCG	WEAK	0	GCGGCGGATTCATTATTGAT	WEAK	0		Weak
YBR062C		2	GTACGTTTAGACCGGGACTC	PM	1492	GTCAGTGCAGCGGCATATTC	MM	250		PM
YBR063C		2	GGCCAATTCTGGTACGCTA	MM	2404	TGAAGCCTCTGTACTGGAAA	PM	502		PM
YBR065C	ECM2	2	CACCGTGGGTTAAGAGTTAT	WEAK	0	GACCTACCTTTCGACGTATT	WEAK	0		Weak
YBR066C	NRG2	2	GATGGTTTACCCTACAATGC	PM	2060	TTGCATTTAGCCTCTGACGC	PM	3719		PM
YBR068C	BAP2	2	TTAGTTAGAGTGCTCGATCC	PM	822	GGTGGTTTAATTTCGGACCC	PM	584		PM
YBR069C	TAT1	2	CCCTAAGCCCATTTAATTGG	PM	4154	CCTACAGACGATGAGCAAGG	PM	2676		PM
YBR071W		2	TACCTTAGCGGACGAGACGT	PM	31331	CTACCGTCAAGTCGTACTAA	MM	789		PM
YBR072C-A		2	TCTGAGTGAGAGTTAGCTTC	PM	2429	GTGTTTGTACGCGGTCATCA	PM	251		PM
YBR072W	HSP26	2	CCTATACGAAGGAGGAGACC	PM	4185	GTATTACGAGTGAGGATCTC	PM	461		PM
YBR073W	RDH54	2	CCCTTTACATAACGGATTGC	WEAK	0	AAGGAGTTTGCATTCCGCGT	MM	1		Weak
YBR074W		2	CCCTAGAGAACTTTATAGCG	PM	3440	CTGATGCAATACTATGTCCG	PM	19		PM
YBR077C	SLM4	2	CTGTGCGAATACTGGGACAT	MM	757	GGATTTCCACACCGTCGAGT	PM	31		PM
YBR079C	RPG1	2	TCCCACCTTGCGTATGAGAG	PM	7493	ACTTGAAATGAGAAGCCCGT	PM	533		PM
YBR080C	SEC18	2	ACGAGGACGCGATTCTATCT	MM	26	ATATGAGCGCGGGACTACTT	MM	0		MM
YBR081C	SPT7	2	CGGCCAACGTCTGCATAATA	MM	1078	GAATAGGCTTACCCACGCGA	PM	77		PM
YBR083W	TEC1	2	CATCACTTAGCAGGAGAGCG	WEAK	0	AGCCTATTTACGATGCCTGT	MM	2		Weak
YBR084W	MIS1	2	TTAGGTCTATCACAGCGCCG	MM	8	ATTCCCGTAGCCGAGACTGT	MM	2		MM
YBR085C-A		2	GGGATGACCGCTAGTCCAAA	PM	960	TGATGCACCCGCCTTAGGTA	PM	453		PM
YBR085W	AAC3	2	AGGGTGCCTCTCCTCATGTT	MM	1	ATGTTGTCAGCCCGCCAGTT	MM	4		MM
YBR086C	IST2	2	TTATGTACCGTGCTCTCCGG	PM	4097	ATCCCACGAACGATGAATCT	PM	558		PM
YBR087W	RFC5	2	CAGTTTCCACAATCAGCAGA	MM	5555	CTTTGGAAGTTCAGCTACCA	PM	555		PM
YBR089C-A	NHP6B	2	GCATGACACTGGAGCATAAG	PM	5229	GCCGTGTTACGACCCGTTAA	MM	1029		PM
YBR090C		2	GACTGCTGACATCATCCTAT	MM	111	GGGTCCTACATCGCTCAGAT	WEAK	0		MM
YBR091C	MRS5	2	GATTAGCCAATTCATCTCCG	MM	1	GCACTTTGACCAGATGCGAG	MM	10		MM
YBR092C	PHO3	2	GCATTTAGACGGAGAGCTAC	PM	10648	GCCTGCCAATTAAAGAAGGG	PM	2292		PM
YBR093C	PHO5	2	GTCGTAGAGATGATCGTCA	MM	2212	GCTGAGATAGCACTCGATAC	PM	2012		PM
YBR094W	PBY1	2	TCCTGCTACTGATATGATGC	PM	7566	TTGACGAGTTTGCAGTGCTC	PM	4097		PM
YBR095C	RXT2	2	GCATGTGGAATTAGGCTATC	PM	1657	TTTAATATCGTTGCCCGAGC	PM	7		PM
YBR096W		2	TACGGTCATCGCATATACGG	PM	4719	ATCTCAGCAACCTTCAGTAG	MM	1086		PM
YBR098W	MMS4	2	TTCGGATCAGGGCTGACTT	PM	4150	TTATTGGTACTTGGGCCAGA	MM	4		PM
YBR099C		2	ATGTATTAACGGTACTGCCC	PM	6456	AGTGACACAAGCGCAGACCT	MM	380		PM
YBR101C	FES1	2	CGCATACACTCAGCAGAGAT	PM	15823	GTATTCGTAATTCCTGGGAC	PM	4097		PM
YBR103W	SIF2	2	CGCAACTTCCCATAATAGGT	PM	3601	CGGAGGTAAGCTGATTTATC	PM	1368		PM
YBR104W	YMC2	2	TACATTGCAGTCGTGGGAAT	MM	3	GACGTAGGCATCCCGTACAT	MM	4		MM
YBR105C	VID24	2	TCTGGGTGAGCCCGATCTTT	MM	965	GGCCCATTAGCAGCACTTGA	WEAK	0		MM
YBR106W	PHO88	2	CGCGTTGTAAGCTCAGACGA	PM	2926	TGTGTAGACTGTCGCCGAAC	PM	1858		PM
YBR107C	IML3	2	AGATTCCCATAAGCGGCTGC	WEAK	0	ATTCACGTCGTAGCGAGCGT	MM	34		Weak
YBR109C	CMD1	2	CTCAGACTAAGTGGAGAGAC	PM	6885	ATCCGACGAACCGTTACGAA	PM	64		PM
YBR110W	ALG1	2	GCTCTACGACGTGTACGCTA	PM	8908	CGTCTGTGAAGGTCAGCTAA	PM	907		PM
YBR111C	YSA1	2	GCTCTCTCACCTGGAGTGTA	MM	6808	CGTCTGTTACACCATCATAG	PM	1930		PM
YBR111W-A	SUS1	2	AGTCGATAAGAATACTGCGG	PM	1875	AGTCGTACAGAACTCGATAC	PM	139		PM
YBR112C	CYC8	2	GAGTTCACTACACCCTTAGG	WEAK	0	GAACCCGTCTTCTACATTGT	MM	6		Weak
YBR114W	RAD16	2	CCGTAGTGACCAATGCAGAC	PM	5914	TCGTCATTACTGTCGCACGT	PM	4		PM
YBR115C	LYS2	2	CGCAATGAATCGACACACTG	PM	2951	GACTCTGAATTACTCATCCG	MM	596		PM
YBR116C		2	CAGGGCACAATACCTTAGAC	PM	1605	CCAAGACATCTACAGACGTG	PM	1260		PM
YBR117C	TKL2	2	ATACTGGAACCGATCTACAC	PM	4550	CGTCCGCTACACGTTAGTAT	PM	451		PM
YBR118W	TEF2	2	CTACCAGTATCATGGACGCG	MM	1	ATCTATGTACGTGGAGCTGT	MM	33		MM
YBR119W	MUD1	2	AGGTTCATACAACGTCAGAC	PM	2797	ACGTTGAGACAAGAAGCGTT	PM	1209		PM
YBR120C	CBP6	2	GGACAGATGGTACGTCATTA	MM	3074	CGTGTACTACCGAATATGCA	PM	1136		PM
YBR121C	GRS1	2	GGATATGCAATTTGTAGCCC	PM	2963	AATTCATGCAACACCGCAGG	MM	1103		PM
YBR122C	MRPL36	2	AGTCCTAACCCAGCTTAATG	PM	10602	ATCGAACCGCACTCAAGAGG	PM	2375		PM
YBR123C	TFC1	2	ATTGTGGTACACCCAACGTC	MM	3844	CACGCAACGTACTTGAACTG	MM	627		MM
YBR125C	PTC4	2	CACTATCTAGGAGGCTAAGG	WEAK	0	ATCCCTCATGTCATAGGTGT	MM	24		Weak
YBR127C	VMA2	2	AATCGCCCAAACTAATTCGG	PM	1499	TCTTCAGGATCTCCCAGTTG	MM	10		PM
YBR128C	ATG14	2	ATTAACCCATTTCAAGCGCG	MM	2215	TTTGTCTTAGGTCCCGGCAG	PM	192		PM
YBR130C	SHE3	2	TATCGGCATCCATATCCGGG	WEAK	0	TCACGCTTGAGAGTAGTTGT	MM	1		Weak
YBR131W	CCZ1	2	TGCCTCCCAGATTCAGTGAT	MM	6920	TACCCTTTCACCTGATGGGA	PM	320		PM
YBR132C	AGP2	2	CGTGGATTACACTGGACACA	None	0	CCAGGTAACTCTACTGAACG	None	0		None
YBR133C	HSL7	2	CCAGTTCTATCAAGGTAACC	WEAK	0	CTAGACCAACGTCGCTTAAT	MM	1		Weak
YBR135W	CKS1	2	ATCCACAACTAATCGACGGT	PM	12418	TCTAGGTAGCCGAGCTGACT	PM	389		PM
YBR136W	MEC1	2	GATGGGCAATAGGTTCTACC	PM	2609	GCACGTAGAGCACTCAGACT	PM	67		PM
YBR137W		2	CTTGGGAGACAGTATGATCT	PM	2841	GGCCTCCGACAGTCTTGTAT	PM	604		PM
YBR138C		2	TCTTGAGTGAGACGTATCGT	MM	1	TGGTGGACTATACCCTCCTT	WEAK	0		MM
YBR139W		2	GAAGCTCTCTGAATATCGGG	MM	1718	TCATATCGCGGAGCAGCTTG	PM	309		PM
YBR141C		2	AGGAATCCATCTCAACTGGC	WEAK	0	CCGCGTGATATAGATACATG	WEAK	0		Weak
YBR143C	SUP45	2	CTCTGCCGAAGTTATAGTAC	PM	5567	TGACTGCTATCTACGTTAGG	PM	2325		PM
YBR145W	ADH5	2	AGGCGTCAACACAGCCAGAT	MM	894	ATAGATTAACTACACCCGGC	PM	1586		PM
YBR145W	ADH5	2	CCCACGACTTCATATTGTTG	WEAK	0	AGCCGTCAGCTCATTTCAAT	MM	1		Weak
YBR146W	MRPS9	2	GATTACATAACCTGCATCGC	WEAK	0	CACATGAGGAAATGCCGCCA	MM	1		Weak
YBR147W	#REF!	2	TATCCTCACGGAGCTTAGGG	MM	7	AGCGATAGTTGTCCAGTTGT	MM	1		MM
YBR149W	ARA1	2	CAGGTCCTAGAATCGAATAC	WEAK	0	CTTCTTGAGATGGCTAGAGT	WEAK	0		Weak
YBR151W	APD1	2	ATCGGCGGAACCGGATCATA	MM	897	CCGTGGACAAGTAGCAGCAA	PM	528		PM
YBR152W	SPP381	2	GCAAAGAGTGTTGACCATCC	PM	3044	TTGTATATGGCCTCACCAAC	PM	1742		PM
YBR153W	RIB7	2	CGAAAGAATATCATCTCGCC	PM	589	CGCCAACTTCATCTAATAGG	PM	883		PM
YBR154C	RPB5	2	CTTATGGAGCTTGCCAGGCT	MM	1	TTGTATGCCCTCCGAGCGTT	WEAK	0		MM
YBR155W	CNS1	2	AGGGTGGCAAATTCTCGACA	PM	1399	CTGCCCGCAATCGGAGTTAA	PM	217		PM
YBR156C	SLI15	2	AGCACCCTGGTCATGTTTCT	MM	2	CAGATGCTGTCACGGACCTT	MM	0		MM
YBR157C	ICS2	2	ATTTGGCAGTGCTCCAGGCT	MM	2	CTACTTGGATGATGAGCGTT	MM	2		MM
YBR159W	IFA38	2	CGGGAACTTTGGTCAATACA	PM	579	CGTGGTTAATCCATCCAGAC	PM	786		PM
YBR160W	CDC28	2	ATTATACGTCCATCCAGCGG	MM	194	TAGAGCCCTATCCATACGGG	WEAK	0		MM
YBR161W	CSH1	1	ACCTGAGTAAATACCACCGG	PM	10265					PM
YBR162C	TOS1	2	TTAGTTGACTTGATGCGCGA	MM	3696	ACACTAGCAAAGGGACTTCC	PM	1641		PM
YBR162W-A	YSY6	2	TTAGCGCGGATGAGTCCACA	PM	2885	ACAATCATAAATCGTCGGCC	PM	1307		PM
YBR163W	DEM1	2	CTAGAAAGGACATTGACCCG	PM	3894	CTCGGACAATCGGGACCATA	PM	418		PM
YBR164C	ARL1	2	AGGCACAACCGGGAATACCT	PM	2497	ATAGAGAACTCACACCCGTG	PM	429		PM
YBR165W	UBS1	2	GCGACTAATGCTTATTCACG	MM	14531	TATACCGCACTTCCGAGGAG	MM	398		MM
YBR166C	TYR1	2	CTACCGTAAGTTATACTCGC	PM	14565	CTCCTGATACCACTTTGTAG	PM	489		PM
YBR167C	POP7	2	TGCATTACATGGTCTTAGCG	PM	3125	CAGGATAGAAGCCCAGACCT	PM	619		PM
YBR168W	PEX32	2	CAAATTGAATGACACCCTCG	MM	750	AAGAGGGAACAAGTTGCCTT	PM	276		PM
YBR169C	SSE2	2	TATTTCCTAGTAGTCCCAGC	PM	1934	TTATCCGTAGCTCGGGCATC	PM	718		PM
YBR171W	SEC66	2	TATGTACTCGTATCGACGCA	PM	4743	GTCATGTCAGCACGTCCAGA	MM	9		PM
YBR172C	SMY2	2	GCAAGGGTATGGACTACTCA	MM	7380	GGCCTGGTACGCGATCTTAA	PM	2226		PM
YBR173C	UMP1	2	AGACTGGTAACCCAACTACG	PM	4637	ATTACTTTAACTTCGCCGCG	PM	327		PM
YBR175W	SWD3	2	ATTCGGTCACACAGCACAGA	MM	4483	CACACAAGTTACACAGGGCG	PM	2367		PM
YBR176W	ECM31	2	TAAGTCTCTTCAGCAGCGCA	PM	1065	TCCTATTACGTCGTTGCCAA	PM	722		PM
YBR176W	ECM31	2	CGCTTATCAAGGTGCAGACC	MM	5041	GCAGCGGGAATTAGATATAC	PM	1162		PM
YBR179C	FZO1	2	ATTTGTGACGACGCTGAGCT	MM	3	TTATGGTCGCCGCCAGACTT	WEAK	0		MM
YBR180W	DTR1	2	CTATGGTAATACGCATGACG	None	0	TTTACGACTTGTGAGGACGC	None	0		None
YBR180W	DTR1	2	CTATGGTAATACGCATGACG	None	0	TTTACGACTTGTGAGGACGC	None	0		None
YBR181C	RPS6B	2	AGGTTACTTCAGCCCATGCT	MM	0	ACACGCCTTGTCATTAGGTT	MM	1		MM
YBR182C	SMP1	2	GCGACTAGACGATATGCGAC	PM	6736	ATCAGAAGAACTGCACGTCC	MM	4349		PM
YBR182C-A		2	GCCGGGACATCAATTCAATA	MM	1	TTGCAGTGAGACCTGAGCAT	WEAK	0		MM
YBR182C-A		2	CCGATATGTCGCAACCTTTA	WEAK	0	CAGCAGGCATAACATGGCAC	WEAK	0		Weak
YBR183W	YPC1	2	AGCTATCAGTTCACACGCAT	WEAK	0	AAGTTCACTGTCCCAGGATT	WEAK	0		Weak
YBR184W		2	AGGCACTCAAATTGCGACAC	MM	3028	CACGGGCCAAGAGATATACC	PM	840		PM
YBR185C	MBA1	2	TTCTTCTTAGGCGCTCGACG	MM	973	CAACCGTCCTCAAGAATAGT	PM	96		PM
YBR186W	PCH2	2	CGGTGAATACATGCTAATCG	PM	642	GATCCACTAGCATGACATCG	MM	2		PM
YBR187W	GDT1	2	CGACAGATAGCACAGAGGTC	MM	3037	ACGCTCTTAAATATACCGCG	PM	895		PM
YBR188C	NTC20	2	CCAATTACAGACACTAGCGG	PM	6396	CTCCGAATACTTATAGCCAG	PM	415		PM
YBR191W	RPL21A	2	CGGCATCAACTTCTCGTAAA	PM	2260	GAAGGCTACTGAAGTTCTGA	MM	332		PM
YBR192W	RIM2	2	CATTACCCAAGATTCCGAGA	PM	4503	GAATCATGGTCAAGGGTACA	PM	1450		PM
YBR193C	MED8	2	TTATACGGTTCGGAGGCATT	PM	3405	CCTCGGCAAGCCTGGTATAA	MM	1		PM
YBR195C	MSI1	2	CCTTATCAAGCTCATGGAAG	MM	3724	CTTCAAGGTGCGCCCAATT	MM	104		MM
YBR196C	PGI1	2	ATTACGTGAACGGAGTAGAC	PM	5850	ACTGTTGCACACTTAACCAG	PM	1627		PM
YBR196C-A		2	TCGATTACCGGCTGACGTGA	MM	10782	CGTCCCGTAAGCTGACTGAA	PM	88		PM
YBR196C-B		2	GATGATCCCTCACAGCAGAG	WEAK	0	GGCCCTTTAAGATCATTGAG	MM	3		Weak
YBR197C		2	CGCTCCTTACAATTATCGAG	PM	4169	GAGCGATGAATATCTTGACG	PM	1365		PM
YBR198C	TAF5	2	CGGTGATAAGCTCCATCCAA	PM	4486	CGTTGAAGGTGACGACATAC	MM	83		PM
YBR199W	KTR4	2	CACAAATTCTTCACAAGGCG	PM	4170	AAGGGCACAAAGATCCCGCT	PM	141		PM
YBR200W-A		2	CCGTAACTCTGGTGAAGGAC	PM	2004	CTACTGAGAAGGCGCTGACA	PM	1492		PM
YBR201W	DER1	2	CGTGTTCTAAGGTAGTATCC	PM	2717	GTAAGCCGTTAGACCTGACT	MM	615		PM
YBR205W	KTR3	2	CAGGTTTCACCAATACCAGA	MM	985	CTTGTGAAGTTATGGGACCA	PM	160		PM
YBR208C	DUR1,2	2	CGGTATGGACACATGAGCAT	PM	1849	GTGATAGAGGATCAGCATC	PM	3774		PM
YBR210W	ERV15	2	CCTTATTTAGTAGCAGTGGG	MM	2	ACGGACCTCTGACGTGTTGT	MM	636		MM
YBR211C	AME1	2	ACCCTTCAACACAATAGGTG	MM	3212	CAACCGCTCACAAGTAAGGG	PM	350		PM
YBR212W	NGR1	2	TCCACCATAGGGAGTAAGAG	MM	19	CTAGATATTAGACTGCGGGT	MM	1		MM
YBR213W	MET8	2	ATATTGACACCAGAGCGGCC	WEAK	0	GGCGACTCAGCCCTATTAGT	MM	2		Weak
YBR217W	ATG12	2	CGAGGTTAATCGACCACCGA	PM	2196	CGCTTCACACGCAATTAGAA	PM	262		PM
YBR218C	PYC2	2	GCGAGGATACTAGAGATACT	PM	4414	CGAATCGTAAGTACCATGAC	PM	6427		PM
YBR220C		2	ATGTTAGGGCACTCGCCGAT	MM	1	ATGACGGTGTGCATCTGATT	MM	37		MM
YBR221C	PDB1	2	TACGGTGAGCCAGGTCTCTA	None	0	ATCTCATAAGAATGGACGCG	None	0		None
YBR221W-A		2	CCGTACTATTAACTGAGACG	MM	1	CAGGTAGTAGTACGTCTGTT	WEAK	0		MM
YBR223C	TDP1	2	GCCACATACTCGTACATGAT	PM	9917	GCGAATCCGGGTCAAGCAAA	MM	37		PM
YBR225W		2	AGAGCCCGAGTCACGTAACT	WEAK	0	CAGCTCGTGTCAGTCGTATT	WEAK	0		Weak
YBR227C	MCX1	2	TAGTATCCTACACTCTGACG	WEAK	0	AACTTGCACTGGAGAGATGT	WEAK	0		Weak
YBR228W	SLX1	2	GACAGTTGAATAACCTGCGC	MM	4	CGATGTACGTTCATTACCGT	MM	1		MM
YBR229C	ROT2	2	TAAGCGGTCGGACTGCCTAA	PM	971	TACAGGGTCGGAGCCTTCTT	PM	40		PM
YBR231C	SWC5	2	AGAGTTGAACAGCATACCCT	PM	866	CGAAGCCCACGCAGAGATAT	PM	132		PM
YBR233W	PBP2	2	GAACTTCACTTAGAATGCCC	PM	1803	GAATTGAATATCTCGTCCCG	PM	525		PM
YBR233W-A	DAD3	2	TACTTTACGGCATTCGAGGG	WEAK	0	GATACCGTCGTCGATCTTGT	MM	25		Weak
YBR234C	ARC40	2	GTCTATGACCCGTCCGAGAT	MM	5200	CAATGCTTAATACCGACACG	PM	568		PM
YBR235W		2	TGGCGGTAGCCGTATCCTTA	PM	8250	TTTCCTTAGCGTCTGCGCGA	PM	69		PM
YBR236C	ABD1	2	ACATCTAAATAAGTGCCGCG	PM	2014	GTCCTGCTACCTCGTGGATA	MM	480		PM
YBR237W	PRP5	2	CCCGTTGAACTGCCGGATAA	PM	4609	GATCTGCCAATGCCGCGATA	PM	280		PM
YBR239C		2	GCGCAGCTAGATCCACTGAT	PM	5024	GCTAGATAATTTAGGCCACG	PM	985		PM
YBR240C	THI2	2	GAACGAGATGACAGGTCCAT	PM	3945	GAATGCTACTACCCACTTGT	WEAK	0		PM
YBR241C		2	AGCTCCGCAAATGGGCTACA	PM	5748	CTCCTGCAAGTCTGGTCAAA	PM	589		PM
YBR242W		2	CCTGCACTAAGTCATAATCG	MM	2589	GAAATATCTTAGACGAGCCG	PM	148		PM
YBR244W	GPX2	2	CGAACCGCTCTCAGGAGTAA	PM	1067	CGCCCAGCAATCATAATAGG	PM	132		PM
YBR245C	ISW1	2	ACATACCGAAAGCTCTAGCG	MM	2413	TCAGATATAGATAGGCGACG	PM	1523		PM
YBR246W		2	AGTCCTATACAAGAGGCACC	PM	1708	ATCGAACGCAAGTACACCTG	PM	506		PM
YBR247C	ENP1	2	CTCTATGCTAGGCCAGGATG	MM	3	CTATGCGAGTTCGGGTAATT	MM	1		MM
YBR248C	HIS7	2	CCCTTGTACTGAGGTGAGTT	MM	0	GGTACGCGGATACTTGTCTT	MM	0		MM
YBR249C	ARO4	2	GAGGATACGCTTCCAGCTCT	MM	2	ACCTGGAGTGTAGTCGATTT	MM	78		MM
YBR250W	SPO23	2	GAAGCTACCATACGCGAGCA	PM	3390	GACACGTTAGCACCCAGATG	PM	2046		PM
YBR251W	MRPS5	2	AGGTCCACAGAACTCAAGCT	MM	340	CGCCTATGACCAATTCTAGT	PM	434		PM
YBR252W	DUT1	2	ATCGCACGAACCTGTAATAC	PM	5391	CAGCACTTAATATAGACGCG	PM	1370		PM
YBR253W	SRB6	2	GACGCTAGAGCACCGACATT	PM	2439	GCGGTACTATCAGCGACTAG	PM	3396		PM
YBR253W	SRB6	2	CGTTCATTACATATCAGCCG	PM	2563	GCACCATTACGACATTCTAG	MM	819		PM
YBR254C	TRS20	2	GGGATCTGCACACCCTTTAG	WEAK	0	ACTAGATTACGAGCGTTGGT	MM	24		Weak
YBR255C-A		2	TTCGGTCTAGCTGGTAGCAT	PM	1060	CATCTTGTAAGCCACCGAGA	MM	191		PM
YBR256C	RIB5	2	CATCATAGGTCATTCTCGCT	WEAK	0	GTCATGGGTTTACAGCCGTT	MM	1		Weak
YBR257W	POP4	2	GTTATAGAGATACACGGAGC	WEAK	0	ACCGACCGTTGAGCATACGT	WEAK	0		Weak
YBR258C	SHG1	2	TTCAGCCGATCTGCCGATAT	MM	4476	CCTGCTTCAAGGCCAGTAGA	PM	209		PM
YBR261C		2	ATTGGTGATCCCGGCCTCTT	MM	0	TACGGTATGCGATAGGTCTT	MM	0		MM
YBR262C	FMP51	2	CCTTGAATAATATCTCGGCC	PM	3758	TCCTTTAGACTTCATGGCAC	PM	3651		PM
YBR263W	SHM1	2	CGTTCCATACACTCGATTAG	PM	2808	CCCTTATTACAGAGACGAGA	PM	272		PM
YBR264C	YPT10	2	GCACGGCCAATTACTCGATA	PM	11772	GGCGCGGTAATCTTTAGTCA	PM	628		PM
YBR265W	TSC10	2	TCGTTCAGACGGGTCGCTAT	PM	4233	CTGTCCAGACGACCGAGTAT	MM	724		PM
YBR267W	REI1	2	CTGACGACCCAGCATGAGTT	MM	1169	GGAGAGGTACGTTCAATTCT	PM	20		PM
YBR269C	FMP21	2	GTCGAAGTTTGGGACTATC	PM	1570	GTCTAGCTCGGCAGAGATAA	PM	37		PM
YBR270C	BIT2	2	GTGAGGGCACCTGTCCATTA	MM	897	TGCGGGCCACGTATGCTTAA	PM	590		PM
YBR271W		2	CTGACGATACCTACCTGAGG	PM	2287	GTATCAGTACGCACTTTGAG	PM	1559		PM
YBR272C	HSM3	2	TAGACCGAGTTACCGCGTTG	MM	2	ATCTACTCAGCTCGTGCAAT	MM	2		MM
YBR273C	UBX7	2	CGCTGTCATAGAACTAAGAC	MM	3	CATGCAAGTACACGTTCCTA	WEAK	0		MM
YBR274W	CHK1	2	AACCAGGGAAACGAGTCCGT	PM	3860	CACGGAGCAAGAGCACATCT	MM	73		PM
YBR276C	PPS1	2	GCAAGGTGGCTGAATTAAAC	PM	1217	AATCATCACAAAGTTCGCC	MM	174		PM
YBR278W	DPB3	2	GAGTACATTACAGCACACGC	MM	4	TCACTGGTTGCATGGTACGT	WEAK	0		MM
YBR279W	PAF1	2	CCCTTTAGATAACGATGCTC	MM	1	GGTATGCTCCGACTTCTCGT	MM	1		MM
YBR281C	DUG2	2	GTCCGCGTCCCTGTGTTTA	PM	4258	GATCACGACCTACTAGCAGG	MM	3		PM
YBR282W	MRPL27	2	AGCCAGACAAGAGACCTGCT	None	0	CGACTTCAAGCCGGACGAAT	None	0		None
YBR282W	MRPL27	2	AGCCAGACAAGAGACCTGCT	None	0	CGACTTCAAGCCGGACGAAT	None	0		None
YBR283C	SSH1	2	CTCAGTATAAGGCTCTGGAA	PM	6078	CTGCCGTTAATGGCGGACAT	PM	73		PM
YBR284W		2	AGGCCGTAAATGTCGGACT	PM	4864	CGCATGGAAGCGTGCTACAT	WEAK	0		PM
YBR285W		2	TAGGCTCGACCTCGCGTTAT	PM	3165	TAGGTCAGATCATGCGCGAC	PM	2495		PM
YBR286W	APE3	2	CTTCTCAATCAGCTCTAGGT	MM	1799	GGCATCGGACGCATGTATAT	PM	139		PM
YBR287W	ZSP1	2	CGACAAGGCATTCACACTAG	MM	4737	CGCGGACGACAATTTAGGAC	PM	3087		PM
YBR288C	APM3	2	ACGAATAAACCTCACCGGGT	PM	4817	CCGCCGTAAGCCAGTGTAAT	MM	21		PM
YBR289W	SNF5	2	CTGGAGTAATACCGACTAAG	WEAK	0	AAACCTTTCTGAAGTGCCAG	WEAK	0		Weak
YBR290W	BSD2	2	ATTGTTTCCCGGACGCCTGT	WEAK	0	CGGGTACGGATACTTCGCTT	MM	1		Weak
YBR291C	CTP1	2	CTTCACGCAAGTTGTCCAGA	PM	4011	GAAAGAGTTAGGAATCGCCT	PM	111		PM
YBR293W	VBA2	2	AGCCATTCAAATTACACGCG	MM	2787	CATCCACAAGCTCTAGGAAG	PM	696		PM
YBR294W	SUL1	2	CACCAGAACGTAGGCACAGT	PM	7815	GGTGATAATGTGTCGATCCA	PM	679		PM
YBR295W	PCA1	2	CGCTGTATAAATCTGTCACC	PM	6447	CTCTCGACAATGTTCACGAA	MM	13		PM
YBR296C	PHO89	2	TGACCCGATGCACTCGTGAT	MM	23	CTAGGCAGATGGGCTATATT	MM	6		MM
YBR296C	PHO89	2	ATCACCTGGCAGATCGGATG	MM	1	CCGACGAGACGATCATAGAG	MM	1		MM
YBR296C-A		2	TTTATGGTCCCAGCCTACGG	WEAK	0	GATACTAGGGCCTCGATTGT	MM	1		Weak
YBR297W	MAL33	2	GAGAGACTGCTGCACATTTG	MM	1	CTGAGACTTACGTCCAGAAT	WEAK	0		MM
YBR298C	MAL31	2	CAGTGGCCCATACAAGTCAA	PM	4585	CTTTCTGTAATAGGCCCACA	PM	815		PM
YBR299W	MAL32	2	TGCACCTTATGCTACCGTGA	PM	16876	TTGACACCCGCTCGATGGTA	PM	158		PM
YBR301W	DAN3	2	CAGGAATAAGCTCACCAGCG	MM	938	CCAAACCATTATGAATCGCG	PM	2074		PM
YBR302C	COS2	2	AGCAGTTAGGTAAGTCTACG	MM	2	AACTGCTCATAGCCCGATGT	WEAK	0		MM
YCL001W-B		2	GTCCGAGAATGGCCGTTACT	PM	1339	TAGTAGGTACGGGCCATCAT	PM	6		PM
YCL004W	PGS1	2	GATAGGCTAATCGGATGTAC	MM	3620	CGCGACTTACAGGACATAGA	MM	243		MM
YCL005W	LDB16	2	TATGTCCACGCGATCCGAGT	None	0	GTTTCGGTACATCTGGTAGC	None	0		None
YCL005W-A	VMA9	2	CCCTCAACGGTTTGCAGAGA	PM	5383	CCTACCATACATCAGAGGAG	PM	1486		PM
YCL009C	ILV6	2	CGCTTGGTACACCTACGTTA	PM	1205	GTAGTTAGACTCAGGGATCT	PM	263		PM
YCL010C	SGF29	2	CGATGTTGACAGACCGCACT	PM	32009	CGCACATGACATAGAGCACG	MM	2759		PM
YCL011C	GBP2	2	CGAGCCGAACTTTCACGAAG	PM	1130	CGCTGCGAAGAAACCACTAG	PM	963		PM
YCL012C		2	TACAGCCGATTACTCAGGGA	PM	2646	TCGACAGCCGCGCATGATTA	PM	7		PM
YCL014W	BUD3	2	GGAGGAGGACTATTATCTAC	PM	684	CGTTCGCTAAGGCCGGTATA	PM	219		PM
YCL016C	DCC1	2	AACCGCTACTGACTGTCTTT	MM	3	TCAACCCGTGGGACTGAGTT	WEAK	0		MM
YCL017C	NFS1	2	AACCTCAGTTGGGCGAAGCT	WEAK	0	TTAGGATGCGCCGCTCACTT	WEAK	0		Weak
YCL018W	LEU2	2	AGAGTACCGGAACCTTCAGC	WEAK	0	CTCATCTCTGGAGGTGACGT	MM	5		Weak
YCL021W-A		2	AGATGCCGATGCACGCTCAT	MM	1	AATAGACGGTCGCACATTGG	WEAK	0		MM
YCL025C	AGP1	2	GTCTCGATACCTCGCATGAG	MM	2213	ATGAAACGGAGAGACCTGTC	PM	1944		PM
YCL026C-A	FRM2	2	CTACTTAGACATAGGTCACC	PM	17041	AATGCGCGAAACGGCGATAC	PM	3671		PM
YCL026C-B	HBN1	2	ACATGGACGCAATCCTAGTA	MM	1	TAACTTGCGGGCACGGTTCT	MM	4		MM
YCL027W	FUS1	2	GACCGAGGTTCTTTAATGCT	MM	0	TTTGACCGGCTCCGTAGGTT	MM	0		MM
YCL028W	RNQ1	2	GACGGAGTAATCGGTATATC	PM	920	GAGCTGATAAGTGGCTTCAA	PM	113		PM
YCL031C	RRP7	2	GATCTACTGACACTGACTCG	MM	9	CTATTACGTGGAGTCAGTGT	WEAK	0		MM
YCL032W	STE50	2	CCGATTAGTTTACAGTCGCT	WEAK	0	ACTCGTGTCATATAGCCGTT	MM	5		Weak
YCL033C		2	TACCTATCTGCGATGGGTGT	WEAK	0	ACAGTGCGCTTCATTGGCTT	MM	4		Weak
YCL035C	GRX1	2	GATTGTGCAGCAGGCATCAC	PM	1443	TTGGGTGGATCAGTCTTCAC	PM	1015		PM
YCL037C	SRO9	2	GGTAGTGACGATGTCTTCAT	PM	3376	TGACTTCTACGTGGCGATAT	PM	1044		PM
YCL038C	ATG22	2	CTTGAATCCGACATACCTTG	PM	795	TATGGCATCCACTTACGTTG	PM	59		PM
YCL039W	GID7	2	TACTGGGCACGATTGTCGCT	WEAK	0	AAGGTTTGCTACCCTCCGTT	WEAK	0		Weak
YCL042W		2	TCCTATGCAGTAGTCAGGCC	PM	5989	TTCGTGACTTGATTCCGAGC	PM	1111		PM
YCL043C	PDI1	2	AAGGCTCTCTCCATGCTTAT	WEAK	0	CCGTGTCGATGATGAGTATT	MM	1		Weak
YCL044C	MGR1	2	CGTACTGGAAGGTAGATTAC	PM	3708	GACGGGCGAATAGTCTCACA	PM	1336		PM
YCL045C		2	AGACTAGGGTGCAGATTTCT	MM	1	ATTACCTGGGCGAGGACCTT	MM	2		MM
YCL046W		2	GCTGAGGACCATGCGTCATT	PM	2089	TCCGATTACGCTTGGCAGAT	PM	462		PM
YCL047C		2	ACTTAGAAATCGAGCGACCC	PM	6205	GGCCTGCGACGAGTTCTATA	MM	130		PM
YCL048W	SPS22	2	ACCGACTGGTCACGTTTGCT	MM	9	GTGACCCGGCTACCTATGTT	WEAK	0		MM
YCL049C		2	CGGATACAGCGAGACACTTA	MM	405	GGTCTGTGAATTTGCGTACC	PM	223		PM
YCL049C		2	CATCAGAGAAGTGAATCGCC	PM	4592	GTCACTGGACCTCCGGTATT	PM	372		PM
YCL050C	APA1	2	AACGCTAGTTCAGGGTATCT	WEAK	0	TCCGTAGGGTTCAGGAATTT	MM	1		Weak
YCL052C	PBN1	2	CCCGTGCAACGATTTGACAA	MM	3884	GATCGGGACCCAGCCTTATA	PM	169		PM
YCL055W	KAR4	2	GATAGTGAATCTCCCTGACA	MM	3716	GCAACACCCTTCAGGATAGA	MM	240		MM
YCL056C		2	GACAGAGCGGAATAATCGCC	WEAK	0	GGCTAGGTCATAACTGATTC	WEAK	0		Weak
YCL057C-A		2	CCCGACCATGTAAGCAATTA	WEAK	0	AGGGCTCAGTTTGCTAAAGT	MM	12		Weak
YCL058C	FYV5	2	CGGAGTTTACCAGACCATCG	PM	3104	GATACTCAATGCTCGCGCAG	PM	347		PM
YCL059C	KRR1	2	CGGCAGATAGACGACTACCA	MM	9192	GTATCCACAGGCGAGGCATA	PM	525		PM
YCL061C	MRC1	2	ACAACGCAACACCGGAGGTT	PM	1494	CAGTGCTTACAACCTTGCGT	PM	750		PM
YCL063W	VAC17	2	TATACGGCGCGAGATCCTCT	MM	3	CTCTTGACGGTGAGCGATTT	MM	1		MM
YCL064C	CHA1	2	ATAGTTGTTCCACCGCTCGG	MM	1110	ACTCTTGGGAGACGCCTTGT	WEAK	0		MM
YCL065W		2	GACCCACAATCGCTGAGAGT	MM	4541	GGGAGCAGACTGACTACCTT	MM	455		MM
YCL066W	HMLALPHA1	2	CCTACTAGAACTTATGCTCG	MM	11120	GTATCCCACCGTCATTGATG	PM	1662		PM
YCL067C	HMLALPHA2	2	TTTACTCGCGTAGCGGACGT	MM	7	GGACCCTTTCGATGAGCCTT	WEAK	0		MM
YCL068C		2	GTGGGTCGCATCCTCCTAAT	MM	4	TGGTTACGACGATCCGCCAT	WEAK	0		MM
YCL069W	VBA3	2	ATTACTAGAACGTCCACGAC	PM	4725	ACTTAATAACAGTGACGCCG	PM	704		PM
YCL073C		2	GAGCAAGCCTACCCGATGAT	PM	4673	GATACGTTACATCCGGTACA	PM	1082		PM
YCL075W		2	TTTCTTGAGCTAGTGGCCGA	PM	6368	CAAGAGTAACTGCAAGGCCC	PM	1834		PM
YCL076W		2	TGATCTCGACGGCTCGTGAT	PM	3729	GTTCTGAGAGCGCAGTTCAC	PM	505		PM
YCR001W		2	ACACGGGAACAATCACTCGG	PM	12420	TATCGGGACTCCTGACATAC	PM	2653		PM
YCR002C	CDC10	2	AGATCGTAACCAGCGAGTCC	MM	3	ATTCTGAGTCGGAGCCACGT	WEAK	0		MM
YCR003W	MRPL32	2	CGATGGTTACCCAAGCGCAT	PM	2905	CGGACACGAGATACACGTCA	MM	622		PM
YCR004C	YCP4	2	TTATGCGACTTATCTCGGGA	MM	2784	ACATAAGTAAATGCCGTCCC	PM	681		PM
YCR006C		2	GGTCATTACGCGATAGCAGC	MM	3474	CGGCGTCCAAGGTCGTTACA	MM	357		MM
YCR007C		2	CTACTACACCATCGAGAGAT	PM	2546	CTTTATCAATCGCGCTACGA	PM	225		PM
YCR008W	SAT4	2	AATGGGATCTCATAACCCTC	WEAK	0	GCGGATCTTATAGACCTCGT	MM	3		Weak
YCR009C	RVS161	2	CATAACTGACATACATGGCG	PM	7803	CCACCTTGAAGATTATTCCG	PM	1644		PM
YCR010C	ADY2	2	AACCACTCTGAATAGATGGC	WEAK	0	AAAGAATGGTCATGCTCCGT	WEAK	0		Weak
YCR011C	ADP1	2	CGAACGGGCTGGAATACCTA	PM	1921	CGCCGACAAGTCCTGAGAAT	MM	403		PM
YCR014C	POL4	2	CGTGTGGTACAATGATTACG	PM	2158	CCCGTACTAACTGGACTGAA	MM	689		PM
YCR015C		2	TCCACTGCGGCGATGTGATT	MM	1	GGACGGCTATGATGTATCTT	WEAK	0		MM
YCR016W		2	GTCCTCGGAATGGTTTGACA	PM	7585	GTCGTGTTACGCCAGGACTT	MM	1269		PM
YCR019W	MAK32	2	AGCGGTGGAAATGCTTACAA	MM	4391	CTCCGCCCAATGAGATAGAA	MM	27		MM
YCR020C	PET18	2	CGGGCTAACTTTGCGTAAAC	MM	1785	CGTTAAGTCTTCAGAATGCC	PM	2243		PM
YCR020C-A	MAK31	2	ATAAGATCAAGACCTGTGCC	PM	214	CATGGGTCAAGACTTTCGAC	PM	2427		PM
YCR020W-B	HTL1	2	CGATGGCGAAGCGTCTCATA	PM	1394	CGATTCTGACCACATACGAG	PM	1181		PM
YCR022C		2	TACGGTGTAGCAGGTACTTC	PM	3089	CACAACTCTGGACACGAAGG	PM	972		PM
YCR023C		2	AGAGACCCAACCATACGGTG	PM	759	CACGGAATAATACATCCTCG	MM	60		PM
YCR024C	SLM5	2	GAAGTCAGGGCAATGCTACC	PM	693	GACAGTCCACACGCTTAGGA	PM	471		PM
YCR024C-A	PMP1	2	CAGTACCCGAGATGCTGGAT	MM	5	ATCAGATAGCGAGTCAGATG	MM	5		MM
YCR024C-A	PMP1	2	ATATTAGTCCCGGCAGGGCT	WEAK	0	GTGAGTCCGATACCCTCGTT	WEAK	0		Weak
YCR027C	RHB1	2	CTCATTACAGGATGGACAG	PM	12553	CTGCTACCACGGCATAGAGA	PM	331		PM
YCR028C	FEN2	2	CCGGGCAGACCCGATATTA	MM	660	CCTTACAATGATCTACAGGG	MM	251		MM
YCR028C-A	RIM1	2	CCTACACATGAATGATTGCC	WEAK	0	ATATTGCCCGCAGTCAGTGG	MM	28		Weak
YCR028C-A	RIM1	2	ACGGGATGCTGACTATGTTT	MM	2	GAGGCGTTATTCCAGTAGTT	MM	2		MM
YCR030C	SYP1	2	GCATGATTAGCATAGACGGA	PM	32796	GGCTTCACAGTAGCTTAGAA	PM	1172		PM
YCR031C	RPS14A	2	CCGTATGGGCGATTCTAGTT	MM	0	GAGTACGCCGTTCACTTCTT	MM	9		MM
YCR033W	SNT1	2	GCGGAGATACCGTGACCTAT	PM	2597	GTACTACTCTATATTCCCGG	PM	1344		PM
YCR034W	FEN1	2	GATCCTAACCCAGGTGAAGC	WEAK	0	TATCGTAGACGCTCGGACGT	MM	7		Weak
YCR035C	RRP43	2	TCCCGTAGGGTGGATAATCT	WEAK	0	CCGAGCGTTTAGAGTATGTT	WEAK	0		Weak
YCR036W	RBK1	2	ATACCTGAACGAGCAATCCG	None	0	ATTAGGCAACTACATACCCG	None	0		None
YCR036W	RBK1	2	ATCGCAGGATGGTACAGCAT	MM	1	TAGAGTAGCCCAGATCGCTC	WEAK	0		MM
YCR037C	PHO87	2	TGTGCAGGTCTGAGTCATTA	PM	15001	AAGCTAAGAAAGTCCCGCGC	PM	2544		PM
YCR038C	BUD5	1	CTGCTCGTACAGGCACTGAT	PM	8273					PM
YCR039C	MATALPHA2	2	CGCTACGTCCAATACATTAG	PM	4412	ACCGCCGTAAAGGAGTACAC	PM	2307		PM
YCR040W	MATALPHA1	2	AGGATCTCAAAGTTGTCGAG	PM	1526	ATCGCTCTAACCGTCGGAGA	MM	63		PM
YCR041W		2	CCCATAGAATAGGACATCGG	MM	4958	GATTTCACATCACTCTCAGG	PM	1046		PM
YCR042C	TAF2	2	CCAATAGTAAGTAATGGGCC	PM	5182	TAATATCTTGTAGCAGGCCC	MM	110		PM
YCR043C		2	AGGAACGTAACCATCAGTCC	PM	2040	ACGGACAAATACGCACCTGT	PM	1036		PM
YCR044C	PER1	2	GAAGGACCGGAGACATCTAT	PM	1202	GGCGTGAGAGCATTATATCT	PM	490		PM
YCR045C		2	GCAGACTGAATTAGCTCTAC	PM	6033	ATATCTTTAACGTCGAGCGC	PM	2919		PM
YCR046C	IMG1	2	GACTGACCATGACTCACGAG	PM	7666	CGTATTCGACCTCTACATAG	MM	1493		PM
YCR047C	BUD23	2	ACGTCAGGAAACATCACGCG	MM	1631	AAGTGGTCAAACTACGACGC	PM	4510		PM
YCR048W	ARE1	2	ATCGTTTAAGAGTCCACACC	PM	1277	ACGTCCAGAAACAGTATCCG	MM	5		PM
YCR051W		2	AGAACCACTCCCAATGTTGA	MM	2	TAACCGCTCGTCATGTGTCT	WEAK	0		MM
YCR052W	RSC6	2	TACCGCCAGTCAGCGAGTTA	PM	16733	CTCGACAGAGCCTACGATAG	PM	918		PM
YCR053W	THR4	2	AGCTAGGTAAATTCAGAGCC	PM	6904	CAAAGAGGAAGCACGCTGTC	MM	471		PM
YCR057C	PWP2	2	ACCACCGGAAAGCAGCTAGT	PM	10562	CCACATAAGGGACCATACGT	PM	515		PM
YCR059C	YIH1	2	CGTATATCACGGCACACGGA	PM	1927	CAGGCAGCAAGATGTACGAC	PM	1379		PM
YCR060W	TAH1	2	CATGGAGAACTCTAGGTAAG	MM	1416	CTCAATCTAAGTCCTAGCAG	PM	739		PM
YCR061W		2	ACCGCTACAAAGTGATACCG	PM	7981	GGGTGTCTACGACTGTCTAC	PM	1384		PM
YCR062W		2	GATCAGCGAATTGACATGCA	PM	4056	GCAAGGCGCACCATAGTTA	PM	246		PM
YCR063W	BUD31	2	CCCGTCACACATTATAGATG	MM	7783	CCTAAGACCGTAGAATAGCC	PM	569		PM
YCR065W	HCM1	2	ATAGTTCGACCCACAAGCAG	MM	1357	GTATGCTCACATCCCGGATA	WEAK	0		MM
YCR068W	ATG15	2	CCTCACGCAACTTATTGATG	PM	3154	GCATCAATCGTTCTCACATG	PM	199		PM
YCR069W	CPR4	2	CGTAGTTTACAATTCCCACG	MM	6527	GATTACTGACCAGCATCGAG	PM	195		PM
YCR071C	IMG2	2	ATGGTCCAACGGAGGCACAA	MM	3971	TTCGGGAATAGTCATGCCA	PM	457		PM
YCR072C	RSA4	2	GGTACTCACTGCACACTATA	MM	1818	TTAGTCGAGTCTATGAGCCC	PM	1856		PM
YCR073C	SSK22	2	CCCTAGTAGTTAAGACTGAG	WEAK	0	TTCTCAACCGTCTCGATGGT	MM	13		Weak
YCR073W-A	SOL2	2	GATACACTCTCACAGTCAGG	PM	5033	CGCCTGACACCGAGTGATAT	PM	454		PM
YCR075C	ERS1	2	CATATCTAACGTCTAGTCCG	PM	8819	CCAGCTACAAGGAGAGAGTC	PM	4382		PM
YCR075W-A		2	CATAGGCTTGAAGGATTCTC	MM	3	CCATAAGCGCAATGCTGATA	WEAK	0		MM
YCR076C		2	CTTACAAGCGTTCGGACACT	MM	2658	CTTTATGCACAATGGGCCAG	PM	569		PM
YCR079W	PTC6	2	ACCTACGAACACTAAGTCGG	PM	15600	CGGTCAGACGACGAGATAT	MM	538		PM
YCR082W	AHC2	2	GGACATCACGTCAGAGGACT	PM	5493	CGTGTAGTACCAATTTCTCG	PM	706		PM
YCR083W	TRX3	2	TGACGTTCTGCATGACTGCT	WEAK	0	ACTTAGGCCGGATCTCGGTT	MM	3673		Weak
YCR083W	TRX3	2	TTCTCGCGCCTCATGGATAG	PM	4897	CTGAGCCAATAGGCGCACTT	PM	538		PM
YCR084C	TUP1	2	CCAGGAAGAGCCACGTTTAC	WEAK	0	CAGGTACGACTAGCCCGAAT	WEAK	0		Weak
YCR086W	CSM1	2	CGATCCGTAAGGAGGTCACA	MM	3192	ATGCGGTTAAGCGGTAATAC	PM	1956		PM
YCR087C-A	LUG1	2	ATATTGCCAACCCGCTGAGA	PM	4982	CTGGGATTACAGGTCAATGA	MM	1872		PM
YCR088W	ABP1	2	TGATCGTGACTCTCTCCGAA	MM	1858	TATCCATACGTCGTGACTCA	MM	2		MM
YCR090C		2	ACTCACCGAAATCAGTACGG	PM	9710	TGCATCTACTCCTCGTGAGA	MM	28		PM
YCR091W	KIN82	2	CCCTCTGAACGATTTAGAAG	MM	3802	GCAGGTCCAATTATTACGAG	PM	2390		PM
YCR092C	MSH3	2	GGGTGCGAATTGTTTATCCC	MM	762	ACACAAACACCTACTGGTTG	PM	937		PM
YCR094W	CDC50	2	ATATGCTAGTACACGGTCGG	WEAK	0	ACCACGTAGTTCATCCTTGT	WEAK	0		Weak
YCR095C	OCA4	2	AACGCTATAAACCCGGTACG	MM	5396	CTGGTGCGACACGCCTATAT	PM	1019		PM
YCR097W	HMRA1	2	TACTTGGCACGCGGATGCTA	MM	3	TCGGGTGACTGAGTTTATCA	WEAK	0		MM
YCR099C		2	GGCGGGACAGTATTCTACCA	PM	2601	GGGCTGAGACTATGCACATC	MM	527		PM
YCR100C		2	CGGTCTCGAAGCAAAGATAT	MM	1538	GCTCACGAGGCACGCTTTAT	PM	170		PM
YCR101C		2	CAGCGAAGATAGGGACCACT	PM	2749	CATTCTAGCAGAAGACACT	MM	1016		PM
YCR102C		2	AAGGATTATGCACCACTCGC	WEAK	0	TTTGATCGAGTGGCACCCGT	WEAK	0		Weak
YCR102W-A		2	TCTATCTCAGCTACGGTCGA	PM	3821	ACGGCGATAAGTCTATGAC	PM	4395		PM
YCR104W	PAU3	2	ACAGAAATAACTTTGGCGCG	MM	1767	ATTCCTTCAACGGATCATCG	PM	77		PM
YCR105W	ADH7	2	TACTTCAGTCCAGTCGCGTG	WEAK	0	TCGAGGTACGTTGACGCATT	MM	1		Weak
YCR106W	RDS1	2	AGGTTCCCAACATCACGAGA	MM	11795	CCGAAGCCACTCTAATAGGA	PM	721		PM
YCR107W	AAD3	2	GTAGTTCACTCCACCTAGTA	PM	3641	GAGCGACACGAGTTCAGACT	PM	357		PM
YDL001W	RMD1	2	GAAGCAGTTTGACCCAAGGA	PM	1028	GACAATTAGTTACCACTCCG	PM	976		PM
YDL002C	NHP10	2	TATACCTGAGGAGGGCACAT	MM	1699	ATACGTCACTCGGAGCGATT	WEAK	0		MM
YDL004W	ATP16	2	TCTAATCGTGTCGCACTCAT	MM	5560	GCGCGTATAGCTCTCCATAG	PM	983		PM
YDL005C	MED2	2	CGCGAACTCGTGACACAAAT	PM	3296	ATTCAACGATACTACAGCGC	PM	1950		PM
YDL006W	PTC1	2	AGCTGGGTGCAAATAGCGAT	MM	1253	CGCACGATAATCAGCAATCT	MM	429		MM
YDL007W	RPT2	2	TCTATCCGAGTAGCGGGAAT	MM	310	CAAGCGCGTGTCATACGATT	MM	4		MM
YDL008W	APC11	2	CTTGTCTCACACCTGTTGGG	MM	2193	TATTTACCTTCCGACTCAGG	PM	94		PM
YDL012C		2	GACTTGCGAATCCATTGGCA	MM	6154	AATGGAAGAAATCCTCCCTC	PM	881		PM
YDL013W	HEX3	2	ACTCTGATAAATCCGACACG	PM	22239	TCTCTCGACGTGCGTAGAT	PM	606		PM
YDL014W	NOP1	2	TTCTCTCTAGGCTATGCGCG	PM	3997	CAAACCGCCACGAAGAGTGT	MM	13		PM
YDL015C	TSC13	2	CCGCGTGCAACGTGTTCATA	PM	4750	TGTTTACGTTGTCGCAGAAC	PM	3109		PM
YDL017W	CDC7	2	GCGCTAAGTCAACACCAGTA	WEAK	0	GCACTGGCTAGACTCGTTCT	MM	3		Weak
YDL019C	OSH2	2	ACTTCGCCAAATATCTTCGG	MM	404	CACAGACCACAAGCTATGGG	PM	56		PM
YDL020C	RPN4	2	GCTGTCGTACCGAGGTCATA	PM	1733	GCTTCGACGTTACTCACTAT	PM	455		PM
YDL021W	GPM2	2	GTGGCTAATTTGCTCGAAGC	PM	480	GTGTGCGCCCAGACTCTTTA	PM	93		PM
YDL022W	GPD1	2	ACAGGCGGAAAGATATTCT	PM	1807	CATAGCAGAAGCGAGCACCT	PM	30		PM
YDL023C		2	CGACCGCACACGATGTATAA	PM	1980	CGACGAGCACCAATTCGAGA	PM	73		PM
YDL026W		2	GTGTATTCAGATCGACGCCC	PM	3876	GTGTCTATATCGGCACGAGT	PM	931		PM
YDL027C		2	CGCCCGTGAAGCTCGTTATA	PM	4855	GTAAGACGGCCACCCTATTT	MM	226		PM
YDL029W	ARP2	2	GGATGGCACCACCTACTGTT	MM	838	TCGCTTAGATGCCATGAGCT	PM	165		PM
YDL032W		2	CCCAGATCAAGCGATGCAGA	PM	6784	GATAGCTGAATCTCCAGGAA	PM	211		PM
YDL033C	SLM3	2	CCGCTATAAGATTGTATCCG	PM	4336	CCTGCAACGTCTCTAGGAGT	MM	1192		PM
YDL034W		2	AGGATTAGAACCTACGCACC	MM	2002	ATCGGAACCTACTTACAAGC	PM	2085		PM
YDL035C	GPR1	2	ATGACGACAACTCACTACGG	PM	917	ACTAGCGCAAAGTATGGACC	MM	129		PM
YDL036C	PUS9	2	CGCAATTCAAGGGACTAGAC	PM	8354	GATTGAGCAATTGAGCGACC	PM	4166		PM
YDL037C	BSC1	2	GTACTATCATGTCAGAGGAG	PM	4160	GTCATCGACCCGCTGGATTA	PM	168		PM
YDL039C	PRM7	2	TTGGTCACTGTCGTGCAACG	PM	18998	CACAATAAGATCACGCCGTT	PM	1068		PM
YDL040C	NAT1	2	GCCAGTTGACCACTTCTGAG	PM	5672	GCGAGACGACTAGGTACATA	PM	1023		PM
YDL043C	PRP11	2	ATCGTAGCAGGGAGTCATCT	MM	1	AACCTCGTATGGACGGTGTT	MM	18		MM
YDL043C	PRP11	2	GAATCACTCTGAATGAGCAC	PM	3277	GACCGGAATGCCGATCAAGT	MM	30		PM
YDL043C	PRP11	2	GTCACATCACAGGAATCTAC	MM	1	GCTCCACAGATGAAGATACC	MM	5		MM
YDL044C	MTF2	2	CATACAAGTGAATACGGGTG	MM	1080	CCACTACAAGGACTTAGACG	PM	326		PM
YDL045C	FAD1	2	GTCACGGTACGTTATACTCA	MM	1536	GAGTGTAGACGACCTAGATA	PM	906		PM
YDL045W-A	MRP10	2	CCCTTTCGACCGTAAGTAAG	MM	5670	CTGGTACACGCATCACAAAG	PM	2628		PM
YDL046W	NPC2	2	CGTGAAGCCGTCCACATAGA	PM	3466	CGTGATATACAGATGTCAGC	MM	542		PM
YDL047W	SIT4	2	GGCTGGGAATTAGCTTATAC	PM	2374	GGGTTACGAGGTCATCACTA	MM	826		PM
YDL051W	LHP1	2	AGAGTTATACAGAGACCTCG	PM	1614	CTGGACACACGGCGACTTAA	PM	416		PM
YDL052C	SLC1	2	CATAACGTGGCACAAGGAGT	PM	6810	CCACCTTAACTGCATGTAGA	PM	240		PM
YDL053C	PBP4	2	TAGCCACAGCGGGAGTCTTA	PM	1071	TCGTGAGTAGGATGCTTTCA	PM	285		PM
YDL054C	MCH1	2	GGCTTACGATCTCTCACATT	PM	2068	GGGTTTATACCGGGATCTAT	PM	70		PM
YDL056W	MBP1	2	ATCTGCTGACACACACTAAG	PM	27744	AGTAAGGGAACATCGGTATC	PM	409		PM
YDL057W		2	ATCAGCGCAACCGATATACG	MM	3580	GTGGGATGACCTATACTTAC	PM	450		PM
YDL057W		2	ACACTCTAGGAATGGCGAGC	WEAK	0	GGCCATATCTCAATTCTGAC	MM	5		Weak
YDL059C	RAD59	1	GAATACCGCGACAGCCGATA	PM	9182					PM
YDL060W	TSR1	2	ACTGCTAGACAACGACCAGG	PM	6692	TGGTACTTCGCCATACTCGA	PM	120		PM
YDL061C	RPS29B	2	TTCATTCCAGCTAGGCGCGT	PM	4317	CGAAATTGGTGGACAGCACA	PM	589		PM
YDL063C		2	TCGACGTAGGATCGCAGTAC	PM	4569	CACATTGAACTATCACACGG	PM	3565		PM
YDL064W	UBC9	2	CGAGTTCAATATACCGACCA	PM	3638	ATGATATTAACGGCTACGCC	PM	1407		PM
YDL065C	PEX19	2	AGTCTACAACATTAGCACGC	PM	23061	ACAGACTAACACGCACTGGG	PM	1636		PM
YDL066W	IDP1	2	ACGCATAACGCATGATGGGC	WEAK	0	GTGGCCTACCTATTATCCGT	WEAK	0		Weak
YDL067C	COX9	2	TACGACCGCCCTGAGGTATA	PM	5192	CTCGGCGGAATAGCGTACAA	PM	547		PM
YDL068W		2	GTGCTCGCAGAGGATTTATC	MM	485	GTGTATTTACCTCGCTACCG	PM	19		PM
YDL069C	CBS1	2	CGAACAACTTATTCACCAGG	PM	5307	CGCCAGGACAGACTGAGTAA	PM	929		PM
YDL072C	YET3	2	ATGTATGAACGTCACGCAAG	PM	19202	ACTGCAAACAACGGGACGT	PM	1793		PM
YDL075W	RPL31A	2	GACCGCCCAATTCAGGATAA	PM	2490	AATGCAGCAAAGATTCTCCC	PM	1432		PM
YDL076C	RXT3	2	AGTTTCCGAACGAAGACTAC	MM	6782	GTCGGAGCACCTCGTACTAT	MM	721		MM
YDL077C	VAM6	2	AGACAGCCGGAACCAGTTAC	WEAK	0	AAGTGCGTATAAGGTCCCAG	MM	10		Weak
YDL077C	VAM6	2	CCGCTAGGACAACATAGGCA	MM	1	GCCACATGCCAATGAACGGA	WEAK	0		MM
YDL078C	MDH3	2	ACAGTTGTTGAATCTCTGGG	WEAK	0	ACTCGCTGGATAGCTGTTGT	MM	1		Weak
YDL079C	MRK1	2	CCTCTAGGACACAATCTTAG	PM	3067	GAAACCTCTATTACGACCAG	PM	155		PM
YDL081C	RPP1A	2	ACGATCCAACAGACACGGGT	PM	4886	GACCGACTACCCTAGATGGA	MM	126		PM
YDL083C	RPS16B	2	CAGGTTACACATACCATAGG	PM	485	CCAAGCATCCTACAGAAGTT	PM	44		PM
YDL085C-A		1	CTGAATCCAATGTACGTGAC	PM	2643					PM
YDL085W	NDE2	2	GATTATTACATGGGACGAGC	PM	8464	GCAGACGTAATTCGAGCAGC	MM	2286		PM
YDL086W		2	TTAGACACTTTGATTCCGCG	WEAK	0	CCTGGATTACCAAGTCCTAT	PM	1221		PM
YDL087C	LUC7	2	TAGACGAGGCCACTTTCCTG	WEAK	0	CCGGAGCCTATTGTTACATT	MM	1		Weak
YDL088C	ASM4	2	ATACCTGAACGAGCAATCCG	None	0	ATTAGGCAACTACATACCCG	None	0		None
YDL089W		2	CTGTGGCAATCCAATTAAC	PM	4157	TGTTAGCCCTCCCATTTGGA	PM	124		PM
YDL090C	RAM1	2	CGTATGGAATAGACTGTAGC	PM	4781	CGAGAGTGAAGGATCTATAC	PM	1356		PM
YDL091C	UBX3	2	CTTAGATGAATCACTGCCAC	PM	8879	CTTTGAGAAGTCTTGTACGC	PM	2299		PM
YDL092W	SRP14	2	CGCAGTGGACATCAATCGAG	MM	2364	GACTTCACAATTCTGACTCG	MM	1428		MM
YDL095W	PMT1	2	GCGTACCGACCCGTATGTAT	PM	4417	CGTAGTGTACCGTAATATCC	PM	1457		PM
YDL096C	OPI6	2	GGCGTATTAGAGAGTCTTAC	MM	1207	GGGCTTGCAGATAACAAACG	PM	1284		PM
YDL097C	RPN6	2	GTCGGCGTACCATTGGCTAT	PM	8982	TATGGTCTAGGAGGTCATCT	MM	435		PM
YDL099W	BUG1	2	GCATTTACCCAACGTCGATA	MM	3	CTGCAACTGATCGTCATTCT	WEAK	0		MM
YDL100C	GET3	2	AGTTACTCACCATGCTTCG	MM	1019	ATGAACGAACTTACACGCCT	MM	51		MM
YDL103C	QRI1	2	GTCGTGGTACGCCGCTTTAA	PM	4406	CTCGTGCTAAGGTGGCTACA	PM	2558		PM
YDL108W	KIN28	2	AGGTGTTAAGCAGGAATCAC	PM	3102	ATCAACCGATGCGAACCTAG	PM	961		PM
YDL109C		2	ACAGCACTGGAACTATGCGC	WEAK	0	TGAGATGAGACAACCTCCCA	MM	1		Weak
YDL110C	TMA17	2	GCACGCGGACCATCGTTTAT	PM	5500	GGTTATTGACCGCCACGTCT	PM	7		PM
YDL111C	RRP42	2	ACCGTCGTTGCATAGTGGTT	WEAK	0	ACGTCTAGCTTTAGCCAGTT	MM	15		Weak
YDL113C	ATG20	2	TAGACAGTTGGAGATTAGCC	MM	2640	TGTGCTGGAGCTTCAGTCAC	MM	814		MM
YDL114W		2	AGACAGGTATTAGACTCGGT	MM	5	TCCGCTTCAGGTGAGAGCTT	WEAK	0		MM
YDL115C	IWR1	2	GACATACGGCCATACATCTT	PM	2260	GGCTCGGCACCGTATCTTAT	PM	77		PM
YDL117W	CYK3	2	ATTAGACTACAAGCCACTCG	PM	5645	ACTTACACAACATCAGGCGG	PM	1958		PM
YDL118W		2	GCCAGGAGACGTAGATATTA	PM	2973	GGTTCACTAGCACCTCTGGT	PM	1066		PM
YDL119C		2	GCCGACCCATCGTAGTAGAT	MM	4758	AGCCTTATAGAACCAGCTAC	MM	680		MM
YDL120W	YFH1	2	GTTCGTATAGCGTACTGCAT	MM	16532	GCTGAGGTACGCGACTCTAT	PM	1034		PM
YDL121C		2	CGATCTAGCACGCAATATAC	PM	15496	ATGCTACGAACTACCAATCG	PM	2642		PM
YDL122W	UBP1	2	AGACGCTCAACCACGAGAGT	PM	6177	GTCTAGGGACGATTGTATCA	PM	1077		PM
YDL123W	SNA4	2	ACTCACGCAAATGAACGGCG	PM	14156	TGCCACGTCGCCTGATAGTA	PM	590		PM
YDL124W		2	GGGAGAGGATTCATCATACA	PM	833	GGTATGCACCGCCATCTAT	MM	63		PM
YDL127W	PCL2	2	AGAAGGGCATTGGACCATCT	MM	1	ACTAGCGCGTAGAGCCTGTT	WEAK	0		MM
YDL128W	VCX1	2	ATTCCTTGGACACCGGAGTG	MM	2	GTTATAGGACTGCCTCCATT	WEAK	0		MM
YDL129W		2	CATAACCTTTGGACACACAG	PM	3224	CCACCACAATCTAGTAGGAG	PM	886		PM
YDL131W	LYS21	2	CTCATAGAATGGACCAGATC	None	0	CTGCCTTAACTTGGTTCACG	None	0		None
YDL131W	LYS21	2	CTCATAGAATGGACCAGATC	None	0	CTGCCTTAACTTGGTTCACG	None	0		None
YDL132W	CDC53	2	ATACGTTTAAGCACGCACAC	MM	58539	GCTCACAGAGTTTGATAGAC	PM	7480		PM
YDL133C-A	RPL41B	1	CGGCATGAACTCTTCGAGAC	MM	4405					MM
YDL135C	RDI1	2	TATGCCCTACTACTCGTATG	PM	8695	GTCAGGCACTAGGAGCTATC	PM	2922		PM
YDL137W	ARF2	2	ACTTGAGGAAACCAGATTCG	PM	3344	CACATGGAAGAATTACTCGG	PM	350		PM
YDL139C	SCM3	2	TAAGAGAGTTAGATCGCTCG	PM	2499	CTGTCTAATACGGCCACATA	PM	1063		PM
YDL141W	BPL1	2	ATTGGCGTAACGGATGATAC	MM	3418	CACCGTGCAGCAAGAATTGT	PM	884		PM
YDL143W	CCT4	2	ACATTGGAACACACATGCCG	PM	2525	ATTTGCCTAACTATGCCACG	PM	431		PM
YDL144C		2	CATGCTAGAGTGGTACATCT	WEAK	0	TAGAGTGAGCGATCCCTGTT	WEAK	0		Weak
YDL145C	COP1	2	TATTGGCGACGGTAGCTTAA	MM	907	TGAGGGTACGTGTTATCCAA	MM	681		MM
YDL146W	LDB17	2	GGATATGGAATGTTGACTCC	PM	2399	TTTGGTGCATTAGGTCAGAC	PM	369		PM
YDL147W	RPN5	2	TGTAGTCTAGTGCATGGTCA	PM	7370	GATCGTCTACCATATCTGAC	PM	715		PM
YDL150W	RPC53	2	CCATACTTCTTAATCCGAGG	WEAK	0	CCAAAGTAAATAGCGGGTGT	WEAK	0		Weak
YDL152W		2	TCTATGAGATGGCACGTAAC	PM	8192	ACGCGCGAAAGCGTCATAA	PM	437		PM
YDL153C	SAS10	2	GTCCGTACAGGGTATGATAT	PM	1413	GTCGTAGCACCTCCTTAGTA	MM	1		PM
YDL154W	MSH5	2	TACTCAGGGACAGTCTTCTC	MM	2	GCGCGTACTGTCATATTCGT	MM	1		MM
YDL155W	CLB3	2	CTCCAAGTCTTCATAATCGG	MM	6070	CTGCTCGCACACTATTTATG	PM	857		PM
YDL156W		2	GGATACTACGCAGTCCACGA	PM	2124	CGTTGAGGAAGTCGTACCAT	PM	322		PM
YDL157C		2	ACTCACCAACAGGAGCAGGT	PM	3321	CCGTCTGAAGCGACCTTAAT	PM	209		PM
YDL159W	STE7	2	AGTCCTTCAAATGGAGAGAC	PM	239	CAGTTAAGTGAAGCAGCACC	PM	1262		PM
YDL159W-A		2	GAGGATTCACGACAGCCATC	MM	2	GGGCTCATGCAACACACAGA	MM	1		MM
YDL160C	DHH1	2	CTAAGATGTTCTAATCGCCC	PM	3648	GGAGAATGGTGTATCATCAC	PM	3240		PM
YDL160C-A		2	CTCCTCGGGAAGAAGAATGA	MM	2	CAGGATTATACGGATCGTCT	WEAK	0		MM
YDL161W	ENT1	2	GGTGTCTGACTAGATGTTAC	PM	20771	ATATCCTAACGACTTCTCGG	PM	2467		PM
YDL165W	CDC36	2	TACTTTACGTCCCGGAGGA	PM	550	TCGATTCACGGATTGGACGA	PM	790		PM
YDL166C	FAP7	2	GATGGTCGGGGACTCCCTT	PM	2174	GCACTACCATTTAGACAGGT	PM	349		PM
YDL168W	SFA1	2	TTATTCGCACGATGACCGCG	MM	4	TTTGCGTACCGCCTAGCTGT	WEAK	0		MM
YDL169C	UGX2	2	CGGGCAGTACCCACGATATT	PM	1534	CGTGTGTAAGGGTATTATCC	PM	997		PM
YDL170W	UGA3	2	GGCACCTTACCAGTAGTTCG	MM	4	AGGTCACTTATAGCTCGTGT	WEAK	0		MM
YDL173W		2	GCTACCGACGCATAGGGATT	PM	2632	GCTTACCCGTCCATAGAATT	PM	33		PM
YDL174C	DLD1	2	GAGATTGAACCATCAGGCCC	WEAK	0	ACGTAATCCTCACTGCTAGT	WEAK	0		Weak
YDL175C	AIR2	2	ATTACGTGTCGCATCCGGCT	MM	4	TCTCTGCGGATAGCGGACTT	MM	666		MM
YDL177C		2	CGATAGACACCTGAATACGC	MM	358	CGGAAGCCGCGACAAGTTTA	PM	427		PM
YDL178W	DLD2	2	AGTGTGACAGAAGACTACCT	MM	3871	TCAGTCGAGTGCAGGTCATC	PM	1519		PM
YDL179W	PCL9	2	GCGTCCTAATTGCCAAGGTA	PM	4692	GCTGAGAGAGCAGTCACCTA	PM	1150		PM
YDL180W		2	ATAGGGCCTTGCACGCATCT	WEAK	0	AACGTCCGATTAGCTCTGTT	MM	2		Weak
YDL181W	INH1	2	GTCTGGACATTCCGGTACGT	PM	3863	ATATGTATAACGCCTACCCG	PM	679		PM
YDL182W	LYS20	2	ACATGGGCGCAATATGCTTA	MM	37	ATCATCGGCTCATGCTTACT	MM	2		MM
YDL183C		2	CGCGTAACTTTATCTAAGGC	PM	3401	TGTCGTCGAGTCGTAGATAC	PM	2015		PM
YDL184C	RPL41A	2	CTACGTCACCGACATGAGGA	PM	4826	CTCGACCAATGTGACCGAT	MM	486		PM
YDL185W	TFP1	2	GCAGGGCTTGACATCATTTG	MM	3	GCGTCAGGATCTTTGAGAAT	WEAK	0		MM
YDL186W		2	ATTTGCTCAACGGCTCCAGA	MM	7125	CTTCTCCCAATTACGAGGAA	PM	1121		PM
YDL187C		2	GATCGACAAGTTCTGTACCC	MM	1613	GCACAAGCGGCGTGACTAAT	PM	333		PM
YDL188C	PPH22	2	CCCGGATATTGAATTGTAGC	MM	1	TTGCGACCCGGATAGTACGT	WEAK	0		MM
YDL189W	RBS1	2	GTACCATCCTACATTCTGAG	WEAK	0	CATTTAGCGCGATTGATGGT	WEAK	0		Weak
YDL191W	RPL35A	2	GTGGTCCAGAGCCATTGTT	PM	1084	GTGTTCAATGTTTGGGCCAC	MM	703		PM
YDL192W	ARF1	2	CTCCAGCGTGCATGTGTTTG	WEAK	0	TTGCTGCTCAGGCCGAGATT	MM	11		Weak
YDL193W	NUS1	2	CTTCACAATGTTCCAGACAG	PM	2165	GAAAGACAGATTTATCCGCC	MM	2		PM
YDL195W	SEC31	2	GATGTTAATCTTGCCACCCA	MM	4487	AGAGAAAGGAATTTGCCCTC	PM	1158		PM
YDL197C	ASF2	2	CTTTATGGACAATTTGCGCC	PM	4224	TTTGGTGGATGGCCTCCCTA	PM	117		PM
YDL198C	GGC1	2	TGGTCGGTAGCGCCTATCTT	MM	1319	ATGGGCGGAACGCTCTACAA	MM	455		MM
YDL199C		2	GCCGCGCTGAGAACATAATA	MM	15	TAGCTGACTCCATCGTGCTG	MM	1		MM
YDL200C	MGT1	2	GAAAGATCAAGTTGTAGGCC	PM	2134	TTCAGGATTGCGGATCGTTC	PM	726		PM
YDL201W	TRM8	2	GAAGACCTCCACAGCATGTT	PM	1421	GAATTTGAATAGGGTCGCAC	MM	1477		PM
YDL202W	MRPL11	2	GATTGCATTCCACCTGCTTG	MM	6	CGATCAACGCTGTCGTCATT	WEAK	0		MM
YDL203C	ACK1	2	CCATGACTCGCAATGATGTA	MM	1	GCGCCTATACAATAACGTCA	WEAK	0		MM
YDL207W	GLE1	2	CTGCGGGCAATAGAAACATG	MM	1621	GCCCTGCGAATGAAAGACAT	PM	528		PM
YDL208W	NHP2	2	AACTGTGTGGAATTAGCCCG	MM	5	ACTATATGCGGAGACACGCG	MM	5		MM
YDL209C	CWC2	2	TATCGTCGCAGCCAGCGTTA	MM	4390	TATGACGTATAGGGTCCAGC	MM	1388		MM
YDL210W	UGA4	2	CTCGTCGCAATACTCGTAGA	PM	10778	CAACTACGATACAAGTCTCG	MM	1961		PM
YDL212W	SHR3	1	CTAGTAGAATATCGTACCCG	MM	2888					MM
YDL213C	NOP6	2	ATAAGGTGAACGACATCTCC	PM	4428	GTCGTGACAGTGATGTACTC	PM	2362		PM
YDL214C	PRR2	2	CTGCGTTGAAGTGGCTTACT	PM	4925	GGAGTCGGACCCGTCATTAT	PM	370		PM
YDL217C	TIM22	2	GATTACCTACATCTACCTGG	MM	4171	GCACTTAATGTTACGGACAG	MM	1427		MM
YDL218W		2	GCACATCCAGCGATACGAAT	PM	4018	GGTGTTCCACGACTTGCGAT	MM	718		PM
YDL220C	CDC13	1	CTATCGTAATATCAGTCCGC	PM	10899					PM
YDL222C	FMP45	2	GTTGTGACCTCTGAGCACGT	PM	1904	GGACCGCGACATACTGGTTA	PM	146		PM
YDL223C	HBT1	2	AGACATCCCGAATCTGGTAC	MM	1	GCACAGCATAGATTCTTACC	MM	5		MM
YDL224C	WHI4	2	GTCGAGGACGGTCATCTATC	PM	2572	GTCTATGCAGCACCTTCAGG	PM	1635		PM
YDL226C	GCS1	2	CTTACCCTAATTGATCCGAG	MM	850	CTTTCATGCAGGCAGAGCCA	PM	12		PM
YDL227C	HO	2	GTCGTTAGAGACGTTAGCAT	PM	2481	CTCGTGTTACAGCAGGTACA	PM	2518		PM
YDL229W	SSB1	2	GGTAGTGTACGCTGATCTAT	PM	2579	AATTACCTAAAGCGCACTCG	PM	83		PM
YDL230W	PTP1	2	TAATATCGCCGGAACGACGC	WEAK	0	ACAGGAATGGACCGTTACGT	MM	1		Weak
YDL231C	BRE4	2	CGTGCTTTACAATTTCAGCC	MM	1	TGGACTTGAGCTGAGTTCCC	PM	188		PM
YDL233W		2	AGCACGAACCAAGGCACGTT	PM	4804	CGAAGCCGCCGACAGAATAT	MM	163		PM
YDL235C	YPD1	2	AAGTCTACCTAATGCCTCAG	MM	9	TCATTCGTTGCATCGAGGGT	MM	2		MM
YDL236W	PHO13	2	ATCGGGCAACCGCTCTAGTA	PM	4365	GTACCTGACGCGACTTGACT	PM	679		PM
YDL237W		2	CTCCGTTGACAGATCCATAG	MM	1639	CTGGCAGAAGTCCTTACCAA	PM	43		PM
YDL238C	GUD1	2	GCAAGCTGTGTGACCCTACT	MM	3431	GGTGCTGCATCACGTACCTT	PM	191		PM
YDL239C	ADY3	2	GATTGTACGCACCGAGAGCA	PM	7590	GCAGGAGCAGAGTTTATATC	MM	1218		PM
YDL240W	LRG1	2	AGGCATCTAAATGTATGGCA	PM	9209	TTGGGCATAGGGTTCTCTCA	PM	775		PM
YDL241W		2	ATCGGAATAACGGTGAAGCC	MM	3032	CCATACCGACATAGAATTGC	PM	2240		PM
YDL243C	AAD4	2	GCCACCAGAGAAGTGCTAAC	WEAK	0	CCGTATCATCTTTCAGCAGT	MM	12		Weak
YDL244W	THI13	2	GCCCGCAATTCGCTTAGAGA	MM	1289	GCGCACTAATGGCTGGTAAC	PM	1601		PM
YDL246C	SOR2	2	TGTAGTACCCTATCCCAGAT	MM	5526	CTAGATGATCGAGTCGGATT	MM	105		MM
YDR001C	NTH1	2	AGGCAAATCTTCAGAACCCG	MM	1572	ATACTCCAACCCTGGGATAA	PM	433		PM
YDR003W	RCR2	2	GTCCTCTACGATGCTAGGC	PM	4333	CTAAGCAGTTGACAGAGTAG	PM	889		PM
YDR003W-A		2	CCCTAAACAACAGGTTCGTA	WEAK	0	GACGATCAATGTCTTCCAAC	MM	22		Weak
YDR004W	RAD57	2	ACCACGGCACTCAGGTTAAT	MM	47	GTACCGTAGCGTATCCGATT	MM	3		MM
YDR005C	MAF1	2	ATCGGAAGAATCTGAATCC	PM	22	CCAGGTTCAATAAGGTACAC	MM	2278		PM
YDR007W	TRP1	2	ATGCTTCAGGGCCGACCTTT	MM	4	AAAGCTCACTGCTCCGAGTT	MM	3		MM
YDR009W	GAL3	2	ATCGTCAACGCCAATTAAGC	PM	6501	CCATGTCGAAGCATTCATAC	PM	1459		PM
YDR012W	RPL4B	2	GCATGATAATCTCGGCTACA	MM	7167	GCCGTTCGAGAGGCACTTTA	PM	506		PM
YDR013W	PSF1	2	CGATATGGAACTTGGCCCTA	MM	1965	CGGAAGGCCGATGAATACCT	WEAK	0		MM
YDR014W	RAD61	2	TCTGCACATTGCTATATGCG	MM	3940	ATAGGCCCAACGCCAAGAGT	PM	189		PM
YDR016C	DAD1	2	CGGGATATAAACGGACATC	PM	310	CGTGTCTGACCCACTATATT	PM	476		PM
YDR018C		2	GATGATTTACACTCGTCCAC	PM	3193	ATTGCTATAACGGTCAGTCC	PM	2300		PM
YDR019C	GCV1	2	CAATAGCCTACAAGTGTGGA	MM	1	GGTATGTCTCCGCATCGTCT	MM	9		MM
YDR020C		2	CATTGCATACACACTGCGAG	PM	8931	CTCCCGCAATATCGTGAGAG	PM	368		PM
YDR021W	FAL1	2	AGCTAGGCAAAGTTTACCAC	MM	1867	ATTTGATGAACTCCGCAGAC	MM	2103		MM
YDR022C	CIS1	2	TTGTGCCTAGATCGTGTCAG	PM	5652	CACAGCACACAATCGGAGGT	PM	717		PM
YDR023W	SES1	2	AGTGTCTCACAACGAGCGAC	PM	6075	TCAGTAGACTCTGCGACCTG	MM	1615		PM
YDR025W	RPS11A	2	TGGTGGATAGATTTCGCCAT	MM	219	TCTTGCCCACGGGAGGTTAA	PM	16		PM
YDR026C		2	TAATGGATCGTCAGATGCCT	MM	3	TATGCGGACCGTTGCCACTT	WEAK	0		MM
YDR027C	VPS54	2	TCTGGTCCACCTTGATCTAG	PM	3891	ATTGCAGCACAAGCCAGACT	PM	114		PM
YDR028C	REG1	2	AGAATCTAACAGCGATGCCG	MM	2231	GGGTAATACGTCTTAGGACT	PM	1198		PM
YDR029W		2	CTAGATGTAAGTAGCTGGAC	MM	3318	GGCCATCTAGCGATATAGCA	PM	836		PM
YDR030C	RAD28	2	AACCCGCGAAACCAAGGTGT	PM	14026	GCAGCCTAATCTGGCCTAGT	PM	1728		PM
YDR032C	PST2	2	ACTGCCGAACACTTCTGAAT	PM	4200	CCGTTTCCACACGATGAGAT	PM	132		PM
YDR033W	MRH1	2	GCCCTATACGAACATTTGAC	WEAK	0	CTCCTTACGGCGGATAGAGT	WEAK	0		Weak
YDR034C	LYS14	2	GGTGATTGACGATTGATCCT	PM	3687	TGAGAGCCCGAGTCCACTTT	PM	5		PM
YDR034W-B		2	CGATACAGATATGGAGACCG	MM	1315	CGGAACTGCGCTGAAAGTAT	PM	33		PM
YDR035W	ARO3	2	TTATAGGCCAGTACGTGGTA	PM	6308	GGTGGTCGAATTATCTATGC	MM	3879		PM
YDR036C	EHD3	2	GCGTGCGGAGACCTCATTTA	PM	2604	GTCAGTTTACGGCACGGCAA	PM	1318		PM
YDR037W	KRS1	2	ATAGTGGTCCCATGACTCCG	WEAK	0	ACTGCAACGCGAGGTACTGT	WEAK	0		Weak
YDR038C	ENA5	2	GTGACTCTAGCGCACATGCA	PM	5763	GTGATTGCACTTCGAGCATC	PM	420		PM
YDR040C	ENA1	2	AACGAACCAAACTGGCGCGT	PM	1542	CAGACCACACACATGAGGGT	PM	149		PM
YDR041W	RSM10	2	ATCGCTGGAACCGGGCTTAA	PM	4247	CTGTAAGGTGGCGCAATCCA	PM	275		PM
YDR042C		2	TTCCATCGCGCCGTGATTGT	MM	2663	CGAACCCTCTGCATGAAGGA	MM	400		MM
YDR043C	NRG1	2	CGTAAGGCCCGCACAATGTA	PM	4094	CTAACCCTCTCAGATGAAGT	PM	2330		PM
YDR044W	HEM13	2	CGCCACAAGTTCGAGCGATA	PM	32719	GTATTCTACTACCTCCGTGA	PM	470		PM
YDR045C	RPC11	2	GGATCTTTAGAGCAGCTAGA	PM	3527	GTTCCACCGCAGGCGATATA	MM	97		PM
YDR046C	BAP3	2	CGGCCCGTATTTGACATTAT	MM	1	TAGGCGACCTGACTTCTATT	WEAK	0		MM
YDR049W		2	CGTATCTAACTTGTTCCACG	PM	5460	CAGTAACGGTTCTACAAGGA	MM	357		PM
YDR050C	TPI1	2	CGTCTCATACCCGAGGAGTT	MM	2616	CTACCAATCCCAGATAGGGT	MM	668		MM
YDR051C		2	GCTAACCTCCAAGCAGTATA	WEAK	0	GCAGCCGTACCGATGATTCT	MM	2		Weak
YDR054C	CDC34	2	TCGAGCGAGCAAGAGCCATA	WEAK	0	GAGGGACGTTTCGACATTCT	MM	45		Weak
YDR055W	PST1	2	TAGCGGCCACTCCGTGTTAA	PM	4326	TCGTGGCACAGCTCCGATTA	PM	42		PM
YDR056C		2	GTATCCTAATGTTTACGCCG	MM	3153	TCCATATAGCTGAGCGCAG	PM	1523		PM
YDR057W	YOS9	2	AATCTGTGGCAATGTGCAGC	WEAK	0	TATCGGACTGACCGTGACGT	MM	1		Weak
YDR058C	TGL2	2	GTCGCTTGACGCATAGTGAC	PM	154	CTACCACTACGCAGAATGAG	PM	1756		PM
YDR059C	UBC5	2	CTCCCGAATCACATTGAGTG	PM	3045	TAATCGCCATTCATCAGTCG	PM	101		PM
YDR060W	MAK21	2	ATAAGCAGGCTCAACTTCAC	MM	7	GGCTTCATTCCAGACTCAGT	WEAK	0		MM
YDR061W		2	CGCCAGTACGACATACGAGT	PM	2387	CCCGACTAACGTGTATAGAC	PM	3003		PM
YDR062W	LCB2	2	CTTAGGGAATCGAATCTAC	MM	4692	GGTCCATGAAGTTTGAGTAC	PM	5629		PM
YDR063W		2	GACTGGGAATCACGGTACAT	PM	2633	GGGTCCTTTAAAGTGCCTACT	PM	321		PM
YDR064W	RPS13	2	CCGACATCAATATACATGCG	MM	1	CTGTAATTCACTGAGACCAG	PM	399		PM
YDR065W		2	ATTGTTAAGTAATCGCCGCG	MM	2069	CACGCTTTACAAGGAATGAC	PM	6537		PM
YDR066C		2	GGCCCATACTATCAAACTGA	MM	4	CGCTTTAGAGTCATAGGTCT	WEAK	0		MM
YDR067C	OCA6	2	GTGCGTGAGACTCCAGCTAT	MM	989	CACTAACTATATGACACGGC	PM	1971		PM
YDR068W	DOS2	2	GTACGTGAATTGGGTCTACC	MM	5	GTGTCGGACTGACGTATAAA	PM	554		PM
YDR069C	DOA4	2	GACAGGGCACTAATGTTATC	MM	14	GGACGGTCTCTCATTATCGT	MM	2		MM
YDR070C	FMP16	2	GCCATTAGACATTACGTGAG	MM	6790	TATAATACCTTCTAGCGCGG	MM	1544		MM
YDR071C	PAA1	2	TACTTCATATCAGTCGCACG	MM	10974	CCTGCGCTACACAATATAG	PM	855		PM
YDR072C	IPT1	2	CGGTTGTAATCAATGGTAGC	MM	2127	GCCGGTTCAATCTTCTATAC	PM	2420		PM
YDR073W	SNF11	2	CGGCAGCCAAGTCCAGTATA	PM	2386	GAAGACGTGTGAAGTTTCCA	MM	446		PM
YDR074W	TPS2	2	GCCATAGACGAGGCAGTATC	PM	6123	GCGAGTAATCTTATTCAGCC	MM	1092		PM
YDR075W	PPH3	2	AGCGAGCTAAATGCTGGACA	MM	6469	CCCGCATCAACGGTGGTATA	PM	553		PM
YDR077W	SED1	2	GCCGAGTTACCGATATTGAC	PM	6041	AGCGCACGAAATTGCACTAC	PM	1892		PM
YDR078C	SHU2	2	CGTATAACTGTCTTCACCAG	PM	3045	CTAAGGCTCCTGAATACAGT	PM	93		PM
YDR079C-A	TFB5	2	CCGAGCCAAGACCATTAAG	MM	1145	CCTATATGAAGGCAGCGGAA	PM	748		PM
YDR079W	PET100	2	TCGGTGACTCGGCTAGTTCA	PM	1769	GGTTGGCTAGAATACACAAG	PM	1100		PM
YDR080W	VPS41	2	TGATGATCCTCAGATGCTAC	MM	6189	AAAGCCTTAAACATCCGTCG	MM	1967		MM
YDR081C	PDC2	2	ACCTCATAACACTATCAGGG	PM	13136	GGCATACATTTAGCACGAGG	PM	2883		PM
YDR083W	RRP8	2	GATTAGCCGCCAGTCCTTTG	WEAK	0	CGAGCACTGCGCTTCAGATT	WEAK	0		Weak
YDR084C	TVP23	2	ATAAGCGCAAGACAGGCGTC	MM	2966	GTCGTCTTACGCATTCCTAG	PM	2071		PM
YDR085C	AFR1	2	ATAAGGTAACCCGCATGACC	PM	2405	CATGTATCAAGATGGCTGAC	PM	1047		PM
YDR086C	SSS1	2	GGCGAGGACGCTACCTTATT	PM	5620	GGGCCTGACATTAGGTCCAA	MM	420		PM
YDR087C	RRP1	2	TCCCTAGTTGCACGTTGGTG	MM	1	AACTAGAACGTGCCTGCATT	WEAK	0		MM
YDR088C	SLU7	2	GCCATAAGGCTGTCGAATCA	MM	2690	GCGAGAGCCAGACGTTCTTA	MM	495		MM
YDR090C		2	GCATCATGGCAGAGACTGTA	PM	17504	GGCTGTATAGGGATCTCATA	MM	286		PM
YDR091C	RLI1	2	GACTAGGCTCCAGGTACTTG	MM	8	CCCGGAGATGTTATGCAAAT	WEAK	0		MM
YDR092W	UBC13	2	AGCTGTTCACAAATTGGACC	MM	1450	ATAACCTTAGATACACGCCG	PM	1106		PM
YDR096W	GIS1	2	TAACCGTGTGCAGATCGGAT	MM	3011	TCGCGCTCACAGATTCGGTT	PM	294		PM
YDR097C	MSH6	2	TGAGGTCTGACACTCCATCG	WEAK	0	ATGGCGATGCCCGATTCTGT	MM	8		Weak
YDR098C	GRX3	2	TGAAGGACACGGGCTCTAAT	MM	3	TATCATCGACTACGTGCCAT	MM	1		MM
YDR099W	BMH2	2	TCTAGGATAGCGCCATAGCC	PM	7484	TTGATTCGAGTGATGCAGTC	PM	4359		PM
YDR100W	TVP15	2	GCATGTAATGGACGGTAACC	PM	9968	GCCTACGTCCATATCAGATG	PM	208		PM
YDR101C	ARX1	2	AGGCAACATCAATACCTCGT	PM	2613	ATACTGCAACCATTTAGCCG	PM	1318		PM
YDR103W	STE5	2	GACTTGACATGAGCCACCAA	PM	3118	GAGTGACACCTCAGCAGATA	PM	538		PM
YDR104C	SPO71	2	TACACTCCGATACACTAGAG	MM	5	TTCACGCTGGACCTATGGGT	WEAK	0		MM
YDR105C	TMS1	2	AATTAGAGGGAATGCCTTGC	WEAK	0	TTTACGGTCAGACTGCGCGT	WEAK	0		Weak
YDR106W	ARP10	2	CGGGACTAAGGTACGTTACA	MM	736	TCGTATGTATATGAGCGGCA	PM	911		PM
YDR107C	TMN2	2	CTCCAGTTAATTTCACTCGG	PM	14265	CTGCTGTTACACTACTTCGA	PM	1486		PM
YDR108W	GSG1	2	GATGCGCTAATCCGCGTGAA	PM	5381	GGCACACTCAGCCGATGTTA	PM	621		PM
YDR109C		2	CGACGAACCGAATGCGATAC	MM	1	GAACAGTCCCGAATTAGACC	WEAK	0		MM
YDR110W	FOB1	2	TAAGTACCGATAACCCTGGC	WEAK	0	ATACTAGGTGTGCAGTCCGT	MM	1446		Weak
YDR111C	ALT2	2	GACCATGGAATATGTCGAGC	PM	4064	GTAGATGACCCAGTTCCAGC	PM	186		PM
YDR113C	PDS1	2	GATGTACTAATTGATGCGCC	MM	2841	GCACTACGAGTTACGATCAA	PM	706		PM
YDR115W		2	CGTACTTGACATCACCAGTG	MM	4337	CTAAGCTCCCGACAAGTTGG	PM	1351		PM
YDR116C	MRPL1	2	TTAGCGTAGCGGCAGTTCCT	MM	2191	CAGGGTTCAAGAGTGATACA	PM	1889		PM
YDR117C	TMA64	2	TATCGCTGAGCTGAGGCATA	PM	86	TCTTTCGTAGCACTTGCCGA	PM	81		PM
YDR119W		2	GTCACTTACGCTCAGGCAGA	PM	6779	GAGTTAGCACCGACGACTAG	PM	1608		PM
YDR120C	TRM1	2	CCCAGCAGAATCACTATATG	PM	2436	CCGTTAGCACAAGTCCTAGT	MM	66		PM
YDR121W	DPB4	2	TACTCGGCATCACTCTATGA	PM	2661	GGTGTTGACGACTTGTCCAT	PM	422		PM
YDR122W	KIN1	2	TGTCTGTCACTGGCGCTCAA	MM	32418	AAGATAACAATCGTGCCCGC	PM	1220		PM
YDR123C	INO2	2	GTCGCAGTACCGCTATCGTA	MM	7025	CGCGTCGCAAGGCTGTTATA	MM	79		MM
YDR124W		2	GATTCCATGCAACCCAGTTA	MM	1	CACGACCTGATGCCATAAGT	MM	1		MM
YDR125C	ECM18	2	AATGGCGTCGCACGTCCTAT	WEAK	0	AATCGCGTGGCAGCCTTTCT	WEAK	0		Weak
YDR126W	SWF1	2	GATCCATGACGAGCAGGCAA	PM	5642	GCAATCGGGCGACCCTTATA	PM	533		PM
YDR128W		2	TTCCTGCTAGGCCGAGAGTA	PM	6791	ACGATATGAAAGTTCCACCC	MM	191		PM
YDR130C	FIN1	2	ATCGACACAACTGTAGACCG	PM	10424	CAGATGTCAAGACGCGGACT	PM	1024		PM
YDR131C		2	AAGGCAGGGTTCACATTAGT	MM	1	GAATGTAGTGTCAGTCCCTT	MM	0		MM
YDR132C		2	CGTAGTATAGACATAGCGAG	PM	6457	CAGCTACGAAGAGTACGACC	PM	7326		PM
YDR133C		2	GCGTGAGCACACTCTATCAG	MM	2856	GCTGATTCATACTACCTCGA	MM	280		MM
YDR135C	YCF1	2	GACGGAATCTCACTCACGGA	PM	645	GAGCTAATCATTGTACCTCC	MM	543		PM
YDR137W	RGP1	2	AACTTTCGACAACGACACGG	MM	2546	GTACGATCCGAGAGACTGCA	PM	89		PM
YDR137W	RGP1	2	AATTCGTAAGCACGGGTAAG	WEAK	0	CGTCCCGTGAAACGAAGTAA	WEAK	0		Weak
YDR138W	HPR1	2	ACATAGAGGGTAACCTGTAG	MM	1	CATTACCGTATAGGTGTGGT	WEAK	0		MM
YDR140W	MTQ2	2	GCGTGCGAATTATGTATCAG	MM	1384	TATCACTGCGACTTCATCGG	PM	771		PM
YDR142C	PEX7	2	CCGATGAACTCTGCCAGGAA	MM	2427	CCTCCAAGACTTCTGAGTAA	MM	583		MM
YDR143C	SAN1	2	AAGATTCGTTCCAACCTAGC	MM	4	TAGATCGTCCGCCAGTACGT	WEAK	0		MM
YDR144C	MKC7	2	GGATCATGCCAGTCACGCTT	MM	447	TCGCCAGGAGTCATGCGTTT	PM	232		PM
YDR145W	TAF12	2	TTAACGCGGATGCAGAGCTT	MM	1	GGCGTATAGGTCATAGTCTT	MM	9		MM
YDR147W	EKI1	2	AGTGCCCGCATCCTGTTAAT	MM	23	CTATGTCGCACGGGTAGCAT	MM	12		MM
YDR148C	KGD2	2	ACTCGACAACATAAGCCTGG	PM	5561	ACTCGTCTAAAGGTGTAGCA	PM	1575		PM
YDR151C	CTH1	2	AGGAGACGAACGAAGTTTCC	PM	3371	AGGCACAGAACCGATCACGT	PM	1276		PM
YDR152W	GIR2	2	ATTGACGAACGGGTGATAAC	PM	3673	TACCTGTTACGGTCCACGAG	PM	1143		PM
YDR153C	ENT5	2	ACAACTCTAAATACGGCTCG	PM	2913	TATAGGCCACGACGACCTGT	PM	1155		PM
YDR155C	CPR1	2	TCGCTTCCACAGTACGGTA	MM	7994	GGTGTGGGACTACCTTCACT	PM	685		PM
YDR156W	RPA14	2	CGTCTACTACAGCACTGGAG	PM	8856	CTACATGACACATTCCTGAG	PM	107		PM
YDR158W	HOM2	2	TAAATATCGTATAGGCGGCG	PM	3316	TGGACTTCCGTATCAGCTCG	PM	781		PM
YDR159W	SAC3	2	GACATCGAGTAACGTATCAG	WEAK	0	ATCTCATCGGTTCAGAGGGT	MM	11		Weak
YDR160W	SSY1	2	TATCATCGAGGACTCAGTGC	PM	911	GTATGGTACGGACTCCCAGT	PM	32		PM
YDR161W		2	AATGTCGGATAAGCGCGTTC	MM	3	CCCTGATCGTTGCATTAGGT	WEAK	0		MM
YDR162C	NBP2	2	GCGGCGAATTGCATCGAATA	MM	2218	GCTCCGACAGAGGTCTAGTT	MM	247		MM
YDR163W	CWC15	2	GCGGACAATGTTTCAGACAA	PM	5517	GCTCAGACGCCCAGTTAGTA	MM	442		PM
YDR164C	SEC1	2	TTGGCGGAGTAGTTTATCCA	PM	4022	AGGTGGCCCAAGGAACTTAC	PM	2314		PM
YDR165W	TRM82	2	ACCGACCTGGTATCAGTGCT	WEAK	0	TCGATACTCGGATCTGGGTT	WEAK	0		Weak
YDR166C	SEC5	2	TATTAGGACGGATGCGTAAC	PM	127	TCCCGAGACGGCTAGTTAT	MM	716		PM
YDR167W	TAF10	2	CAAGCATGGCGAACCAGTAC	WEAK	0	TTATGCTACCGGAGCCGAGT	MM	3		Weak
YDR168W	CDC37	2	ACATCGACAAAGTAGGCGCG	MM	13711	GTCCTCACGCCGTAGGTATA	PM	359		PM
YDR169C	STB3	2	GCATAACGAGAAGGCTCCAC	MM	1	CCAAACAACGTGATGGCAGT	WEAK	0		MM
YDR169C-A		2	TATAGCCCATCACTCGTGGA	PM	7003	TCTTATTCACTCTGGCGACA	MM	674		PM
YDR171W	HSP42	2	GATTCTTGACAGGGATCAGC	MM	5791	GCAGCGATACTACCACTAGA	PM	350		PM
YDR172W	SUP35	2	ACCTTCTGTGAGAGGATAGT	MM	2	GAACGGATGCTAGAGCCCTT	WEAK	0		MM
YDR173C	ARG82	2	GTCACGTTAGCCAGGATCAG	MM	7398	TCCTTCTTACGTTGAGAGCG	MM	2005		MM
YDR174W	HMO1	2	CAGGGTTTAATAGTACAGGC	PM	3144	GTCACGCCCAGCGGTATTTA	PM	73		PM
YDR175C	RSM24	2	GTGTATCGAGAGGCTTATTC	PM	1461	TAGGGCAGAGCGTCTCACTA	PM	487		PM
YDR177W	UBC1	2	GGCGGAATTGTGATACCCTA	PM	3728	GGGCTCGACGCAGTTCTTAT	MM	20		PM
YDR178W	SDH4	2	GCGTCACACGAGCGATATT	PM	3155	GCTGACCGATACGGAGTCTA	PM	312		PM
YDR179C	CSN9	1	CTAGGGCTAAGTAGTGTATC	PM	4265					PM
YDR179W-A		2	CGTGGGACACAGTCGACCAT	None	0	CCAGTCACAATAGTGTACCA	None	0		None
YDR181C	SAS4	2	AGGGTGTAACATTAACCGCA	PM	567	ATATGATCCAATCCAACGCG	PM	822		PM
YDR182W-A		2	TTTCCAGCGCGACGGATGAT	MM	2	CTCGCTGACTACCTGATATT	WEAK	0		MM
YDR183W	PLP1	2	GTGGTTGGACCTCGTACCTA	PM	1599	GCGCTGTAATGCGTGCTACT	PM	32		PM
YDR184C	ATC1	2	CACTGTTAAGTAGTACCACC	MM	9721	AAGCACATAAAGCTCTCTCG	PM	444		PM
YDR185C		2	CGGATACCGATGGCCTATT	PM	3541	GCTCATCACGACTCTGGATT	PM	88		PM
YDR186C		2	TAGCAGTTACGGGTAGCTCC	MM	4221	CTCAGACACTCCAGTATAGG	PM	1307		PM
YDR188W	CCT6	2	GGTATAAGTTGGGTACTCTC	PM	1887	AATTACGGAAAGCGAGTTCG	MM	1202		PM
YDR189W	SLY1	2	CCAGATGACCAAGCATTCGA	MM	2	GCACTGCTCGCATTGTCGAT	MM	1		MM
YDR191W	HST4	2	CATGAAAGATAATGTCGCGC	MM	2592	CCATCAAGCGCACGTAAGGA	MM	1851		MM
YDR194W-A		2	CGTGAAACATGGCCGAATGC	MM	1	CATGAACAGGGTGTGAAATC	MM	2		MM
YDR194W-A		2	GCCCTAGCCCGGATTAGTTT	WEAK	0	GGTTGCACCCACGAAACAGA	WEAK	0		Weak
YDR195W	REF2	2	CTTACACCAGCCATATTAGG	PM	4994	CTTTCAAACTGTTGTCACCG	MM	1225		PM
YDR196C		2	TTCCGTATATCTCCAGTCGA	MM	2258	GGTTTAGCACATTTACTCC	PM	789		PM
YDR197W	CBS2	2	GCTACGAGCAGGAGCCATTA	PM	8681	GCTTACGCATATCAGCATAC	PM	6405		PM
YDR198C	RKM2	2	GATACCGCTACATTGTGCAG	MM	12	GCCTTATATGAACTCTCAGC	WEAK	0		MM
YDR200C	VPS64	2	TTATCCGCATCGCCGGGTTA	PM	2623	ACGATTCCAAAGGATGAGCC	PM	3081		PM
YDR201W	SPC19	2	GGCGCACACTGTACTCAGAT	MM	1178	GGGCGGTACGCTACTACAAT	PM	307		PM
YDR202C	RAV2	2	GCTAGGCTAATGTCCGGCTA	PM	3042	GTCCCGGTAATTGTCTCGAA	MM	811		PM
YDR204W	COQ4	2	GGCACTCATCCAGTATTCGG	MM	2	GACGGCTTCTCAGTCCTTGT	WEAK	0		MM
YDR205W	MSC2	2	CCTTGATCCACGACATGAGA	PM	10044	CTCGGCACAGAGCGCATTTA	WEAK	0		PM
YDR206W	EBS1	2	TGGTCCATACTGTCTCATAC	PM	3729	TAAGGCTCTTGAGACGTAGT	MM	1036		PM
YDR207C	UME6	2	ACTCTTCCAAAGGTTCAGAC	PM	6845	ATGCGTTTAACTTACAGCCC	PM	947		PM
YDR210W		1	CTAGGGAAGCTGTCGTAACA	PM	3797					PM
YDR211W	GCD6	2	TACCGCTTACGAGGTTAGGT	MM	6	ACTTGAGCGGTTGACAGCTT	MM	1		MM
YDR212W	TCP1	2	GGACCATCAGAACTTAGCAC	MM	1	CCTACTTCAGTGAGTGCAGT	MM	2		MM
YDR213W	UPC2	2	TTAATTCCGTGATATGCGCG	PM	9199	CCGATTGGAACTAAACGCAT	MM	849		PM
YDR214W	AHA1	2	CTCGAACTCCTCTAGGGTGA	PM	8136	ATAACGAAGAGCACCTCCGG	PM	1162		PM
YDR216W	ADR1	2	CCTATTCAAGCTCACTAGAG	PM	4327	CTTTCTGAATCGCACTGACG	PM	1697		PM
YDR216W	ADR1	2	TAATTCTTGTCACGGGAGAC	MM	136	TGTATTGGAGATGTCGTCCC	PM	706		PM
YDR217C	RAD9	2	TGTGTCAGATTCCTCTCAGA	PM	9122	AAGTCTATAAAGATCGGCTC	MM	2419		PM
YDR218C	SPR28	2	ACATTAGAGTCACGTTGAGG	WEAK	0	TGGGACTGTCTCCACTGTGT	MM	81		Weak
YDR221W	GTB1	2	AGCTCCCGAAATGCAAGACG	MM	4731	CATTTCTGAATACACAGCG	MM	89		MM
YDR222W		2	GCGTGTTCACATCCATCGGA	MM	9900	GTCCAGGTACTGAGCATGAA	PM	410		PM
YDR224C	HTB1	2	GCCCAAGACCTCTAGTTAGG	PM	4735	GCGATACAGGTTCAGAGATA	MM	721		PM
YDR225W	HTA1	2	GAGTTCCGACACGACTGCAT	PM	363	CGCCGGATACAGAGTAATCG	PM	1472		PM
YDR225W	HTA1	2	ATCTAACTAACGCTACGACG	MM	1512	ACGTCCCGAAAGTCCTTAGA	MM	854		MM
YDR225W	HTA1	2	GAAGTCGAAGGAATCTCTAC	MM	47	GTCAGAGCCAGACAGATACC	MM	2		MM
YDR226W	ADK1	2	CGCAGACCACCTAATAGATG	PM	2386	GACTGTTTACCAGCATCACG	MM	2095		PM
YDR227W	SIR4	2	CGGAAGACGGTGTAATACTC	PM	1314	GTTATACGGTGACTCATCCC	PM	964		PM
YDR228C	PCF11	2	CTTGTCATACACTCTACGGA	None	0	TACGTGATCGACGCGCTGTT	None	0		None
YDR229W	IVY1	2	TATTAGCACTCGTCAGCAGC	PM	7373	GTCCCAGCACGTCTGAGTAT	PM	795		PM
YDR231C	COX20	2	CCGCAGCCACAGAGTAGTAT	PM	1580	CCTCTCCGAAGAAAGACATG	PM	363		PM
YDR232W	HEM1	2	GACTGATCCATAATCGCATC	PM	3154	GTATTATAGGACTGCCATCC	PM	964		PM
YDR233C	RTN1	2	CGAATAGTACATAATGCGGG	PM	2778	GAATAGTTACGAATCTGGCG	MM	641		PM
YDR234W	LYS4	2	TACGTGAGCCCATCTTGTGG	WEAK	0	AGGGTCACTGTGTCAGAATT	MM	3		Weak
YDR235W	PRP42	2	GTTGAGACCTGCACGCGATT	MM	1553	TCCTCGGCACGGGTGTATAT	PM	123		PM
YDR236C	FMN1	2	ACTACTTAACAGAATCGCGC	PM	11316	TGAGTAGCATCGGTGACTTC	PM	57		PM
YDR237W	MRPL7	2	CATATTAACTCTCCATCGGG	MM	2063	CCAGCTCTACCAGTAATGA	PM	162		PM
YDR238C	SEC26	2	CGCAGTCGCATTAACCTTAG	WEAK	0	CGAGAGCGTTTCATATTGGT	WEAK	0		Weak
YDR240C	SNU56	2	GCCGCATCATTCATAAGATC	MM	2	AAATCACCGTGGACGTGCGT	MM	29		MM
YDR242W	AMD2	2	GACATGATATGAGAATGCGC	MM	6446	GTACTGGGAATTGTGTTACC	MM	807		MM
YDR243C	PRP28	2	CGTTGTATAAGGAGTGTTCC	PM	4661	ACCACTATAAAGTTACCGCG	PM	976		PM
YDR244W	PEX5	2	AGGATTGCACAGGGAACTAC	MM	1823	CAATAGTAACTGATCTGCCC	MM	466		MM
YDR245W	MNN10	2	CCGCTGCCAAGAAATAAGGG	MM	4479	CCTGCGAACTGGCCTGAATA	MM	490		MM
YDR246W-A		2	ATAGCATACCGAGTGACCCG	MM	1	ACGGGACACTCATATTAGCG	MM	1		MM
YDR248C		2	TGCGTTATAGCCGGTAGCAC	None	0	GTTTCGCACGAGGATGTATC	None	0		None
YDR249C		2	ACCTCAAAGGATCACACGGG	PM	4175	CAACGGTAATTCACCCAGAG	MM	27		PM
YDR251W	PAM1	2	TCTTCTTACTGGCCGCAGAG	PM	1661	CAAGCCTCAATAAGCATCGT	PM	640		PM
YDR252W	BTT1	1	CTGCGCCCACGAGTAGTATA	PM	6223					PM
YDR253C	MET32	2	CAGTGTACCCTAAGCGAACT	PM	4154	CCAATTATACGATACAGGCC	PM	1994		PM
YDR254W	CHL4	2	GTGTTCGGAGCCAGCTACTA	PM	7040	GTAGCGTGACCGCGCTATA	MM	303		PM
YDR255C	RMD5	2	ATGTTTCGACCCAGAAGACT	MM	3504	CAATAAAGCAGGATCGGCGC	PM	2432		PM
YDR256C	CTA1	2	ATGAGAATAACTTAGCGGCC	PM	1072	CCTATATTAACTTTCGCGGC	PM	487		PM
YDR257C	SET7	2	AGCTTAGTAAATCTGTGCCC	MM	2870	CAACTTGTAAGAATCCGACC	PM	1465		PM
YDR258C	HSP78	2	GTCCATATACCGCATGACTG	MM	6679	TCGGGTTCACCTGTACTTAG	PM	864		PM
YDR259C	YAP6	2	CATCAAGGACGATACACCGG	MM	5308	CCAGGACAATTAAGTAGCCC	MM	1783		MM
YDR260C	SWM1	2	GTGCTGTAGAAATAAACGCG	PM	7014	TCTGTTTGACTCCCGCGTAG	PM	1373		PM
YDR261C	EXG2	2	CATAATACACATACGCTGCG	PM	10725	AGTAGCGTAACCAGTCGAGA	MM	671		PM
YDR262W		2	TACGGATCGTGAGCCATCAG	PM	1474	TGTTGTACTTCCTCCGAGCG	PM	265		PM
YDR263C	DIN7	2	CAGCCGGATCTATATTCAGT	MM	0	AGCCTATGCCTAGATACCTT	MM	0		MM
YDR265W	PEX10	2	ATGTGGTAACGGGACTTATC	MM	2037	CAAGCATGACACCACGGATT	PM	306		PM
YDR266C		2	GACTCGTTACAGATGTGACG	PM	3720	CGAGAGAAGTAGATCGACCC	PM	149		PM
YDR267C	CIA1	2	GACGGACTACCTAATGCAGC	PM	248	GAGCTGAATCGGCTAGAACC	MM	1269		PM
YDR268W	MSW1	2	CCTATACGCTAATGTCAGAG	MM	1	CTACTCGGGTCATTTCGGGT	MM	5		MM
YDR270W	CCC2	2	CGACCATAATATACCCAGTG	PM	1286	GACAACTCGCCCTAGATATG	PM	803		PM
YDR270W	CCC2	2	GCGGTTCAATACAAACTCA	PM	9225	GCTCTCCTACAGTTAGTACG	PM	2088		PM
YDR272W	GLO2	2	CCGCCGAGAGAATCATACAT	PM	1637	CCTGAACTTCCGACAAGGAG	PM	183		PM
YDR273W	DON1	2	ATAGGAAGAAGGACTCGTCT	PM	5006	GGTGATCCATGATACGATGA	PM	1606		PM
YDR275W	BSC2	2	CAAAGCGGCCACAACTTATG	PM	1916	TGCTTTGAAGCACATCACG	PM	133		PM
YDR276C	PMP3	2	GTTTCACAGGTACTGCACA	MM	1753	TCCACTGCACGTTAGCGGAA	PM	425		PM
YDR277C	MTH1	2	GCTCAGGTACAGCTCCTAGT	PM	1672	CGTCGGTGACACGTACTACA	PM	896		PM
YDR279W	RNH202	2	CAGCAAGGACACATACCGTT	PM	5355	CATTACGTCCAAGATTGTGG	WEAK	0		PM
YDR280W	RRP45	2	GCGCATCTACCATTCGATAG	PM	4933	GCTAGGTCAGAATGCTTAGT	PM	1658		PM
YDR281C	PHM6	2	TAAGTTTACTGAGAGTCCGG	PM	1526	TGTATCGACTGATGTTCCAG	MM	3131		PM
YDR282C		2	GAGAAGTAGGGTACATCCCA	PM	2727	GAGTGGCCCGAATCTCGTAT	PM	216		PM
YDR284C	DPP1	2	TAAACTTACTTGACGGACGG	PM	3032	TGCTTACTATGTCTGAGCCG	PM	1327		PM
YDR285W	ZIP1	2	GGGATACAGCTAACTAACCC	WEAK	0	GGGACCTTGACTCATATAGT	WEAK	0		Weak
YDR286C		2	CATGACCCAAGCTCAAGGGA	PM	5804	CCATCTAGCAGCAAGGAGCA	MM	9		PM
YDR287W		2	CCCGTAAGCATGGCACAGAT	PM	2607	CCTAACTGAGTTAAGGCAA	PM	723		PM
YDR288W	NSE3	2	CCGCTAGAACCTGTTTCAAG	PM	451	CCTGATAACTGTGCGGAAGC	PM	3458		PM
YDR289C	RTT103	2	GCGCATTACCGCGACGATTA	MM	2194	GCTAGTTTACATAGTTCGCC	PM	2315		PM
YDR291W	HRQ1	2	GTTCGTTGACCGGATTCGAT	PM	1970	TCCGAGAGCGAGTGCCTATT	PM	294		PM
YDR292C	SRP101	2	TTCTATTTAGCGTAGGAGCG	PM	8623	ATTCCGAACGCGCTCTAAAT	PM	1197		PM
YDR293C	SSD1	2	CATTAAGTCGCATTGATGGG	WEAK	0	TATTCGGATCGCCCGGTTGT	MM	4		Weak
YDR294C	DPL1	2	CGTTTCACAATGGAGGACAC	MM	4606	GGAGAATCCTTATTACTCGC	MM	763		MM
YDR295C	HDA2	2	TAGGCCGGACCTGCTGTTAT	PM	1407	TGTCCATGAGCCCTTCGAGT	MM	727		PM
YDR296W	MHR1	2	GCCAGTCTACCCTATGTTAG	MM	1827	TATAACTGTGTTCAGAGGCG	PM	1223		PM
YDR297W	SUR2	2	AATGTAATGGCACGTTCGAG	MM	1	CTACTGACTTGAGATTGGGT	WEAK	0		MM
YDR298C	ATP5	2	GCCCAATGGTCCTACGAGTA	PM	7719	GCGATGAGACGGCATTCCAA	MM	652		PM
YDR299W	BFR2	2	GCGGGAGGACTCATCACTAA	MM	2867	GTATTTGGACCGGAGTACCA	PM	401		PM
YDR300C	PRO1	2	CCGGACGATAAAGATTCTCA	MM	5	CTAATTGGTAGCAAGGCGTA	WEAK	0		MM
YDR303C	RSC3	2	ACAGCCATTGAACGGTGTGC	WEAK	0	TGATCCTACCTACTTAGCGT	MM	2		Weak
YDR303C	RSC3	2	CGCGTTGGAAGGCTCTCATA	PM	3812	CTTAGGTCAATCCCACGATA	PM	746		PM
YDR304C	CPR5	2	TAAATATGATACACCGCGTC	MM	3814	GTAGTTACAGTTCATCCACC	PM	2521		PM
YDR305C	HNT2	2	CTGTAGCGAAGTTCTCATAC	MM	12308	GTATTACTATCGCATCACGG	PM	4665		PM
YDR306C		2	ACGGCATCTATCATTAGGTG	WEAK	0	ACGAGGTCAGCATTTCTGTG	MM	11		Weak
YDR307W		2	GCCAGTTACAGTCATGCTA	PM	8551	GCGAGACAGGTCAGTACAAT	PM	67		PM
YDR308C	SRB7	2	ACAAGAAGAACGTCTCCGCG	PM	3371	TATAGGCTACGCTGCGAGAT	PM	113		PM
YDR309C	GIC2	2	CCCGTAGGAACTGGTACACA	MM	3836	CCTAAGAAGTTCAGAGACCC	PM	1215		PM
YDR310C	SUM1	2	ACATTCGAGACATCGGTATC	WEAK	0	ACCGTTTGTGCAGCTATCGT	MM	2		Weak
YDR311W	TFB1	2	GCGCACACATTGCAGGAGTA	PM	7682	GGTGGCGGACTCTCCATATA	MM	15		PM
YDR313C	PIB1	2	CGCCCGCGAACTTGATTAGA	PM	10535	CTGGCGAGACATATTACCCA	PM	732		PM
YDR314C	RAD34	2	AGTGACGCCTTCGCACATTT	WEAK	0	GGATGGCCCTCTTCTCAGTT	WEAK	0		Weak
YDR315C	IPK1	2	GCCCATTTACCATCTGTGAG	PM	2957	GCGCAATTATCTGACCATGT	MM	677		PM
YDR316W	OMS1	2	CGGAGTTAATCGTAATCACG	PM	2640	GGTCTTGACGAGTAGTTATC	MM	1712		PM
YDR317W	HIM1	2	TGTCAGACCTTGCTACATCT	MM	3	AGCTGACCCGTCGTACTGTT	MM	3		MM
YDR318W	MCM21	2	GTCGCACTACGGCTACGTTT	PM	2146	GTCTCAGCACTTCCATGTAG	PM	12		PM
YDR319C		2	CTGTGTTCACCACGCTGAGT	PM	7512	ATTCTCCTAACGGGATGTAC	PM	2325		PM
YDR320C	SWA2	2	GCACGGCGAGCACTATCTTA	None	0	TCGAGGAGCTGCATGTACTC	None	0		None
YDR320C-A	DAD4	2	ACTCGATTGTAAGGAGCCCG	WEAK	0	AGGAGGTCCGCATTCCCTAT	MM	1		Weak
YDR320C-A	DAD4	2	AAGCGTGTGTAAGCCCTTTG	WEAK	0	ATTAGCGGCCTCAGGTTCGT	WEAK	0		Weak
YDR321W	ASP1	2	GTGGTAGCAGCATAGCTTAT	MM	300	TCATACTCATGTGCAGCTCT	MM	4		MM
YDR322C-A	TIM11	2	ATTTCGCCAACGGCTCGTAA	MM	6132	CACGTAACGGGTCCACAAAT	PM	542		PM
YDR322W	MRPL35	2	TATTGTGAACCAGGGTGCCC	MM	1	AGGCGATACTTCGATCTAGT	MM	7		MM
YDR323C	PEP7	2	GGATAGCTCCGCACTTGCAT	MM	5	ATCTTCAGCCGGGACGGATT	WEAK	0		MM
YDR324C	UTP4	2	CGACGTATAAGCATTGGTAC	PM	6170	CAGCGTACAAGCTATACAGC	PM	8012		PM
YDR325W	YCG1	2	GGACCTAACTAATTGTCACC	WEAK	0	AGGATACCTCGCCACTGAGT	WEAK	0		Weak
YDR326C	YSP2	2	TGGTATATCGGTAGATTCGC	PM	5256	TAAGGCGACGGATGTCTAAC	PM	1763		PM
YDR328C	SKP1	2	TACCCACTCCAGGTGTAGAG	MM	3257	TGTTCTATATCTGGAGCGAG	PM	940		PM
YDR329C	PEX3	2	AGATTTACCTCCACGACGGG	WEAK	0	GCAGGACTTTCGTCAGTTGT	WEAK	0		Weak
YDR330W	UBX5	2	CGCCAAGACCTACATATAGT	PM	4689	ATGTTGCTAACGGACGGACA	PM	590		PM
YDR331W	GPI8	2	GAGCCGAGAATCGTCGCTAA	PM	5180	CGATAGATAAGTATTCGGCC	PM	3590		PM
YDR332W	IRC3	2	TCGCACCTTGTCCATAGATT	MM	14	TTGTCTCGACGCCGGATCTT	MM	1		MM
YDR333C		2	CCGTTACTATAAGGGATGTC	WEAK	0	TACTTATCGCGGTGCCAGGT	MM	12		Weak
YDR333C		2	CCTACTCTACCCTGGTAGG	PM	6512	TATCTCATACGGCGATGCAG	MM	1344		PM
YDR334W	SWR1	2	ATTAGGTCCGACAGCCCTTG	MM	13	ACGCCGTTACGTGTCTCATT	MM	2		MM
YDR335W	MSN5	2	AGATTTGCACAGATAACGCG	PM	2601	GGTGCGACAGTCTCCTACTA	PM	92		PM
YDR335W	MSN5	2	CGGATGGAATACGATATGCA	PM	2532	GAACGTCTTTCACCAACGAA	PM	936		PM
YDR337W	MRPS28	2	ATGTCGGAACCTTTATAGCC	PM	4144	CAACTAGACATAATCCCGTG	MM	2111		PM
YDR338C		2	TACGAGGACGTGGATCTATA	MM	2711	CTCGGTCTACATAGGTTAC	PM	2004		PM
YDR339C	FCF1	2	GTTGCTCTACCTGCGATCAG	PM	3545	TGCTCTCTACTTCCGAGTGG	PM	1661		PM
YDR341C		2	TTCCGCAGCCGCTTGAGTAT	PM	1665	CGAGCCCGAAGGGTCATTAA	PM	30		PM
YDR343C	HXT6	2	ACTGCTAAATACACTACGCG	PM	4459	TGGGTTTAGCAGTATCGTAC	PM	3909		PM
YDR346C	SVF1	2	CCGCTGACACAGGCAGATAT	PM	4932	CCTGCCACACTAGATAGAAG	MM	3211		PM
YDR347W	MRP1	2	CTACTTGCACGGAAGCTAAA	PM	4747	GAGGGTCAATCCTGAGTAA	MM	329		PM
YDR348C		2	GCGACTGGACAGATTGCATA	MM	9341	GGTCGCTTACGGCCAGTTAA	PM	260		PM
YDR349C	YPS7	2	GCGCTGAGAATGGTTCCTAA	PM	2078	TCCGCACGGGCGCTTTATTA	PM	114		PM
YDR351W	SBE2	2	CAGCCTTGAACATCTGGTGC	WEAK	0	TTACGGCTGCTCAGTAGCGT	MM	23		Weak
YDR352W		2	ATTCGATGTGCAGTGGCCCT	WEAK	0	CCAGTAAGGATAGATAGCTC	WEAK	0		Weak
YDR353W	TRR1	2	GAGCCATGACCGACGAGTAT	MM	3377	CGATAGAGACATAGACTGCG	MM	197		MM
YDR354W	TRP4	2	TGGGATGTGCTTCACCCTCT	WEAK	0	AATGAGCGGTTCGCAGATTT	MM	10		Weak
YDR356W	SPC110	2	CGACCCACACTAGGAGAGAT	PM	5190	CGTAGCACAGATCACTATAC	PM	1659		PM
YDR357C		2	CATCGTTTACAACTCTTCGG	PM	3970	CCATACTTACAGATACAGGG	MM	1693		PM
YDR358W	GGA1	2	GGACTATTACCATCATCCAG	MM	11	TGGAGCGTTCTACACTCGGT	MM	2		MM
YDR359C	VID21	2	GATCATGGACACTCGCACAT	PM	6592	GGTCGGTCACCCGTTTACAT	MM	922		PM
YDR361C	BCP1	2	CCGTACTAATAATTCCCAGG	PM	2720	CCTTCAGGAATACTAATGCC	PM	2932		PM
YDR362C	TFC6	2	ATCCAGAGAACGTGAGATCC	PM	2049	AGGACCGTAAATTCAAGTCG	PM	412		PM
YDR363W-A	SEM1	2	GTCTCCACCTATTCTATGAG	MM	4793	TCTCACTCCATTCTAGTAGG	PM	2615		PM
YDR366C		2	ATGACTACGTGGAGGCATCT	WEAK	0	CAAGCAGCTCTCACGATGTG	MM	1		Weak
YDR367W		2	CGTCTCCCAATTATTTAGAG	PM	4326	GTCATTCACCTCTTGGGAG	PM	2697		PM
YDR368W	YPR1	2	GCGAGGGTATCATTTGTCAT	MM	2	CTTACTCGGATGAGCGGATT	MM	3		MM
YDR369C	XRS2	2	TTATGTCCGCCATTCCAGGG	MM	16	AGACTACGGTTCATGCTTGT	MM	2		MM
YDR370C		2	ACTGCGCGAAAGTTGGTACA	PM	4547	TGGCTTCGAGTAGGTATTAC	PM	3407		PM
YDR371W	CTS2	2	CATGGTTGAAGATTGATGCC	PM	6676	CCCTGGCCCATGAAGGATAA	MM	756		PM
YDR374C		2	ATCTGCCCAGGGATGACATG	MM	2	GTACCTCCGTTCCATGAATT	WEAK	0		MM
YDR375C	BCS1	2	TTAGGGCGTCCATCATCCTG	WEAK	0	TGAACGGATCGTGGTACATT	WEAK	0		Weak
YDR376W	ARH1	2	CTCTGTATGAGCATTTAGGG	MM	3	GTACATACTAGACTACCTGG	WEAK	0		MM
YDR377W	ATP17	2	TAGTGATCCGCATGACGTTG	WEAK	0	AGGAACCCTTTCGCAGCAAT	MM	18		Weak
YDR378C	LSM6	2	AAAGAAATACCCGGCCCTGG	MM	1776	ACGTTAAGACCGAAGACCCG	PM	1064		PM
YDR379C-A		2	TGGTTTCCAGATACTTGACG	MM	176	CCACGGCTAAGCGCAATGAT	PM	717		PM
YDR379W	RGA2	2	CGGGTTACAAGTCCTTCACA	PM	1668	GACCGGCGAATCGAGCATAA	MM	148		PM
YDR380W	ARO10	2	GAGTCGTCAATCGTCGCGTA	None	0	CGCATAAGCGGGACGAATAC	None	0		None
YDR381C-A		2	TCCGCTATATCTCGCAGAGT	MM	3890	CTCGGCTCAATACTGACTAA	PM	579		PM
YDR381W	YRA1	2	CTGTGTCGAGAGATACCACG	MM	3664	CTTGTATGACATCGACCCAG	PM	1034		PM
YDR382W	RPP2B	2	CGGAGCCTAAGGGTACTACA	PM	4097	AGCATTACAACCATACTGCG	PM	3692		PM
YDR383C	NKP1	2	TTATAGTTACGGAGACCGCT	MM	10	ACCGTTACTGGAGGTTAGTT	WEAK	0		MM
YDR385W	EFT2	2	GACAGCAGATCAGAGACTCC	PM	2	ACGACTGAACACTACGACGG	PM	10		PM
YDR386W	MUS81	2	GAAAGTCATGTTAATGCCGG	MM	4	ACAGGCGCTTCATCTATTGT	WEAK	0		MM
YDR387C		2	AGACGAGTAACCACCACGGT	PM	8803	GTCTAGCCAGTACGCTCGAA	PM	405		PM
YDR388W	RVS167	2	GTTGTGTGACATTCGTCGCA	None	0	GGACCCCGATACCCGTTGTA	None	0		None
YDR390C	UBA2	2	TCGTCATCACGGATTTGCAG	PM	1547	AGGCAAACACAGATGCGGCT	MM	142		PM
YDR391C		2	ATGTTAGGAACGGGCACTAC	MM	2368	ACTGGTGCAAAGTCTTCGAC	PM	1853		PM
YDR392W	SPT3	2	TGACGATTCGCATCACCTGG	WEAK	0	GCGGCCCTTCTTCATAAATT	WEAK	0		Weak
YDR393W	SHE9	2	AGGTGGTCACTCCCTATCAT	MM	1	AGCTCAGCCGGATACGGATT	WEAK	0		MM
YDR395W	SXM1	2	TAGGTATCGACACCCAGGTC	WEAK	0	GAGCGGACTCTTCTACAGGT	MM	17		Weak
YDR397C	NCB2	2	GAAGTTCATGTCACGGATCT	MM	1	CGACCACTCCTGATATTGTT	MM	1		MM
YDR399W	HPT1	2	AGTGCAGTAACAGTGCGTAA	PM	5148	ACAGTTAGAAAGTAGCGGCC	MM	673		PM
YDR400W	URH1	2	AACCTGCTAAACCTTAACGG	PM	4274	AGGGATAACCATGCACACCG	MM	6357		PM
YDR402C	DIT2	2	TTTATTGGCCGCAGCCCATG	WEAK	0	AAACCCGATGTCGCCTAATT	MM	2		Weak
YDR403W	DIT1	2	GAGGACTTACATTCAGGACC	PM	553	GTGTCATGCGATATGCACCC	PM	492		PM
YDR404C	RPB7	2	TAGATTACGTGCGAAGAGTC	PM	10749	CTCACGTTAATTCGGACACG	PM	1273		PM
YDR404C	RPB7	2	AGAGAGACAACTAGCGGCCT	PM	355	CACTATTTAATCACAGCGCG	PM	146		PM
YDR405W	MRP20	2	GGCCGCTCTATCAACATTTA	MM	1	TGCCTGACGTTGACGACAGT	MM	36		MM
YDR407C	TRS120	2	TATGGTCACACGCCTCGAAG	WEAK	0	CTTAATGGGTCATGTACGGT	WEAK	0		Weak
YDR408C	ADE8	2	GTTATCTACGGATCATGCGA	MM	2106	GCTCGCTTACTAGATGATAG	PM	83		PM
YDR409W	SIZ1	2	CCGGAGCCACAAGTCGTATA	PM	3697	CCTGGTTCAATACCCATGAG	PM	1590		PM
YDR410C	STE14	2	TATGTCGTAGCACGGATTTG	MM	7	GAAACAGGACTGGTCAGATT	WEAK	0		MM
YDR411C	DFM1	2	GATACAGCCTACGACCGGAT	PM	2776	CGCCTGAGACATGATACAG	MM	1346		PM
YDR415C		2	CTATCCAGACATCCAGATTG	MM	913	TAACTGCCTACCGTTCATGG	PM	408		PM
YDR416W	SYF1	2	GCCGCCAGACCGTGATATTA	PM	1875	GGGCTTGTAGAGCTTACTCA	PM	320		PM
YDR418W	RPL12B	2	CATCCATCAAGCCTAATTGG	MM	7158	ACTGAAGTAACAGCCACCGG	MM	1006		MM
YDR419W	RAD30	2	TAAAGTTAGCTCAAGCCACC	MM	1	TCTGACCCGATAGTTGGAGT	WEAK	0		MM
YDR423C	CAD1	2	GTGCGTGTACGTCCCGATAT	PM	36286	CGAAGCGCCAGTACCAGATA	MM	282		PM
YDR424C	DYN2	2	GTTTGACACGTTCGCACCGA	MM	271	GTCCATAGACGCTGATACCA	MM	2797		MM
YDR428C		2	ATTCGATACAGAGCACGCGC	MM	4	CGTCGTAGATGCGATTATGT	WEAK	0		MM
YDR429C	TIF35	2	CCGCCGATTGATGAAATAAG	MM	1	AAGATCCACTCACGTTACAG	MM	46		MM
YDR430C	CYM1	2	AGGCGACCTATACCTACTTG	WEAK	0	ATGGGCTAGTCCCTCTCATT	MM	4		Weak
YDR432W	NPL3	2	CGCCTTTGAAGTATAGGTAC	MM	2846	ATTATATTAACGTCGGCGCG	MM	8		MM
YDR434W	GPI17	2	GTACTCATAGAGCAGCGGCA	PM	808	GTCATGCAGTGATAGAGCAA	PM	448		PM
YDR435C	PPM1	2	CAACGATGCCCAATGTCATA	WEAK	0	AGACCCTGTATTGCCATTCT	MM	18		Weak
YDR436W	PPZ2	2	GTACTGAATGGATATGCGCT	MM	23	ATCTTCTGAGGTCGGACGTT	MM	3		MM
YDR437W	GPI19	2	ATCCAGGCACCATTGGCTAG	WEAK	0	AGACTCATTCAACTGGAGCC	MM	1		Weak
YDR438W	THI74	2	CATGATGCGCGACTTTGCGT	WEAK	0	CCTGATAGTGCAGTCTGTAT	MM	1		Weak
YDR443C	SSN2	2	GAGAATGGAGCATACCGTCA	PM	2375	GAGTGTCTACTAATGATGGC	PM	3044		PM
YDR444W		2	TGATACTGAGTTAGCGAGCT	MM	2920	GTTCTCGTACTAGCTTCAGA	MM	26		MM
YDR446W	ECM11	2	CGGTTAAGAGCCATTGATAG	MM	1	GTATGACATCTTCTCCAACG	MM	10		MM
YDR447C	RPS17B	2	CATTGCTTAATATGGGAGCC	PM	8809	GCGCAATGGCTGGCAATTAA	PM	786		PM
YDR448W	ADA2	2	TATAGTAAATAACCGGCCCG	MM	2	ACATGATCGGTGGACACTGT	WEAK	0		MM
YDR450W	RPS18A	2	GTATGAGGACATTGGCATCA	PM	5155	TGCCGCCTACTCGGGTTTAA	MM	154		PM
YDR451C	YHP1	2	AATAAGCGTCACTCAGGGTG	WEAK	0	CCGATGGCTTAATATGTGTG	MM	2		Weak
YDR452W	PPN1	1	ATATCGTTAAGCCATACGCC	PM	23461					PM
YDR453C	TSA2	2	CACGAGTCAGTACCATCTAG	WEAK	0	CCTCCAGATTTATAGACACG	WEAK	0		Weak
YDR454C	GUK1	2	GCACCTGGTTGAACGTATAG	WEAK	0	TCACATGGAGTTGAAGAACG	WEAK	0		Weak
YDR456W	NHX1	2	AGGTGTACCCAACATGCAGA	PM	6085	ATCAAAGTTTCGAGAACCGC	MM	2530		PM
YDR458C	HEH2	2	ATACCAGTTTGCACAGGGTG	WEAK	0	AGTGTCCGACTCCTGGCATT	MM	5		Weak
YDR459C	PFA5	2	TGTTACAGCGTCGGATAGTA	MM	2124	GCACCTATACCGCAGTGAGA	PM	20		PM
YDR460W	TFB3	2	ACTCACGGCTGCATGGATTG	MM	1	CCTGGGACCGTATTATCATT	WEAK	0		MM
YDR461W	MFA1	2	CGGTGCAGACGAATTACCAA	PM	1620	CGTTGAGAAGCCTTTCACAA	MM	825		PM
YDR462W	MRPL28	2	GTAATGGTGATGACTATCGC	PM	4116	CACTACCGAAGACTCGTATA	PM	39		PM
YDR463W	STP1	2	ACCAGTCTTCGACAGCTAGG	WEAK	0	AGACCTCGTTCATGGTGTGT	MM	22		Weak
YDR465C	RMT2	2	TTGACACGTTGAGTCCAAA	MM	2155	AGGACTGGAAATTACTTGCC	PM	1979		PM
YDR468C	TLG1	2	ACTCCGACAAATCATAGTGC	MM	7765	ACTCGCTTAAAGTTCATCCG	PM	880		PM
YDR469W	SDC1	2	TATGTCCACGCGATCCGAGT	None	0	GTTTCGGTACATCTGGTAGC	None	0		None
YDR470C	UGO1	2	TCACTGATCGCTACGCGGTT	PM	5633	GATCAGAATCTATGGTACGC	PM	2993		PM
YDR471W	RPL27B	2	ATTCTTTGCCGACGGAGGCT	MM	1	TATACTCCCTGAGCGGCGTT	MM	8		MM
YDR472W	TRS31	2	TCGAGCCGTAGATTGATGCT	MM	0	CCTTAGGTTAGAGTACGGTT	MM	1		MM
YDR473C	PRP3	2	GTGCTGGTACTAGCTGCTCT	PM	3670	GTACGGCTAATTGGTCAGAA	MM	608		PM
YDR474C		2	GGACGAGGCCAGATCACTTT	PM	1850	TCCTTCCGAGCCGATGTGTT	PM	206		PM
YDR475C	JIP4	2	GACTGACGTACATTGTGACG	MM	1	GATACGGTACTCATAGCGAT	MM	5		MM
YDR476C		2	TGCGGTATAGTCCAGGCTAA	MM	3517	TTGTGTCTAGGCTGCCGATA	PM	925		PM
YDR478W	SNM1	2	CCGTTACGACACCTAGTAGA	None	0	GGCCACATCCCTTAGGTAGT	None	0		None
YDR478W	SNM1	2	CCGTTACGACACCTAGTAGA	None	0	GGCCACATCCCTTAGGTAGT	None	0		None
YDR479C	PEX29	2	CCCGTACAGGAATAGTAACC	WEAK	0	CTATTCCCTGGACGTGGAGT	MM	198		Weak
YDR481C	PHO8	2	ATCTGTGAACGCCCAGGAAC	MM	2135	CCGTTGCCAAGTAATGACAC	PM	553		PM
YDR482C	CWC21	2	GCGCCTTGACAGGTATGACA	PM	10809	GTACTTAGGTGACCGGAAA	PM	332		PM
YDR483W	KRE2	2	AGTTTCATCACCGGATCGCT	MM	49	TTCGGCTGGCGATTACCGTT	MM	1		MM
YDR484W	VPS52	2	CAGCCGCTAAGAGATCAGAC	PM	4212	ATCGTGTAACGCAATCACAG	MM	2319		PM
YDR485C	VPS72	2	TCGACTCTATACTCGCTGGA	None	0	CACCAGCTAAGACATCGAGG	None	0		None
YDR486C	VPS60	2	ACACTCGAACAATGATGCCG	PM	8220	TATGTGTACTGATGCTCACG	PM	1620		PM
YDR487C	RIB3	2	GCGGGTTTACCGGACATTCA	PM	1893	GCTCGATTACCCTATTTACG	MM	850		PM
YDR488C	PAC11	2	AGTGTGAGAAATGTTGACCC	PM	2552	CATATTGGAAGATACGGACC	PM	2262		PM
YDR489W	SLD5	2	GTACGACGAGTGCGACTTAA	PM	273	GACGCGCCAATCGTGCTATA	MM	3		PM
YDR490C	PKH1	2	GCCAAGCGCCTCAGAGATTA	MM	10	TAGAAGGGCCGTGATCCTCA	PM	503		PM
YDR491C		2	GGCTCACGATCCACTGGTTA	PM	6994	GGGTCACGACTGTAGATACT	PM	1297		PM
YDR492W	IZH1	2	GATGTGAAGTGTGTATCCAC	MM	3	GCACTCAATTTAGCTCCGAG	PM	644		PM
YDR493W	FMP36	2	GTGGTCACACTGTTTACGGA	PM	1211	CGTACCGAAGGTTACAGACA	MM	1292		PM
YDR494W	RSM28	2	CTCCATCTAAGGTGCGATAC	MM	4565	AGTTCTACAAATACGGAGCC	PM	1374		PM
YDR495C	VPS3	2	AGCCTATCACAACCGAGAGG	MM	3798	ATAAATGCTTGGAACCCTCG	MM	1204		MM
YDR496C	PUF6	2	CAAGTAGTCGGAATAGTCTC	MM	13	TGTCGATCCCTAGCTGTCGT	MM	216		MM
YDR498C	SEC20	2	TGTCGGATAGCGCGTTCTAC	PM	2895	CTTAGTTACACGGATGTCAC	MM	633		PM
YDR499W	LCD1	2	GATCTATCGCTCGTCACGGT	MM	94	TGGGTATCTCTCCGCAGCTT	MM	2		MM
YDR500C	RPL37B	2	GAGAATAGTTAATGCGACCG	MM	1	CTCGGTAGTAGGATCTATGT	WEAK	0		MM
YDR501W	PLM2	2	GATCTACTGTCACCCGTTGT	MM	1	CTGATATGAGGATGCTGCTT	MM	1		MM
YDR502C	SAM2	2	ATAGCTCCAACCGCGTAGAA	PM	5046	GGTGCATGACGGTCTACCTT	PM	882		PM
YDR503C	LPP1	2	GTAGGTACAGGGTCTTACTA	PM	2559	GCTAGTTACGATTACGAGTC	PM	3837		PM
YDR504C	SPG3	2	GAGCAAGTTCTTACAGCGGT	MM	3889	GGGTTTCACCGACCTCGTAT	PM	401		PM
YDR505C	PSP1	2	CGCTAGAGGTCATTCATACT	WEAK	0	GGACGCTTTAGACCCTTATT	WEAK	0		Weak
YDR506C		2	AGGAATCTAACCACGCGCAG	PM	1822	ATAAGCACAAGCAGCGCGGT	PM	1088		PM
YDR510W	SMT3	2	AGAGACGTAACCAGAGTTCC	PM	1090	CACGGCGAACTAGGCATAAG	MM	190		PM
YDR511W	ACN9	2	CCGAGCACAATATCTCAGAG	PM	2436	CTTACAATGTTGAGCACACG	PM	972		PM
YDR513W	GRX2	2	CGAACTGTATTCAAGGAGGA	PM	2205	CGCCTGTTAATCCCGGTAGA	PM	78		PM
YDR514C		2	CCTCAAGTAATTCGACCTAG	PM	2036	CTTTCTGCACACGATCTTAG	MM	457		PM
YDR515W	SLF1	2	TTGCGATACCTCTTCCGAGT	PM	5359	CATTCGTCAAGCACTTCAGA	MM	329		PM
YDR517W	GRH1	2	CCCAGGGCAAGCGATCATAA	PM	3232	TTTATGGGAGTCGGCCCTAA	PM	1113		PM
YDR518W	EUG1	2	TTAGACTCCTCGCCGGTAGA	PM	2664	ATGCGGACAGACCAATACCG	PM	1024		PM
YDR519W	FPR2	2	GAGCTGTTACCACGCCTAGT	PM	1271	CGATGAGCACAGACGATTCA	PM	478		PM
YDR522C	SPS2	2	ATTAACGTGCTGGAATCGAG	MM	1	CCTACTCTGGGTCATTGGGT	MM	66		MM
YDR523C	SPS1	2	CTTTAAGCATGGTGAATGGC	PM	5772	TTCCTTTAGATGGGTGCCAA	PM	828		PM
YDR524C	AGE1	2	TTGACAGCAGGAAGACCCAC	MM	1	AGCCTATACGTTCCGGCAGT	MM	5		MM
YDR524C-B		2	ATATTGTTCGCACCTCGCGG	WEAK	0	GGTCCCTTCGACTGACTTGT	WEAK	0		Weak
YDR524W-A		2	CGACCTCTTACAGTGATTTG	MM	1	CTCCTCGATTTGAGATGGGT	MM	2		MM
YDR524W-A		2	AACATTCTGTAACGGGCGCG	WEAK	0	ATTAGTGGGTCCATCGCCCT	MM	1		Weak
YDR524W-A		2	AGTTACCCACGAGCTGTCAG	MM	27	ATCCAGGGACGTAATCTGAG	MM	5		MM
YDR525W	API2	2	CGGATTTCAAGGGATTGTAC	PM	1337	TGATGGGAGCTGATTATCTC	PM	102		PM
YDR525W-A	SNA2	2	ACCTCGCTCGGGATGTGTTT	WEAK	0	CCGACGTAAGAATGGCTAAC	WEAK	0		Weak
YDR527W	RBA50	2	CAACTTTATCGAAGAGTCGC	WEAK	0	CTATCATGTTAAGGGAGACG	WEAK	0		Weak
YDR528W	HLR1	2	ATAGTTGACTCCAGCCAGCG	MM	9	CTTCGATGGAGTCAGCCTGT	WEAK	0		MM
YDR529C	QCR7	2	CCCGAGGGTTCCATTGTTGT	MM	2	ATGTTGCGCCGACCTTGCTT	MM	4		MM
YDR530C	APA2	2	TAGCTTAGGACATCTTGCCG	WEAK	0	TAGGAGTCCGCAGCTACTGT	MM	1		Weak
YDR531W		2	ATGGTGATAACCTGTCTACC	PM	6415	ACTGAAGAACAGGTAGGCTC	MM	651		PM
YDR532C		2	GGCTGATGACGCCCAATAAA	MM	2	GGGTGGGTACTCCATAATAA	PM	838		PM
YDR533C	HSP31	2	CTATTACTACATATCGGGCG	PM	4354	CTGACTTACCACTGACATGA	PM	633		PM
YDR534C	FIT1	2	TACTTCTTACGGTCGATCCG	PM	9163	CCTGTATGACACATCACTAG	PM	1586		PM
YDR536W	STL1	2	GCGGCGCGAATGTCTCTTAA	PM	3922	GTAGCGATAGCCATATTCCA	MM	336		PM
YDR538W	PAD1	2	CGGTATTCAAGTATGATCCC	PM	3546	CGTTCGTGAATCAGCACAGC	PM	1702		PM
YDR539W		2	GCAGTGAGAGGACTTATCAT	PM	4201	GCCCTATCAATTATGCTACG	PM	1548		PM
YDR540C	IRC4	2	GCATAAGCCTCTCTAATGGA	PM	5049	GCCCTGAATGCGGCGATTAT	MM	444		PM
YDR541C		2	GTCTTAGAGTATAGGCGACC	PM	8326	GGTTACGACTCTCGACAGTG	MM	19		PM
YEL001C	IRC22	2	ATGCCGAGAGTCGCCTGAAT	MM	541	GGAGCCCGACTCTGTTACAT	WEAK	0		MM
YEL002C	WBP1	2	TAGAGCTACGTCGCCGAGTA	MM	5568	CGAAGCGTATGGAAGCTACC	PM	3541		PM
YEL003W	GIM4	2	TCCTTGACGGCCTGCATGAT	PM	1781	GCGGAGCAATTTGATACCA	PM	190		PM
YEL004W	YEA4	2	GACTAATACCCATGAATCGC	WEAK	0	TGGGATCTCGTTACACCCGT	WEAK	0		Weak
YEL005C	VAB2	2	GACTTTCGAGCACGACGACA	PM	1469	GAGTGCTTAGCCAACAAACC	PM	905		PM
YEL008W		2	TGGCTCCACTGGCTCATGTA	MM	3596	AAGTATTTAACATCCCGGCC	PM	589		PM
YEL009C	GCN4	2	TTCTGAGCCTCGGATACTAG	PM	3927	CAAATCGCATGACACACGGT	MM	85		PM
YEL010W		2	GAGGTCAATGCAGTTCAATG	MM	1783	GGACCACCCGCATGGATTAT	PM	133		PM
YEL011W	GLC3	2	CCATTGAGTCTAAGCGAGAG	WEAK	0	ATTTCAGTCGCCCGATGGGT	WEAK	0		Weak
YEL012W	UBC8	2	AGCACCCAACATAATTTCGG	PM	3398	ATAAACCGAACGTACCTCGT	PM	668		PM
YEL015W	EDC3	2	ACTCCGATTACACCTTGTTG	WEAK	0	AGCTCGCCACTTGTTTCAAT	MM	1		Weak
YEL016C	NPP2	2	GAGGGTTACGCACGCATATA	PM	54	GAGTAGGTACAGGTCACGAT	MM	161		PM
YEL017C-A	PMP2	2	TAGGATGTAGCAGTAGTCTC	PM	4733	TAGGTACAGTGCTGGATACT	PM	798		PM
YEL017W	GTT3	2	CACTTAGCTCCATGAGTATG	WEAK	0	ATAGGTTCATCGCCCACATT	MM	4		Weak
YEL018W	EAF5	2	TGTGTCGGAGTCGCCCATAT	PM	14869	CACGGGTGAAGAGCCATACA	PM	2126		PM
YEL019C	MMS21	2	GACGGACACTGAGCACATAG	PM	208	GAGCTATAAGGTGGATTCAC	MM	52		PM
YEL020C		2	GGACCCATAACAGTACCGTA	MM	22	GACCGTCGTATCAGGGTTCT	MM	2		MM
YEL020W-A	TIM9	2	GTCTGACTATATGATACGCG	PM	6295	GTCTGCGCCATTAGAGCTAC	PM	1160		PM
YEL022W	GEA2	2	GAGCAGACTACAGTTATGTC	MM	31	GCACGGTAACTACGACGTTC	WEAK	0		MM
YEL023C		2	CGTATAATAATTTCCGCCGC	MM	1806	GCGGAGTCAATTCGATTACC	PM	1771		PM
YEL024W	RIP1	2	TATGCTTTACTCCTCCGAGA	MM	1223	TGAGCTGCACGGTCTCCCTA	MM	206		MM
YEL025C		2	TTTGTACTGACCGGCACGCT	MM	24	ATGCACGGGATCTGAGACTT	WEAK	0		MM
YEL026W	SNU13	2	TTCGAGCCATGCTGAGTCAA	PM	4529	AGAGGGCCAAATCATGTGAC	MM	86		PM
YEL027W	CUP5	2	ACCTATACAAACCTAGCGGG	PM	12849	TGCAGTCAATTTGCTGAGAC	MM	5757		PM
YEL028W		2	GCGGGCTGACCCTATCTATA	PM	5232	GCTCCTTGACCATCTGGATT	PM	28		PM
YEL029C	BUD16	2	GGGAGCATACTCTATCATAC	PM	851	GGTATTATAGCCATCCACCA	PM	478		PM
YEL030W	ECM10	2	CCGAGGTAAGCCGATACAGA	PM	3997	CCTCAACTGCCTTGGAAGTA	PM	644		PM
YEL031W	SPF1	2	CCGAGTGCAGAATAAACCCG	PM	2723	CCTCAAGCCTCGATAAGGAG	PM	1242		PM
YEL032W	MCM3	2	TATAATGCGTTTCACGTCCC	MM	6928	TTAAGAGATTAGTCTGCCGC	MM	335		MM
YEL035C	UTR5	2	GATGCCATACATTCATTCGC	PM	11822	TTGATGTCAGGGTAGTTCCC	PM	2076		PM
YEL036C	ANP1	2	ACGCATAGACTTTAAGCCAG	WEAK	0	GCTACGTTTCGCATATCGGT	MM	1		Weak
YEL037C	RAD23	2	GATGAGACAGATGTGTATCC	PM	567	CCGATACACTACACATGAGT	PM	553		PM
YEL038W	UTR4	2	ATTTGCCGAGCGATGCCCAT	WEAK	0	GAGAGAGCTGCATAGACATC	WEAK	0		Weak
YEL040W	UTR2	2	AGGTTTGAACGACAAGACGT	PM	4143	ATCAGGTGACACACAATCCT	MM	375		PM
YEL041W	YEF1	2	ACTATCCTGGAGCTAGAGGT	MM	1	CGGCTAGTGAGACTTTCCTT	WEAK	0		MM
YEL042W	GDA1	2	CTATGGATAAGCGTTTGCAC	MM	3587	GGCCGTGAATTATCATAGAC	PM	20		PM
YEL043W		2	TGACTATCTGTGAGCCAATG	MM	2194	CACCAGGAAGGAAGCATCGT	PM	1196		PM
YEL044W	IES6	2	CGGTGGAAGTATATGTACCT	MM	1676	CGTTGATAAGGGCCAGCACT	MM	123		MM
YEL045C		2	CTATTATACGCGAATGCAGG	PM	7788	CTGAGACCACGGACATCGTA	PM	209		PM
YEL046C	GLY1	2	GAAGCCTCGCCACAGGTATT	PM	1887	GACACCCGACAGCGATGATT	PM	179		PM
YEL047C		2	AACCTCTAGTTAGGAGCGGT	MM	2	ACCAGGTTCATCTTCAGCTT	WEAK	0		MM
YEL048C		2	GACTTTGCAGCCCGAATCGA	PM	4475	GAGTGGAGACATTGACTTAC	PM	1556		PM
YEL049W	PAU2	2	CACCGACGAAGAAGGGTACT	PM	3628	GGTGAGAATTGTATGACCTC	PM	174		PM
YEL050C	RML2	2	GCACGGCTTTAACGTCATCG	WEAK	0	TTGCGCGACCCGATTTCTGT	WEAK	0		Weak
YEL051W	VMA8	2	AGCACGGAACAGTAAGCCCT	PM	1080	CGAATCAATTAGACGACCCT	PM	81		PM
YEL052W	AFG1	2	GATGACCACTGCACCGTAGT	MM	1595	ATTGCGAGAACGGCGTCACA	PM	725		PM
YEL054C	RPL12A	2	CGACCTGTCATTCCAGTAAT	MM	4	TGAGATAGGCCGCCATCCAT	MM	10		MM
YEL055C	POL5	2	TACGCGGTACGATTTCTGAA	PM	2409	CTTGATTAAGTGCTGTACGC	PM	683		PM
YEL056W	HAT2	2	GGGAGCGACCTCTAGCTTAT	PM	705	GGTATTCCAACTCCATCAGA	MM	4		PM
YEL057C		1	ACCTTAACACAGTCACAGGG	PM	13902					PM
YEL058W	PCM1	2	TTTACGAGCCGATCAGACGG	MM	1	GCGAGGTGTCTCATCATTGT	WEAK	0		MM
YEL059C-A	SOM1	2	ACCTTCCCAAAGTAACAGGG	MM	11	TGGATTCCCAGCCGATACTG	PM	1286		PM
YEL060C	PRB1	2	GCATGGATACCGAGGCATCA	MM	1892	GCCTAATGCGTATGAATGCC	PM	748		PM
YEL061C	CIN8	2	GTTGTGCTACGTCCCAGCTA	None	0	GGACCGTACTCGATAGCAGT	None	0		None
YEL062W	NPR2	2	TGCCTGGTACTGTCCGACTA	PM	10115	TGCGCTCGATATACTCGTGC	PM	1071		PM
YEL064C	AVT2	2	ATGCAGTTAAGGCTAAGCAC	PM	5124	CGAAAGCATAATAGCGGTGC	PM	2539		PM
YEL065W	SIT1	2	CGTTTCTAAGGATCTGGAC	MM	2887	GATTACCGAGCCATAGCAAC	MM	32		MM
YEL066W	HPA3	2	CGACTGCTTCTACACTAAGT	MM	7	CGAGCTACGCTACTATTGTT	WEAK	0		MM
YEL069C	HXT13	2	AGTCGCATAAATTGATCGCC	PM	1494	CAGTTGTCAATAATCACGCC	PM	288		PM
YEL070W	DSF1	2	CACTGAGGCGAAGTTTGTCC	WEAK	0	TATTAGTGGCCCGCTCACGT	MM	2		Weak
YEL071W	DLD3	2	GGGACGACATCAATAGCCAC	MM	2	CCTTCTATTAGGTGGGCAGT	MM	79		MM
YEL073C		2	GATTCTCAATGGCGGATAAG	PM	1553	GAACCTTGACATGCCATCAT	MM	80		PM
YEL074W		2	TCACTAGCGTGGAATAGAGC	PM	6437	GTCCTACGATGAGTGACGCA	PM	1281		PM
YEL075C		2	GCCTGTCTATAACTAGCTTC	WEAK	0	ACTAACTGGCGGTCATAGGT	MM	2		Weak
YEL076C		2	CGCGGTACACGAAGTCAGTA	MM	5970	GTCACACTGCTACGAGGCAA	PM	498		PM
YER002W	NOP16	2	AGACGGGCACTGTCCCTAAT	MM	2	CATTAGGACCGAGGAGCCAT	WEAK	0		MM
YER004W	FMP52	2	GACGGGAATATCTTCACATC	MM	484	GAGGAATTAGCCAGACCCAC	PM	675		PM
YER005W	YND1	2	AGTTACTTAATACACCGCCG	MM	2090	ATGAACGTAGAATACTCGGG	MM	1535		MM
YER006W	NUG1	2	CCGCAGACAGCACGAGTATT	PM	2779	TGTGGTACTGTGATACGATC	PM	330		PM
YER007C-A	TMA20	2	AGGGTCGAACAGTCATCAAC	PM	1836	ACGTACAAATACATCTCCGG	PM	1574		PM
YER007W	PAC2	2	AACCCTTTGTAAGCGGTGCG	WEAK	0	TCACGTAGCGCGATGTCTGT	MM	1		Weak
YER008C	SEC3	2	TGTTCGCGCCCTCGATGTTA	MM	3254	AATAGGTACACATGCTCCC	MM	705		MM
YER009W	NTF2	2	CATTATATCAGAGACGACGC	PM	3139	CCACTAACTGCGAGACAGAG	MM	184		PM
YER010C		2	AATGTGGCAAACTGTCGAGA	MM	8650	CCAGGCGAACTGATCGTAAA	PM	180		PM
YER011W	TIR1	2	AGTAGAAACATCGAGTCGC	MM	2487	ACACCGAAATAACTCTCGTG	PM	947		PM
YER012W	PRE1	2	GGCTATCACGCGAGCACTTA	PM	2513	GGGTATCACGAGTCACCTCA	PM	838		PM
YER013W	PRP22	1	ACGAGCGAACACTAGCTGAC	PM	3989					PM
YER014C-A	BUD25	2	GGTGAAGAACTCTCTCCAAC	MM	2	TATGGATACCCGTGCCCAGT	MM	1		MM
YER014W	HEM14	2	TATCGTCCACGTCATCTGAT	MM	20821	TATGACAGTTCGCGCTACCG	PM	2317		PM
YER015W	FAA2	2	CGTGGCAGACAGCTAGATAT	None	0	CCAGGTAGACAGACATACTC	None	0		None
YER016W	BIM1	2	TTTGACCTACGACGGCGCAT	MM	5	TTACCGGGACTCCGAGGATT	WEAK	0		MM
YER017C	AFG3	2	TCAGATCCCGTGGCATGAGT	MM	7	CGAGTGCTACGGAGTACCTT	MM	0		MM
YER018C	SPC25	2	TACGCCTGAGCAGTAGGTAC	MM	6555	CTCGTCGTACAGCGATCAGT	PM	942		PM
YER019C-A	SBH2	2	CGTCTAGGAGCAATACTACG	PM	36900	CATGATCTAAGAGTGTAGCC	MM	4044		PM
YER019W	ISC1	2	GCGGTTACCTAGAGATAGCA	MM	3	GCTCTGCTACAGTCCTGGTA	PM	434		PM
YER020W	GPA2	2	TATACGGACTGCGCCCTAGA	PM	4407	GTATATGACCTAGTGCCACG	MM	992		PM
YER021W	RPN3	2	GAGACTACTTTAACCTACCG	WEAK	0	TCGAGGTGACTTCAGTATGT	WEAK	0		Weak
YER022W	SRB4	2	GAGGTGACATGACGTACATC	PM	2911	GAGTCCTAAGTTGATCTACC	PM	1337		PM
YER023W	PRO3	2	TGATCTTGACTTAGGCTCAC	MM	4329	AAACTGACAAACCGTTCCGG	PM	1582		PM
YER024W	YAT2	1	GCCGTACTACTCAGACGAAA	PM	9032					PM
YER026C	CHO1	2	CCCATGAGATCAAGCGTTTA	WEAK	0	ACGAACCGTGTCGCTACAGT	MM	3		Weak
YER027C	GAL83	2	TAGCCCGGCAGTGCTGTAAT	MM	6	TATAGCGCAGTACGGTCCAT	MM	2		MM
YER028C	MIG3	2	GGCTTACTAGCAGTCACGCA	PM	8324	GGTAAACTTGATTGACCGCA	PM	540		PM
YER029C	SMB1	2	GAGAATCGCATGTAATCCTC	PM	912	GAGTGTAAGGTTGCTCACAA	PM	828		PM
YER031C	YPT31	2	AGACCGTGAACCAATACTCG	PM	8088	GTCTACTACTCCTCAGGGTA	PM	536		PM
YER032W	FIR1	2	GACTTAGACTCAATTCCCAG	PM	3326	GAGTCTGACATAGGGCACCT	PM	537		PM
YER033C	ZRG8	2	CAAGAGCTACACACAGCGTT	PM	1317	CAATGCGAACTCACTAGACG	PM	330		PM
YER034W		2	TAGGTGTAGACTATTGGCAC	PM	6616	GTGTGCCGACCTCTCGTATA	PM	151		PM
YER034W		2	GCGACCCGATCCTAGTGATA	MM	1694	AGCGTTCTAAATGCGTCACA	PM	913		PM
YER035W	EDC2	2	CTATGTACCACTCATGCTAG	MM	11093	CTGACCGAATCCAGCAGAGA	MM	23		MM
YER036C	ARB1	2	CAGCAAACCAGATGTTGTCG	MM	22	ATATGTGGCCCAGCTCTTCG	WEAK	0		MM
YER037W	PHM8	2	ACACTTACGCAACTACGGTA	MM	82	CCGGGAGTGAGATTATTTCT	MM	4		MM
YER038C	KRE29	2	CGACCCGTACACATGATGAG	None	0	CGTAGCGAACTTGTGCGAAA	None	0		None
YER038C	KRE29	2	CGACCCGTACACATGATGAG	None	0	CGTAGCGAACTTGTGCGAAA	None	0		None
YER039C	HVG1	2	GACTATTGAATGCACCATCC	PM	4991	TTCCTGAGATGCTGCTATCC	PM	615		PM
YER041W	YEN1	2	AGCAACATAAGACGCGGGCT	PM	3631	AGTTTGATAACAACACCCGC	PM	1586		PM
YER042W	MXR1	2	TTCTATCTCCGACGGTGGGT	MM	2	AGGATTACGTTCACCCTTCT	MM	2		MM
YER043C	SAH1	2	TACCGTTACGTCGCTCAGAG	PM	1221	CTCGACTTACATATACGACG	PM	1217		PM
YER044C	ERG28	2	AGAAGGCCAACCAATCTCGG	PM	1325	TTACCTTCCTTATCCGGGAG	PM	444		PM
YER044C-A	MEI4	2	GCGGACAGCGAACTAATCAC	MM	32	CTATCTGGCGGCATTGCAGT	MM	2		MM
YER045C	ACA1	2	CTTATTGAATCCAGATGCCC	MM	3229	TTAATTGCCTTAGCCTGCCA	MM	137		MM
YER046W	SPO73	2	CTCTGCATACGTGGTTGAAT	MM	14	TAGCGCATCGGAGTTTACAT	MM	1		MM
YER047C	SAP1	2	CAAGTAGTAAGACGACGTGC	PM	1309	ATTCGTCTACAAACAACGGG	PM	1863		PM
YER048C	CAJ1	2	TCTCGTATAGGATGAGCAAC	MM	7834	GTGTGTGTACGGTCTACTCA	PM	1957		PM
YER048W-A	ISD11	2	TACGAGACTCTGAGCGACTC	PM	968	CTACCTGTAAGGCGTCGAGA	MM	532		PM
YER050C	RSM18	2	ACAGGCTGAGAACTGATGAC	WEAK	0	CCATGATACCAACGTGTCTA	WEAK	0		Weak
YER050C	RSM18	2	ATTAGGGCTTCCACTGCGCT	MM	1	TACTATCGTAGGTGGACGTT	MM	7		MM
YER051W	JHD1	2	GGACTTCACCGACGCTGTAT	PM	6018	CGTTAGTACAATCTTGGAGC	PM	6905		PM
YER052C	HOM3	2	TCGCGTACTCTACAGTGAGG	MM	3	ACCGCTATTCGACTATGTGT	WEAK	0		MM
YER053C	PIC2	2	GCTACGATAGATGAGCCACG	PM	7828	CGTCATTTAAGTTAGCGCAC	PM	1957		PM
YER053C-A		2	TACAGCGGATTGACGGACAT	PM	6242	TCGGATGTAGCCGGATCTCT	MM	63		PM
YER054C	GIP2	2	GATGCTATTACAGTACCCGG	WEAK	0	CGATCCCTTAGACCTATTGT	MM	1		Weak
YER055C	HIS1	2	GTATCGGGACATCGGTCTAT	PM	2981	GCTGACGCAGAGTCCAGTTA	PM	451		PM
YER056C-A	RPL34A	2	GGACTGTATATCATGTCGCT	MM	4	AGCGTGAGCTTATATCCGTT	MM	2		MM
YER057C	HMF1	2	CGTGAGGGAATACGTCATCA	PM	4243	CGTGCTCTACACTAGCTTAG	PM	705		PM
YER058W	PET117	2	GACGTAGAATCCCTCAGACA	PM	193	GAGGAGTACCCGACCCTAT	PM	425		PM
YER059W	PCL6	2	GGCTACATGCAACCATACTA	MM	2	AGCGCGGAGTGACTACTTCT	MM	1		MM
YER060W	FCY21	2	CATGTACTAAGCAGTCACAC	PM	10012	CCATTTAAGCTAATCTCCGG	MM	878		PM
YER061C	CEM1	2	CGCTCCATACCAGATAGTAG	PM	3233	AGACTAAGACGAGCCCTCT	MM	175		PM
YER062C	HOR2	2	GTTCACGTAGATCCCGACTG	PM	2448	GCTCGTCCACAGTGCGTTAT	PM	8		PM
YER063W	THO1	2	GAGAGGACCCACACATTCTT	PM	828	GATACCACCGACCGATAGAT	PM	266		PM
YER064C		2	AAGTCTAGCAAATACCTCGC	PM	2019	TAGTGAGTACGTCTGCCACA	PM	638		PM
YER065C	ICL1	2	CGCTTATTAGAATCACGTC	PM	1688	TGACTACCGTGTCGCATACG	PM	2246		PM
YER066W		2	GTAGATTCAGATATGTCGCG	MM	1105	GACTTACACTTACGTCCGAA	PM	587		PM
YER068W	MOT2	2	AGCTTGAAATAGCCATACCT	PM	2833	CGATTAGAAGGGAGTACCAT	PM	407		PM
YER069W	ARG5,6	2	CTAGCTCAATTCAAGTGCCG	PM	3853	TAAACTGCTTGCATACGGCG	PM	454		PM
YER070W	RNR1	2	ATGAGTTTGTCCACCTCCGG	WEAK	0	GATCGGATGCGACTTATTGT	MM	10		Weak
YER073W	ALD5	2	CCCAGATTATCAACTGAGAC	WEAK	0	AAACTTGCGCGACGGTCAGT	MM	5		Weak
YER074W	RPS24A	2	ATAGACGCAACGACTGCACG	PM	16998	GACATCGTACCACTGCGTAG	PM	2594		PM
YER074W	RPS24A	2	GTCAGAAGATCGAGCCACTT	MM	1461	TAGGCAGACTATGGTAGCAT	PM	842		PM
YER074W-A	YOS1	2	ACCCATACAAACGTGATCGG	MM	6452	GGCGTAGCACCGCTTACTAT	PM	328		PM
YER076C		2	TAGCGACCTTGCCTAATCGT	MM	5	TAAAGTAGCGTGACCTCCTT	MM	2		MM
YER077C		2	CACGTATCGTCATAGAGACT	WEAK	0	GACCCGGATGCTTCATTATT	MM	2		Weak
YER078C		2	ACCCGTTGTAGATGGTCTGT	MM	32	ATGGTGCCTTCATCCGGCTT	MM	1		MM
YER078W-A		2	GATACGACCCAACATTTCGA	MM	1	TCCCGAGTCTGGTACAGTCT	MM	11		MM
YER078W-A		2	CCTTTACTATAATGGTCGCG	WEAK	0	CCCTGGGATGGAGTATATTT	WEAK	0		Weak
YER078W-A		2	ATGTCACCCGCAGTTCTGTG	WEAK	0	ATTGGCATGACATCCCTGCG	MM	2		Weak
YER079W		2	ATTATCGGCCCACGGCTGAT	MM	12	ACTTAGTGTGCAGTAGGTCT	MM	7		MM
YER080W	FMP29	2	CTGTTACGAAGTGGGTCTAA	PM	4349	ATTCTCGGAACGCGGTGACA	PM	701		PM
YER081W	SER3	2	CGATGATTACCAATGCCACG	PM	1519	GGAGACACTTTAGCAGAATG	MM	103		PM
YER085C		2	TGTGCCATACTCCTATTCGA	PM	17014	AAGGAGTGAAACTTAGGTAC	MM	4227		PM
YER087C-B	SBH1	2	GTGAGCATACTGACGTGACA	PM	4790	GTGCATAGATATTAGGGCCA	PM	1188		PM
YER087W		2	GTTGTGTGACATTCGTCGCA	None	0	GGACCCCGATACCCGTTGTA	None	0		None
YER090W	TRP2	2	TGCGTAGAGGGCCTTCAAAT	PM	252	TAGGTTTGACGGCCATGCAA	PM	892		PM
YER091C	MET6	2	GCTCTAGTACCATTGTGTAG	MM	1	CGCCGTATATGGTCATTGGT	WEAK	0		MM
YER092W	IES5	2	GCAGCAGCACACTGATCGTT	MM	760	GTAATCCGCTCCACTGATAT	PM	227		PM
YER093C	TSC11	2	CTGAAGTCCTGCTAATACAC	PM	6351	GGCCCTATACGCAGTGATCT	PM	1038		PM
YER093C-A		2	CCTTTGCAGCGATCTGGATG	WEAK	0	ACCTTGCGATGGTGGTAATT	MM	11		Weak
YER093C-A		2	GATCTACACGCTACCAGTGG	PM	6498	GCACACGTACCCGAGGTTTA	PM	231		PM
YER094C	PUP3	2	GAGACTTACATGCAATGGGA	PM	2005	GAGTTGTCACATAGGCCACC	PM	1125		PM
YER095W	RAD51	2	AGAGAGTAACATCACCCGCT	MM	1883	GTTAGTATAGATTGGCCGAC	PM	2104		PM
YER096W	SHC1	2	CTTGTCTGACCGCACAGTAG	PM	17	CAAGACAGAATACTCTCCGG	PM	1280		PM
YER097W		2	TTCACCTCGGCACTTGGGTT	PM	480	TGGCTTTCAGCGCATTCGCA	PM	74		PM
YER098W	UBP9	2	CACTGACCTTCATGTCTAGT	MM	5	TCGAGATGACGATAGTCTTG	WEAK	0		MM
YER099C	PRS2	2	CCTTTAGCACAATGACTGAC	PM	14959	CGCATCATAAGTCATCACGA	MM	47		PM
YER100W	UBC6	2	TAGGTTACCCTTCCGACGAA	MM	1612	TCTCTTTACTCTGGCAGCGA	PM	136		PM
YER101C	AST2	2	AATCTATCGTACCCGGTGGG	WEAK	0	AGCGGGACTGTTCCATTTGT	MM	8		Weak
YER103W	SSA4	2	GTATCCGCACGCAGTGGTAA	MM	5991	GAGGAGATAATGGTCACTAC	MM	1308		MM
YER104W	RTT105	1	CCTACGTGAACTTCTACGAA	MM	4677					MM
YER105C	NUP157	2	CTCTACTCAATATCCGAGGA	PM	6059	GTCTCCTCAGATACGTGATC	MM	1054		PM
YER106W	MAM1	2	GTCTATCACGCTAGTCGATC	None	0	ATCGTAACCTCATTCAACGG	None	0		None
YER107C	GLE2	2	ATGACGGTCCACCTCGTAAT	MM	26	ACTTGGCACGGAGAGTCCAT	MM	2		MM
YER110C	KAP123	2	CGTACCCGAATGCAGCAGAA	PM	3044	GACTCAATAGTTGCAGAGGA	PM	428		PM
YER112W	LSM4	2	TCAGTGATACTTACTTGCCC	PM	5213	TTATTGCCATAGCGCGACGC	MM	1624		PM
YER113C	TMN3	2	CCGGCGAGATTGATGATAAT	MM	8	TTCGTTGAGACGGCCCGATT	MM	3		MM
YER115C	SPR6	2	GATAGTCAATGGCATCACCC	PM	3867	TTCGAGATGATGGGCTATCC	PM	834		PM
YER116C	SLX8	2	CTTCGAGCACCAGCGGATTA	PM	1257	GAACACAGGACCGGACACTT	PM	230		PM
YER117W	RPL23B	2	GTGGCACCCTCATGCGTTAT	PM	1543	TGGCCCTCACTTGCGATAGT	PM	666		PM
YER119C	AVT6	2	AGTGGTATAACAGCCAGCAC	MM	13625	ACATGAGAACACGGCAGCGT	MM	131		MM
YER122C	GLO3	2	GTGAGTCGAATTTGTGTACC	PM	1957	CACGCCTGAAGACGGTCATA	PM	881		PM
YER123W	YCK3	2	TATAAGGCTTTAGAGCGGTC	PM	971	TTAACTGACTTTCCCGTAGC	MM	454		PM
YER125W	RSP5	2	GTGGCTGTACGCTATGCTCA	PM	2616	CTCACTCTAAGGTATGCGAA	PM	75		PM
YER126C	NSA2	2	GATCTATGAATTACTGGGCC	MM	4911	TTCTGGCTAGATTCGGATC	MM	5708		MM
YER127W	LCP5	2	ATTTGACATAACGTAGGCG	MM	7189	GTACCTTACTCGATCCAGAG	PM	35		PM
YER128W		2	CTACGTTTAATCGGAGATCC	None	0	CTTTACATACTTATCGGCGC	None	0		None
YER129W	SAK1	2	TTACCGCTGTTGAGCCCGTA	PM	3513	AATGACGGAAAGATTCGTGC	PM	2582		PM
YER130C		2	GAAGACTCGCACAGCCATGT	PM	1877	GGCGCGTCACATGATACATT	PM	311		PM
YER131W	RPS26B	2	CAGAGGACTATAACGGTATC	MM	1	AGGCATCCATTCTAACAGTC	MM	9		MM
YER132C	PMD1	2	ACATACTCAAAGGTCAGCCG	PM	1947	TCAGCAGTATGTAGGCAGTA	PM	677		PM
YER133W	GLC7	2	CCAGCACTAAGCGCAGATAG	PM	5765	CTCTTCATACAGATTCACGG	MM	2137		PM
YER134C		2	GCACCAGAGCAACTGTCATA	MM	1	AGAGCCATCTAATTGCCTGC	MM	5		MM
YER135C		2	AGCCGGTCAAACCAACATTG	PM	153	TTCATGGACGCTGTGCCAG	MM	186		PM
YER136W	GDI1	2	GACTAGCACTATCAATTCGG	PM	4367	GAGGGTTTACAGCCGTATAT	PM	484		PM
YER138W-A		2	CTCTGTGAATACCGAGTCA	MM	4228	TTGATATAGCGTATTCGCGC	PM	2365		PM
YER139C		2	CCGAACGAGGAACACTTGTA	MM	1	CGACGGAGTTTGACTAAAGT	WEAK	0		MM
YER140W		2	CAGTGAGAGTTATAGAGCCT	WEAK	0	GCAGCCATGATATACACTTC	MM	1		Weak
YER142C	MAG1	2	GGCTTGAATTTCTATGACGC	PM	3981	AAAGCAACAACCGCCGTTTG	MM	298		PM
YER143W	DDI1	2	GCTGTTATACGGCTAGATAC	PM	11096	GCTTCGGACGACGGTTCATA	PM	699		PM
YER144C	UBP5	2	TTCTAGTCGAGACGTTCCGG	WEAK	0	ATAGGCGTCGGCACACTTGT	WEAK	0		Weak
YER145C	FTR1	2	ATGAACCGATTCTAACGGAC	MM	1052	GTACCTTCACCCGTAGGGAT	MM	55		MM
YER147C	SCC4	2	TATAAGCTCTTTGACCGGAC	PM	3400	TTAACCCTTGACTCGTTGAC	PM	404		PM
YER148W	SPT15	2	GCACTGCACCAAGAGTCAGA	MM	17	GCCCTACTGCAAGATTTGTA	WEAK	0		MM
YER149C	PEA2	2	CTCCAGATTATACGATAGGG	WEAK	0	ATATGAGCTTAGAGCACTGG	MM	2		Weak
YER150W	SPI1	2	AGGCTTGAACATCACATACC	PM	9876	CAGAAGATAATATGCTCGCC	PM	932		PM
YER151C	UBP3	2	GATGACCCACTCAGACATGA	PM	11164	GGATTGCGACATCGACTCA	MM	325		PM
YER152C		2	GGGTGCTCACACTTCGCATT	PM	828	TCTTATCGACCCGGGCGGTT	PM	97		PM
YER153C	PET122	2	AGATGTCGAAAGTGTTCACC	PM	2408	GGCATAGACTCAGCGAGCAT	MM	618		PM
YER154W	OXA1	2	GGCTGCTACCATTTCACGGA	MM	2950	GGGTGTATAGGCCCATCCTT	MM	120		MM
YER156C		2	TATCGGTACGTGCGCCGTTA	PM	5246	TATCTTTACGTGACTCGCGC	PM	742		PM
YER157W	COG3	2	ACCGTATAACACTAGAGCCG	PM	12205	GTTAGGCTAGAGCGTATCTC	PM	3845		PM
YER158C		2	GCCAAGGTCGGCGATCATAT	PM	2753	GCCTTGAATGGGCATGAATA	PM	493		PM
YER163C		2	ATCTGGGAACCTCCATCAAG	PM	1064	TTTCGTATATGCCTCCCAAG	PM	630		PM
YER164W	CHD1	2	GAGCACAGCCCACGGATTTA	MM	1362	GATAGACCAGTAGCGATCAG	MM	1123		MM
YER165W	PAB1	2	TAGCTCACCGTGCCGAGATA	PM	2573	GTACGCGACGGCAGTCTATT	PM	392		PM
YER167W	BCK2	2	TACAGACCCGCATTCGTAGG	WEAK	0	CGGACGTATCGACTTTGTGT	MM	12		Weak
YER168C	CCA1	2	CCGGAAGGAGCACTAAGTAC	PM	4948	CCTGGTGCAGACACGTCAAT	PM	1128		PM
YER169W	RPH1	2	TTATCGGACGCACTTCCAGG	MM	5	TTTCGGACTATGCCCGGTGT	WEAK	0		MM
YER170W	ADK2	2	GCTGTCGGACTAATGTGATC	PM	5094	GCTTCATTACTACTATGCGC	PM	2394		PM
YER171W	RAD3	2	AATCCTCTTGAATCGGTACG	MM	3	ACCCTTCGATGAGGCGATGT	WEAK	0		MM
YER171W	RAD3	2	CCTTTGGGAGAAGTGAATAC	WEAK	0	CAGTAGACCCGACTCGTTTG	MM	2		Weak
YER174C	GRX4	2	AATCTCAGCTAACGTCTCAG	MM	1	TTTCTGAGCCGACTACGGGT	WEAK	0		MM
YER175C	TMT1	2	ACATAGTCTACAGGATCACG	MM	83	TTGCCGTGCATCCGATAGCT	WEAK	0		MM
YER175W-A		2	GCCAGAGTAAGGCAACTGTA	MM	2	GCCTGGCAATGTCATGCAAC	WEAK	0		MM
YER175W-A		2	AGAGATGTTACGAACCCGCC	WEAK	0	GGGTATTTAACACCTTCTCC	WEAK	0		Weak
YER176W	ECM32	1	GACAGTAGAGACAGTTACCT	PM	4412					PM
YER177W	BMH1	2	GGGACCAGATTTGACATGAA	PM	888	GGTAGACGACTGGTCACCTT	PM	381		PM
YER178W	PDA1	2	GGAGACTTACTGGCAAATTG	WEAK	0	CTAGCGCGACTTGGATCATT	MM	2		Weak
YER179W	DMC1	2	GAGATCGGTACATAGTTTCG	MM	1	CAACTTAGCTTGAGAGGTGT	MM	5		MM
YER180C	ISC10	2	CTATATTCGCAAGCCGGTTA	WEAK	0	TTAGGTGTCCGACCCACAGT	MM	2		Weak
YER182W	FMP10	2	TATGTCGCCGTCACCTGTGT	MM	6	AGGACCCTCCGATTTGGCTT	WEAK	0		MM
YER183C	FAU1	2	TATGATCTGCGACTGCGGTT	MM	1	TAGGTTCCGCTCCGACAGTT	WEAK	0		MM
YER184C		2	CTGGTTCGAGCAATCTATCA	PM	2140	CTTGACCGAATGTCCACAGG	PM	1993		PM
YER185W		2	CGCAGCCGAAGTACGCTATA	PM	2951	ATGTCGTCACACAGAATACG	PM	1448		PM
YER186C		2	AATCAACGTGCGGTAATCGG	WEAK	0	AGTGACCTTTCAGCCCTTGT	WEAK	0		Weak
YER187W		2	GCCGATTCACATATCTCTAG	PM	2701	TATACACCCTTCCGTAGGAG	MM	1318		PM
YER188C-A		2	CTGTACTTAATGGTAGAGTC	MM	3016	AGCTGATCCAAGCAACGTAC	MM	1005		MM
YFL001W	DEG1	2	ATGGAAAGACTAACGTCGCG	PM	439	GTAGTCACAGCCACTCTGAG	PM	340		PM
YFL002C	SPB4	2	CGGCGTTCAAGCAAACCGAA	PM	3280	CGTGGCAAGTGACGTACAAA	MM	573		PM
YFL003C	MSH4	2	CCCGCGTCGGCATTGTTTAT	MM	1	TCGGACTACTGACTCGTATT	WEAK	0		MM
YFL004W	VTC2	2	TTCGGAGCCTGAGCTTCGTA	PM	1461	ACGGTTGGAAAGAACAGTCC	PM	5264		PM
YFL005W	SEC4	2	CCGCAATAATCCTTACAGGG	PM	4037	CCTGGCGAAGCCTAATCAAT	PM	239		PM
YFL006W		2	CGACTTAGAATACTGACACG	MM	3148	CGCTCTTCACACGAGTGGAT	MM	1142		MM
YFL007W	BLM10	2	GACGTAATATCGCCACATCA	MM	415	GAGGACGTACTACTAGCACC	MM	1032		MM
YFL008W	SMC1	2	AGGAAATTGCAGGAACCCTT	PM	1321	ATAACTACAATACGCTGCCG	PM	1190		PM
YFL009W	CDC4	2	TACTATCCGGGCAGTGAGAT	MM	34	TGCAGGCTCGTCCACTGATT	WEAK	0		MM
YFL010C	WWM1	2	CGCAATTTACATACCACGGA	MM	3312	CTGCTCTCAATATGCTCAGA	MM	52		MM
YFL010W-A	AUA1	2	CAAGAACTGTTACACATCGC	PM	3109	CAATCACCAAGAGTACGTCG	MM	1793		PM
YFL012W		2	GCATACGAGTTAAGCATCAG	WEAK	0	TATTCCACGCCATACGGGAG	WEAK	0		Weak
YFL014W	HSP12	2	AGTGTCTTAACCTAGTGACC	PM	6159	TCAGTATCATGGAGTACGAG	PM	2967		PM
YFL015C		2	TGTTCGGCACTGTGATGCTA	PM	5985	AATCATACAAAGTGTGCCGC	PM	2730		PM
YFL016C	MDJ1	2	CTATATCCAAGTCTGCGACA	PM	6784	TTCTCGGGACTGGTCGTAT	MM	222		PM
YFL017C	GNA1	2	CCGCGACGATTGATTAGAAT	MM	9	CCTTGGACGGTATATGATGT	WEAK	0		MM
YFL017W-A	SMX2	2	CCCTAGTAACGTGTCGAGAC	PM	10909	ACATTTAGAACACTACCGCG	PM	757		PM
YFL018C	LPD1	2	AGGAAATCAGTGGAACCCGC	PM	2015	ATAACGGGACAGAAGCTGCT	PM	492		PM
YFL020C	PAU5	2	TCGGTGGTACGTTCTAGCCT	PM	2425	GGTTGTAGACGATTGTCATC	MM	1427		PM
YFL021W	GAT1	2	TATTCGGAACCAGGTGGACC	MM	6211	GCTTCACTTATCCGCATAGT	MM	3		MM
YFL022C	FRS2	2	GACAGCGAGTAATTTCTTGC	WEAK	0	GCGATCTCGTAATACTCACG	MM	2		Weak
YFL023W	BUD27	2	CCGGTAAGATTTCTCAATAC	PM	4304	CCTGTCACAATCCTAGATAG	PM	170		PM
YFL025C	BST1	2	CAATCGGAGCGAAGGTTACC	WEAK	0	CCTACCTCGGGAGTGATAGT	WEAK	0		Weak
YFL026W	STE2	2	TCTGAGGACTGGGCACTATC	PM	1733	TTGCGACACTGGGTTCTAGC	PM	3064		PM
YFL027C	GYP8	2	TGTCGAGATGTCGGATCATA	PM	433	CTTAGTACATAGTATCCGCC	PM	640		PM
YFL028C	CAF16	2	TCAGCTTACCGAAGTTAGCC	MM	1	ACTTACGCGGGCCATGTAGT	MM	2		MM
YFL029C	CAK1	2	AGACGATAGTTGCATGTGCT	MM	13	CATACGGGCCTAGTCTGGTT	WEAK	0		MM
YFL030W	AGX1	2	GTGGTGTACTCGCGCTACTT	PM	1751	GTGTTCTTACGGCCCGACAA	PM	359		PM
YFL031W	HAC1	2	GCATTGACATGATGGACCCG	PM	10241	GCCTCTGAATGCCCGTGATA	PM	473		PM
YFL032W		2	TGGTCCGTACTCTCTGTCAG	PM	3942	TAATCGTGGTCACAGTCTAC	PM	1252		PM
YFL033C	RIM15	2	ACTTCTGGAGTATCGGATGT	MM	69	CCGCGATTCAAACGATTCAA	WEAK	0		MM
YFL034C-A	RPL22B	2	GCACGTAGTACATTCTCTAG	WEAK	0	ATCCGCGTGTCCATAGTGGT	WEAK	0		Weak
YFL034C-B	MOB2	2	GCGGACTCGATATGTATAAG	MM	4	ATTACGTTGCTCACGCCGGT	WEAK	0		MM
YFL034W		2	TGTTTCCGACTTCGCCGGTA	PM	2146	AATCTCCTGACTGGCAGAC	MM	968		PM
YFL036W	RPO41	2	GACGGCATACGAATCTCCAA	PM	108	GAGCTGCAATCCGCATGAAT	MM	1353		PM
YFL037W	TUB2	2	AAGCTCTAACAACTACGGCG	PM	5911	TCTCTAGTACGGCTGGGACT	PM	225		PM
YFL038C	YPT1	2	TCCGTCCACTCTAGTTATAG	PM	2462	CTCGTACTACAGATTAGACG	PM	173		PM
YFL040W		2	CTACTGGAATATACGACCCA	PM	15428	CTCGCTCGACATCAGGGATA	MM	214		PM
YFL041W	FET5	2	CGGCTATTAAGGTATCAGAC	PM	4744	TCGTAGGGACTGCGCTCATA	PM	374		PM
YFL041W-A		2	CCAGTGGAGTGAATATCATG	MM	4	CTAAGCGAGGTGTGCTAATT	WEAK	0		MM
YFL042C		2	ACGCACTGCTAATGCCATAG	WEAK	0	CAAATACAATGAGGGCTGGT	WEAK	0		Weak
YFL044C	OTU1	2	GTTCTGTCAGCCACTGCGAT	PM	2926	GTAATCAGTTAGCATGGAGC	MM	1084		PM
YFL045C	SEC53	2	TCTCGTCTACGTGCTCTGAG	PM	8130	TAGTATGCCACGCGAGACGA	PM	599		PM
YFL046W	FMP32	2	AGGTCCGCAAATTCTGAGAC	PM	105	CAGGAGTCAAGATAGGCACC	PM	1219		PM
YFL047W	RGD2	2	TATCGAGGTGCAGATCCGCT	MM	2	GATTAGGTCCTCCGCACGTT	WEAK	0		MM
YFL048C	EMP47	2	GGCGCGATACATTATAGTAG	WEAK	0	CCGATGATAAGCTAGTATGC	WEAK	0		Weak
YFL049W	SWP82	2	CTTAGGGCAATATCTTACCC	PM	52	CTTTGTACCTACGATATGGG	PM	676		PM
YFL050C	ALR2	2	GCTAGTCACGAATAGGTTAC	MM	1	CATTCTATGAGGCTAGGAGT	MM	7		MM
YFL051C		2	ATCTTTGAACCGTCTGGAAC	PM	1481	CCTAAGGAACTTTGACAGAC	PM	1742		PM
YFL052W		2	CGGCGACCACCATAGTGAT	PM	3013	GCGACACCGGCACGTTTATT	MM	1		PM
YFL053W	DAK2	2	CTTAACTTGTCTGAATCCCG	PM	3637	CTTTAGAATCCGAGCACATC	MM	1692		PM
YFL054C		2	AGTTGTGTAACCCGGTAGAA	MM	1649	GTCGGAGACGTGCTACTACT	PM	67		PM
YFL055W	AGP3	2	CCGGTCAGTGAAGTTATATC	MM	16	CAATGGCTTCTAATGGTAGG	WEAK	0		MM
YFL057C	AAD16	2	CGTATCCAAGGCTTTGACAA	PM	183	CTAAGGTCAGGGAAGTTTCT	PM	700		PM
YFL058W	THI5	2	GAAGTGACCAGCCCACATGA	PM	12951	GACATGAATTAGGACACTCG	PM	1614		PM
YFL059W	SNZ3	2	TTCCGGTCTACACGCTAGTG	MM	3	AGGATCTACGTCTCTCCATT	MM	34		MM
YFL060C	SNO3	2	TTGGAGTCACGTCCGCATCT	MM	80	GAGCGGGTACTACTTCTGTT	MM	2		MM
YFL062W	COS4	2	ATCACGGGCTGCACTTTAGT	WEAK	0	AGTGATTCCGACGGTCCCTT	MM	1		Weak
YFL064C		1	GCCACGCACGCGAGTTTATA	PM	1968					PM
YFL068W		2	AACACCGTAAACCGGACGTG	PM	2983	CTGCCGTAAGTCTCATGCGA	PM	400		PM
YFR001W	LOC1	2	CGTCATCTACCAGACAAGGA	PM	3164	CTAATGACACGTAGCACATC	MM	2988		PM
YFR002W	NIC96	2	CCTTAGACGCTACTGTATTG	WEAK	0	CCGTTAGCACTCGACGTTTG	WEAK	0		Weak
YFR003C	YPI1	1	TCGGCTCACGTTCCGTAGTA	PM	4730					PM
YFR004W	RPN11	2	ACACACTCAAAGCATTTCGG	PM	7268	ATTCCATAACGGCATTCACG	PM	400		PM
YFR005C	SAD1	2	TCCACGCTCTCGTAGATGAG	PM	2592	CTCGACATACGCGACGATAG	MM	983		PM
YFR006W		2	CCCGTCTCAACGTGTGATAA	PM	9951	AGTGTGCTAACATGGTCGAA	PM	559		PM
YFR007W		2	GCGCCCATATCGTTAGTAGA	PM	7419	CGTACTAATCATGCTACACG	PM	4524		PM
YFR011C		2	AGTTGGAACCCGATGCAAGA	PM	5316	CTGGATGCAAGTTCGGCACA	PM	968		PM
YFR012W		2	GGAGAGGCACCGTTCACATA	PM	212	GTGTATGTAGAGCATTGCCA	MM	15		PM
YFR012W-A		2	CCTTCCAGGCAACTTATGTA	WEAK	0	CTAGGGATACTGACGTTTCT	WEAK	0		Weak
YFR013W	IOC3	2	ACAACTACAAATCCTTGCGG	MM	4573	ATTACTTAACCTTGCTGCCG	PM	1121		PM
YFR014C	CMK1	2	AAGACACAAAGCGGCGCGTT	MM	65	CAGCGTCGAAGAGCTTGCAT	PM	628		PM
YFR015C	GSY1	2	CCCACGACAGATACATGAGT	PM	7100	CCGTGTCGAGCAAGGTCAAT	PM	198		PM
YFR016C		2	GTACTACAGTCTCTGAGCA	PM	317	GAGGGTCGAATATGTCTTAC	PM	202		PM
YFR016C		2	CTAAGGCGCGTGAAGAATTA	PM	1653	GTCAATGTTTCGAGATCGCA	PM	624		PM
YFR017C		2	GCGTTTGGACCATGCCGATA	MM	3831	TCGAGGATAGGCCATGCTCA	PM	319		PM
YFR018C		2	CTTACTGTAGACGAATGGAG	PM	5608	ATAACCGTACTACAACCTGG	PM	1352		PM
YFR020W		2	GCCTCGAATGCCCGGATATA	PM	3699	TCATTGCAGTCCATAGAGCA	PM	1269		PM
YFR021W	ATG18	2	CTTACTGAATCCACCGATGA	PM	3978	CTTTCTGGACACTCCTATGA	PM	173		PM
YFR022W	ROG3	2	ACGCATTTAACCTAACAGCG	MM	3780	GCGATTAGACCACGTACCT	MM	83		MM
YFR024C-A	LSB3	2	CAGAGGCTGGTACATCGACT	WEAK	0	CCAATCCGGTTGCACTTATT	WEAK	0		Weak
YFR025C	HIS2	2	TCGTGGTAGAGCTGCTATCA	PM	1412	CTGTATGAAGGTGCTGTACT	MM	375		PM
YFR026C		2	CCGTCAGTCAAATGTGAGAA	MM	12	AACTACTGTGCAGCGAGGAT	MM	3		MM
YFR027W	ECO1	2	GAAGGCACCTGACCACTTTG	MM	1783	GACAGACTTGGAGAGACATT	PM	938		PM
YFR029W	PTR3	2	CTACTTTGAATCACTACGCG	PM	9560	TATACAGGCTGGACGCGCTA	PM	698		PM
YFR030W	MET10	2	CCGGACATGGAACTAACTAC	MM	1	TACTTGTCAGGGCTACGAGT	MM	5		MM
YFR031C	SMC2	2	AGTTACATCCCATGCGGTCG	MM	18	AAGTCCCTTTCATGCCGTGT	MM	1		MM
YFR032C		2	CTGGAGTGACAGCTAATGAT	MM	1207	GGAGTGCTACGCCATCCTAT	PM	44		PM
YFR032C-A	RPL29	2	ACGACTTGATTCACTGGCTT	WEAK	0	GTGTAGTCCCTAGCCGTCTT	WEAK	0		Weak
YFR032C-B		2	TACTTCACCGCAGGTTCTGG	WEAK	0	CCGGCGGACTTTGTTAAATT	MM	32		Weak
YFR033C	QCR6	2	TCAGTTCGAGTAATATCGGG	MM	1	ACTATTCGGGCGACCGTTGT	MM	2		MM
YFR034C	PHO4	1	CTGCTCAGACCGACTAGAGA	PM	1908					PM
YFR034C	PHO4	2	GCAGTTAATGTTAGATCCCG	MM	4434	GCCCTATGACATGGGACATC	WEAK	0		MM
YFR035C		2	TATAGTCGATTATCCCAGCC	MM	1267	TTAATGCGGTTGAGATCGAC	PM	2115		PM
YFR036W	CDC26	2	CACTGTCTAAGATACACACG	PM	4528	AAGATCCGAAACTACGTTCC	WEAK	0		PM
YFR037C	RSC8	2	TGGCCTATACGCTGTTCGAT	MM	2831	ATGCGGCTAACGCCTCATAA	PM	595		PM
YFR038W	IRC5	2	TGTACCGATTTGGAGCTAGA	PM	4383	AACAACGGAAACGGTGGTCC	PM	1759		PM
YFR039C		2	CCGCGCACTATACATATTGA	MM	31	ATAGATTCGCCTCACTGTCT	MM	25		MM
YFR040W	SAP155	2	GGACAGATGACATTAGGTTC	WEAK	0	GTTACCTACTTCTACACGGT	MM	7		Weak
YFR041C	ERJ5	2	AATCGGTTGTAAGCCTATGG	WEAK	0	AACCACCGTTTCACGTTTGT	WEAK	0		Weak
YFR042W	KEG1	2	GGGCCGATTCTATATGATCT	None	0	CAGACGCGGTGATATTTGTT	None	0		None
YFR042W	KEG1	2	GGGCCGATTCTATATGATCT	None	0	CAGACGCGGTGATATTTGTT	None	0		None
YFR043C	IRC6	2	TTTGCCCAGTCCAGCTTGTG	PM	9214	AGACAGGAACCAACTTCGCT	MM	889		PM
YFR043C	IRC6	2	AGTGCGAGAACATCGTGTAA	PM	4038	ACTGGTGAACACGGTTTACA	PM	2512		PM
YFR044C	DUG1	2	GTCTAGTGACGCAGTTGACT	None	0	ATCGACCCAAGAATAGCTCG	None	0		None
YFR045W		2	CGTTCCAAGCGCCGGATATA	PM	2830	GAGACCGCACCAGGACTTTA	PM	23		PM
YFR046C	CNN1	2	GAGGGACGCATCGCTTTAAT	MM	6	TATCTGGACGGAGCACGCAT	MM	7		MM
YFR047C	BNA6	2	AAGCCGACCTCATACGGTTG	MM	3	AACTCGTTATCAGCCTTCGT	MM	5		MM
YFR048W	RMD8	2	GCGCCCTTACAGGCTTAGAT	PM	1648	TCATAGGACGGGCAGCTCTT	MM	17		PM
YFR049W	YMR31	2	TTATCGCTAGTAGGGATGCA	PM	8069	ACAGAACTAAATCGGGTCCC	PM	891		PM
YFR050C	PRE4	2	AGTCGCCTAACATGCAGTAA	PM	7207	AGTCGTGAAGAACTCATACG	MM	2879		PM
YFR051C	RET2	2	ACATAGGAACACGGAGCCCT	PM	10248	CATCAACGGGCTCGAACGAT	PM	155		PM
YFR053C	HXK1	2	CCGTACACAGACTATATGAC	MM	3	CCTTACGCTAGGTCGAGAGT	MM	32		MM
YFR054C		2	CCAGGATTAAGCATCTATCG	MM	2911	GACCCTCTAATCATATTCGG	PM	1585		PM
YFR055W	IRC7	2	CCGCGTGTACCATATAATAC	PM	6198	TTAAGTTAGTGGAGCGTCTC	PM	1545		PM
YFR056C		2	GGCTCAGTAGCACTCATCAT	PM	6570	GGGTCATCACATGCGGTTAC	PM	2926		PM
YFR057W		2	TTAACTATCTTTAGCGCGGG	PM	38	CCCAGGACACCAGATGAGAT	PM	436		PM
YGL001C	ERG26	2	GGCGATAGACGCGCATCATA	PM	1703	CCGATACTAAGCGTTACGAA	PM	1165		PM
YGL002W	ERP6	2	GCTGGCTGACGACTCTAGTT	MM	1154	GCTTCACTACGCCGAGTTAG	PM	1845		PM
YGL003C	CDH1	2	CTCAGAGACATGACACTCGA	PM	6738	ATCCGGGTAACCGCTCGATA	PM	439		PM
YGL004C	RPN14	2	AGGCGAAATTATTGACACCG	PM	3497	CCAACCATTTGTAATACGCG	MM	1480		PM
YGL005C	COG7	2	TGGCATGACTCTGTAGGACT	PM	1828	ATGCCTATAACCTTCCGAGA	PM	49		PM
YGL006W-A		2	CTTACGTCAGGCGTGGCAAT	MM	5	CCTCCTATGCGATTCGTGGT	MM	4		MM
YGL007C-A		2	GCCACATCTCAACAGAGGGA	WEAK	0	GCTTCACGGCGATCTAGTCT	MM	2		Weak
YGL007W	BRP1	2	CATGCGGGAAGCAGCTATAA	MM	5512	GAAGGGCTAGGAATCTATCA	PM	940		PM
YGL008C	PMA1	2	ATTGTGACAGACACGAAGCC	PM	3070	TCCGTGCAGTGAGCGTCTTA	PM	23		PM
YGL010W		2	ACCGGGACCAGAGATACTTC	MM	5	CTCATTAACGAGGCGGAAAG	WEAK	0		MM
YGL011C	SCL1	2	GAGGCTCTTCCAGTCTATCT	WEAK	0	ATTGGCATCGCGCCGAATTT	MM	1		Weak
YGL012W	ERG4	2	CTTACGTCAGATACCGTCAG	PM	10451	ATAACCGGATATAACTCGGC	MM	2021		PM
YGL015C		2	CCGATATGGAAAGCTAGGCA	MM	3	CCGTCGAGACAATAATGGCA	MM	3		MM
YGL016W	KAP122	2	GTACATTTACTCAGCTCACG	PM	5123	TGTAAACATATACACTGCGG	MM	1186		PM
YGL017W	ATE1	2	CGCCTCGTTAAGAACAAGTA	MM	5	GACCCTACGCGATGAGTTCT	WEAK	0		MM
YGL018C	JAC1	2	GGCAATCTGTTCACGACCAA	MM	3588	TCTTTCCCACTTGACTGAA	PM	803		PM
YGL021W	ALK1	2	CTCACAGACTCCAGGGAAGT	PM	1492	CTATGTTACCATACGAGAC	MM	1495		PM
YGL022W	STT3	2	ATTTGTCGCCTCAGGTCGCT	MM	1	AATGGAGCCTGAGATCCGTT	MM	10		MM
YGL023C	PIB2	2	TTTCTAGCGTGCGCGATCCT	PM	1689	CCAGCGTCAAGCATGTCAGA	MM	19		PM
YGL025C	PGD1	2	AGTTCGTCAACATCGCCAGA	PM	5602	ATGAGTAACGAATGATCGCG	PM	1293		PM
YGL027C	CWH41	2	CCGCTTGCAGCAGACGATAT	PM	8865	CCTGGGAGACCACCATAGAT	MM	103		PM
YGL028C	SCW11	2	ATACGTCGAACCATCTTACG	PM	10386	TATAATATCGTCTACGGCCC	MM	1450		PM
YGL029W	CGR1	2	ATTTGCGAGGCTCACCTGCT	WEAK	0	GAACGGTCTCGACTTCGGTT	MM	1		Weak
YGL030W	RPL30	2	GCCGCCGTAATGCCGATTTA	PM	829	TCAGGTCCACGGATTGCATA	PM	408		PM
YGL032C	AGA2	2	CATGGTTACGAATATGCAGC	MM	1	CGACATATCGAACATGCGAC	MM	1		MM
YGL034C		2	CTCATCATAATCAGCGGACA	PM	6461	GATCCCAAGTGTCTGACGCA	PM	929		PM
YGL036W		2	CCTCTAAGATCATGGGACAG	WEAK	0	AATACTGTGGTACACGCGGT	WEAK	0		Weak
YGL037C	PNC1	2	AGCTGTAAATGTATGACCCG	PM	3903	TAGCTCTTACGTCTCATCGA	MM	372		PM
YGL038C	OCH1	2	GAGGGTTGACGACCTTACTA	PM	7392	GAGTATAGCGAGAGCTTCAT	PM	200		PM
YGL039W		2	TACCGCGCCACGTTGAGTAT	PM	752	CTACTAGACCGACGGAGATA	MM	115		PM
YGL040C	HEM2	2	GTGGCATACTATCGGCACCT	MM	1294	GTGTGCAGAGGTATCTATCC	PM	1163		PM
YGL042C		2	GTGGTGACGCTATCGTTACT	MM	1135	GCGCGTCTAATCGCTTCGTA	MM	253		MM
YGL043W	DST1	2	ATACTGTCCCAACGCGGGTA	WEAK	0	AGGGTACTCCGACTCTTTCT	WEAK	0		Weak
YGL044C	RNA15	2	GGGATAATTCTATTCACCGC	PM	1059	GGTCACCACTCAGCGATGTA	PM	81		PM
YGL045W	RIM8	2	TGTGGATCAGGCGTCCCATT	PM	2391	TGCCCGATAGCCTCATTGGA	PM	180		PM
YGL047W	ALG13	2	CCACTATCAAGATTTGCAGC	PM	1504	TATAAATACGTTTGCCCGCC	MM	41		PM
YGL048C	RPT6	2	GTTGATGCAGATCGCGTATC	PM	2023	GTTGTAGCAGACTGTAGTAC	PM	4798		PM
YGL049C	TIF4632	2	ACTTTAATAAGACACGGCCC	MM	4177	ATGCTGGAACCTGCGGTAAC	PM	2056		PM
YGL050W	TYW3	2	GTCTTATACTGATACCTGC	MM	4657	CTAACCCGTCTCAGAGGAGT	PM	547		PM
YGL051W	MST27	2	CTTAGAGCTAGAGAGTTCTG	MM	4	CGGGATTTCATGCTGCCATT	WEAK	0		MM
YGL053W	PRM8	2	TAGGCCGACGCCGTAGTTTA	PM	398	TCTCCGCTACGGCTGTGTAA	PM	717		PM
YGL054C	ERV14	2	TTCATTAGATTCGTCGCGCA	PM	2375	ACCCTATGAAAGTAAGCTCC	MM	1024		PM
YGL055W	OLE1	2	GCTGTGCTACGACGTTGACA	PM	739	GCTTCGCCACAGTTACGTGT	MM	15		PM
YGL056C	SDS23	2	ACGCTTCCAAACTGTCTGAA	MM	2655	CCATGAGCAAGCGCGACTAA	MM	637		MM
YGL057C		2	GGCTTGGACGCATTGATAAC	MM	3593	GGTAATGGGCTCGACTTAT	PM	356		PM
YGL058W	RAD6	2	AGTTTCCAAGAAGAGACGGT	PM	2422	ATGCAAGAAGACTATCGCCC	MM	523		PM
YGL059W		2	AGACCGCATCCATTGGTACG	WEAK	0	ACGCCAGATTGCATTAAGGG	MM	1		Weak
YGL060W	YBP2	2	CGCAGCGACAGCACATGATA	None	0	ATGTCTGTAACGCTCCTACG	None	0		None
YGL061C	DUO1	2	TATGTGGACTGGAGATTTC	PM	1548	TTAGAGGTGAGCTTGTCTCC	PM	1136		PM
YGL062W	PYC1	2	AGGCTAAGAACGCACACTCG	PM	16794	ACGTAAAGACGCATACCCGG	MM	4217		PM
YGL063W	PUS2	2	GACTACTAGCCATCGGACTG	MM	1	TTGGCGACTCGTGCGACATT	MM	1		MM
YGL064C	MRH4	2	TTTGACGGGCGACTTCCTGT	WEAK	0	CTTACTGTGAGGTCAGGCTT	WEAK	0		Weak
YGL065C	ALG2	2	ACAAAGAGAACGGCCCTCGT	PM	2528	CAGTCTTGACCAACAACGAT	PM	955		PM
YGL066W	SGF73	2	GAATGCCTTCTCACTACTGT	WEAK	0	TCTGTACGGCTAGGTCGCTT	MM	4		Weak
YGL067W	NPY1	2	GCTGTACCCTCGACGTAGTA	MM	16	GCTTCAGTACATCTGCATAC	PM	1629		PM
YGL068W	MNP1	2	ACTATACCTAGAGGGACGCG	WEAK	0	ATTGGGCATGGACGTTACCT	WEAK	0		Weak
YGL070C	RPB9	2	GGCGTACTAGGACTACAGAA	MM	2391	GGGCTTGACGAACAAAGACT	MM	1079		MM
YGL072C		2	ATCGAACTAACGTACATGCC	PM	5942	ATCGCCTAACCTAGATACAG	PM	806		PM
YGL073W	HSF1	2	CTGAGGAAGTTGCATGAAAC	WEAK	0	TGGTTATCAGATTTAGGCGC	MM	5		Weak
YGL075C	MPS2	2	AGTCCTGAAGAACTACAGTC	PM	2805	ATCGAAGAACTAGAGCTGCC	MM	978		PM
YGL076C	RPL7A	2	CTACATATAATTCGAGGGCC	MM	2089	GGAGCTATACATGCCTATCC	PM	2464		PM
YGL077C	HNM1	2	CGTAATACCACACATCTTGG	MM	2412	GTAGCAGGAGAGCTTTCCAC	PM	538		PM
YGL078C	DBP3	2	AGTGGCTAACCATTCCAGAA	PM	2863	ACTGGCTCAAATATCGAGAC	MM	1086		PM
YGL079W		2	CCATTCTAAGCAGTGCGAAG	PM	2921	GAGTTATAATGCGATCAAG	PM	2038		PM
YGL080W	FMP37	2	TTACTTTGATATGCGGAGCG	PM	294	CCTGACCCAGACGATGGAAT	MM	423		PM
YGL081W		2	GATTTGTTACAGGCTAGGCA	PM	10643	GCAGGCGGACCTACTATACT	MM	763		PM
YGL082W		2	CAAATAGTGAGGACAGTTC	MM	2143	GCAGGGCTACGCAATTTGAC	PM	2114		PM
YGL085W		2	TAGCCGCACGGATGCCTATA	PM	2444	TCGTGCTCACTAGGGTGCAA	PM	629		PM
YGL086W	MAD1	2	ATACTACTCCGAGGCATGGG	WEAK	0	ACATCAGTGGTCACGGTTGT	WEAK	0		Weak
YGL087C	MMS2	2	AGTTTAGCCACATTCTTCGC	WEAK	0	TTGGATGTGACCCTACCCGT	WEAK	0		Weak
YGL087C	MMS2	2	GGGAGGTTACCGATTCCACT	PM	1364	TCTCGCCAGCGCATGGTATT	WEAK	0		PM
YGL090W	LIF1	2	ACTAAATGAACACTCCCTGG	PM	1775	CAATAAGACATAGGCCGCCG	PM	115		PM
YGL091C	NBP35	2	GGCCACTCATAAGTAATACC	WEAK	0	CGGGTACTCTTACTCATAGT	WEAK	0		Weak
YGL092W	NUP145	2	CAACCCATTGTGTGGAAGCG	WEAK	0	TACGGAGGCCGATTACCTGT	WEAK	0		Weak
YGL093W	SPC105	2	AGGCAGATCCCATTCAGACG	WEAK	0	GACGACGCTTTCATTCATGT	WEAK	0		Weak
YGL094C	PAN2	2	CCGGAAGAGGTGCATACATA	MM	1160	CCTGGTCGAGAACAGAAACG	PM	207		PM
YGL095C	VPS45	2	ATTAGATCAACTACCGCACG	MM	1921	TGTAGCCGAGTCGCCGTTAA	MM	279		MM
YGL096W	TOS8	2	TAGAGGTACTGATAGGACTC	PM	1621	CGAAGCTCACGTAAGTCAAG	MM	515		PM
YGL097W	SRM1	2	CTGTCCACAATTCTATCAGG	PM	4251	CTTGCCTAATATGGGCTACT	MM	49		PM
YGL098W	USE1	2	CTCCTATAATACGATGTCGG	PM	2538	ACTTTCTAACAGAGCAGACC	MM	1648		PM
YGL100W	SEH1	2	ATCCCGAACGATCTCTAAGA	PM	3439	AGGACTAGAACCATGAGTGC	MM	460		PM
YGL101W		2	TAAGATACTTTAGGACCCGC	MM	1364	TGTAATACCTGTTATCCCGC	MM	1176		MM
YGL103W	RPL28	2	AGCAAAGCAACAGTCCGTCG	PM	3261	GGCGCCGGACATCAAATATA	MM	41		PM
YGL104C	VPS73	2	GGCTCCCACGGAACAGAATA	MM	1	CTGAGCTGTCGAGATTGTCT	WEAK	0		MM
YGL105W	ARC1	2	AAGACCTAACAAGTGTGCCG	PM	66	GTACGCCGAGACTATCGTCA	PM	481		PM
YGL106W	MLC1	2	AAACACTTGGTCAACATGCC	WEAK	0	GTGCTCACCATAAGTATTCC	WEAK	0		Weak
YGL106W	MLC1	2	AAGCGATTCGTTCACAGGTT	WEAK	0	ACGCTACGGTGTCCGAAGTT	MM	17		Weak
YGL107C	RMD9	2	GGTTTGGGACCCTCGACTAT	PM	89	TGCATGTCATATCGGAGGCT	PM	590		PM
YGL108C		2	CACCTGTTTCGAGGATTGGT	WEAK	0	TACGGTCGGTCATTCCGCTT	MM	13		Weak
YGL110C	CUE3	2	GTGACCAGCGGCACGTATAT	PM	866	GTGATGTCAGAGTAGACTTC	MM	1267		PM
YGL112C	TAF6	2	CGAGTGAATATAAGTGCCC	MM	1196	GATATGCGAAGTTTAGGTCC	MM	4767		MM
YGL113W	SLD3	2	TCCTAGTAACGAGCCGTAAG	MM	3	CTTTAAGGTAGATGTCCGGT	WEAK	0		MM
YGL115W	SNF4	2	GCCTACTACCAAGTCAAGGA	MM	3	TCACGACCTTTATGCAGTCT	MM	2		MM
YGL115W	SNF4	2	CGTGGGACACAGTCGACCAT	None	0	CCAGTCACAATAGTGTACCA	None	0		None
YGL116W	CDC20	2	CTACTAGGAATCAGACTCAC	None	0	ATTGACTCACAAGATGCACG	None	0		None
YGL117W		2	GGGAGTCTCTAACGACCTTC	WEAK	0	CTTATTCCTGATAGGGAGGT	MM	2		Weak
YGL119W	ABC1	2	GAAGACCGTCACCGAGACTA	PM	6506	CCTAGTCTAACTTATCGGAC	PM	6145		PM
YGL120C	PRP43	2	TAGTAGACTGGAGCTTACCT	MM	13	ACGCGGATGTTGTAGAACTT	MM	3		MM
YGL121C	GPG1	2	AGACAGAGGCAACTTGTGTA	WEAK	0	CGCCCGGACATATAAGGAAC	MM	3		Weak
YGL122C	NAB2	2	AGGATTTCAACCCGACGAC	MM	1479	CACACTTTAATACAGAGGCC	PM	1462		PM
YGL123W	RPS2	2	GGCTATTACCGAGTAGGACT	PM	4998	GGGTATTCACAGTATCGAGC	PM	1423		PM
YGL124C	MON1	2	AGCATGACACCAGTTAGCGC	WEAK	0	ATTGCGGCTGTCCATACCGT	MM	7		Weak
YGL125W	MET13	2	AGAGATAGTCTAACACCGCC	MM	4	ACCCTTGGGCTCAGTGTAGT	WEAK	0		MM
YGL126W	SCS3	2	GATGTTATAGCTCCCACCAA	PM	2824	GCACTGAGAGCGATCGTAAT	PM	65		PM
YGL127C	SOH1	2	ACGCGCCGAAAGGGTTACAA	PM	1255	CCATCTGTAAGCAGTCTCAA	PM	618		PM
YGL128C	CWC23	2	ACTTGCGAACAGACGTACAC	PM	32402	GGCGTAGTACATCGTCCACT	PM	244		PM
YGL131C	SNT2	2	TTCATCTACGTTCTGGAGCA	MM	2932	ACCCGATAAAGTTAATCGC	PM	2164		PM
YGL133W	ITC1	2	CCCGAAATGTTGTGACAGCA	MM	4434	CCGTTGACACAGGGACCATT	MM	628		MM
YGL134W	PCL10	2	AATGGCTCGTCATCCGCTGT	MM	12	CCGCTCAGCTAATATGATTC	WEAK	0		MM
YGL135W	RPL1B	2	AGATACGGAAATGGACGTTC	PM	2899	GACATCGACGACAGGCCATA	PM	586		PM
YGL136C	MRM2	2	CCACAGTCAATACAGCTAGG	PM	4223	CTCCTCTTAATTGTCAGACG	PM	3249		PM
YGL137W	SEC27	2	ACCTTAATAAACGCCATCGG	MM	6415	CAACTGCCACACGAATAGGG	MM	3998		MM
YGL141W	HUL5	2	GAAGGGTGCGTAACTTAAAC	PM	1506	GGTTGTTCAGACTGCATCAC	PM	2043		PM
YGL142C	GPI10	2	ATTCACTGCGTCCAGAGGCT	WEAK	0	GGTTATATGATACCGGCGTT	WEAK	0		Weak
YGL143C	MRF1	2	CGTTCCAGAATCATATACCG	PM	3682	GCACCCTGACATATCGTTAG	MM	1098		PM
YGL144C	ROG1	2	AATCTCCAACAAGACTTCGG	PM	5271	ATCTAAATCTTATGCCCGCG	PM	381		PM
YGL146C		2	ACGCTAACACGTCTACAAGG	PM	6950	GTGTAGATAGATCGCGCTCC	PM	484		PM
YGL147C	RPL9A	2	CATGGGAGAAGATTTAGTCC	PM	4796	TAAATGAGTTAGAGGCCCAC	MM	499		PM
YGL148W	ARO2	2	GTGTAATCCTTGCAGATCGA	PM	1041	GTTAATCGCTCAGCAGCATT	MM	235		PM
YGL149W		2	GGTGCCCTAATTTCGCGCTA	PM	940	TGCATCTTACTTCTAGGCCA	PM	271		PM
YGL150C	INO80	2	ATGAGCCTAACCTCTCTAGT	PM	713	ACTATCGGAAATCACTACCG	MM	1226		PM
YGL151W	NUT1	2	TGTCTGTGAGCGGCCTCTTA	PM	16464	AAGCGTAGAAACTGGAGCCC	PM	4140		PM
YGL154C	LYS5	2	GTATTATGAGAGCGAGCTTC	PM	8298	GTCACCTGAGCGCACTGTTA	PM	521		PM
YGL155W	CDC43	2	CCGAGAACGCTTTCCAAGGA	PM	1454	CCTATACAATGGTCACCGAA	PM	709		PM
YGL156W	AMS1	2	GGCACTCATATAATCGCATC	None	0	CCTTATGGGTCAGTATGCGT	None	0		None
YGL156W	AMS1	2	GGCACTCATATAATCGCATC	None	0	CCTTATGGGTCAGTATGCGT	None	0		None
YGL157W		2	GGACTCATAGCACTCTGATT	PM	3128	TCCTGCTCAGCGTATAGATT	PM	288		PM
YGL158W	RCK1	2	CCCTCAGAACTCGTAGTAAA	PM	5125	ACATTTATACACATCGGCGC	PM	1095		PM
YGL159W		2	GGTGATGTACGCTGCACTAT	PM	4291	GGTTCCTGACATCTTAGCAG	MM	2446		PM
YGL160W		2	ATCAGGTCAACTAATCACCG	MM	4665	GTGGGCCGACGTATCTTACT	MM	424		MM
YGL161C	YIP5	2	CGTGTTAATCTAGTATCCCG	PM	2908	GTATTTCTAGGCACGCAGTC	PM	460		PM
YGL162W	SUT1	2	CATAATAAGCATGAGCCCGG	PM	593	CCACGTCTACCAGAAGGAGT	PM	570		PM
YGL163C	RAD54	2	CTATACATGGAGCTAAGACG	MM	49	TCGACCTGTGCCAGTCATGT	WEAK	0		MM
YGL163C	RAD54	2	TATGCGGCACGGCTGACTTA	PM	24520	TGAAGAGCGTGCATCCTAA	PM	743		PM
YGL164C	YRB30	2	AGTGCTCTCAGTTCTCCAGT	MM	1	AGTAGCGCCAGCCTAACATG	MM	29		MM
YGL166W	CUP2	2	CGTGTGAAGGGCCACCAATA	MM	5125	GTATTTCGACTTAGAGTGCC	PM	3854		PM
YGL168W	HUR1	2	CCGCACACCAGAATGATTTA	MM	8	TTATGCGAACCACTGGGCAC	WEAK	0		MM
YGL168W	HUR1	2	ACTTCATAGGTGGGAATGCT	MM	1	ACTTCTGGATGACTGAGGTT	MM	5		MM
YGL169W	SUA5	2	TAAATCTACGGTCATGGGCT	WEAK	0	TATCGGTACTGAGAGTCGTT	MM	2		Weak
YGL170C	SPO74	2	ATATAATTCACGACACCGCG	PM	2710	GGTTAGGCACAGCGTCTACT	PM	575		PM
YGL171W	ROK1	2	GCGCTTACCATAGATATACG	MM	11	CCCTGAGTAGTGATAGATGT	MM	19		MM
YGL172W	NUP49	2	AAGCTCCGAAACGGCACAGT	MM	1627	CAGGCACCAAGTAGCACAGT	PM	544		PM
YGL173C	KEM1	2	AATTGCTAGGCAGTCAGTTG	WEAK	0	GAGCGATTGGTCATGTCATT	WEAK	0		Weak
YGL174W	BUD13	2	TAGCGTCTAGCCGTACTCGT	MM	7	GACGCATGACATATTCCTAC	PM	401		PM
YGL175C	SAE2	2	AAGTCCCGTGCATTTGTCCT	WEAK	0	CTGACCCTATGGTATCACTT	WEAK	0		Weak
YGL176C		2	CTAAGGTGGTAGAATCTTCC	WEAK	0	TATAAGATCCTCGAACACGC	MM	2		Weak
YGL179C	TOS3	2	GAGCTTACAGGCGCAGATAC	PM	55	CGATGATAATAGAGTAGCCG	PM	4727		PM
YGL180W	ATG1	2	ATTGTCATCCGACGCGGTCT	MM	9	AGGGTTCACTGTGCCACCTT	MM	0		MM
YGL181W	GTS1	2	ACCGTGTAACAGAAATGTCG	PM	8399	CAGTTGATAAGATCGTCACC	PM	1838		PM
YGL183C	MND1	2	GCCGCTCTAGGAAGACAAAC	WEAK	0	GTACGAGCAGTTGTTACAGT	WEAK	0		Weak
YGL184C	STR3	2	TTATCTCGGGTCACAGGGCT	MM	4	CAATGATGAGGCTCGGACTT	MM	10		MM
YGL187C	COX4	2	AAGCTCGATGAACTTCGCGC	WEAK	0	ATTATTGGCGGACGTACCGT	MM	2		Weak
YGL188C-A		2	CGCTGGACACCACTGTGATA	None	0	CTCTCCGGCAGCGATATGTA	None	0		None
YGL190C	CDC55	2	GCATCCGTAATGGACATGAA	PM	2199	GCCGCTGCAATATAAACACG	MM	573		PM
YGL191W	COX13	2	CTTATTTGAAGTTCGCGGAC	PM	4191	GGTATGAATTGTCGGACTCC	PM	786		PM
YGL192W	IME4	2	TCGTTCGCACGCTTGACTAA	PM	2969	GACGACACGGCAGTAGAATT	PM	337		PM
YGL194C	HOS2	2	AGCTCCAAATCTTAGACACG	PM	6549	ATAACATGATATACCGCCGC	PM	843		PM
YGL196W		2	ATAGAGCGAACGATAGTTGC	PM	731	GCCTATTTACCGACGAGCGA	PM	103		PM
YGL197W	MDS3	2	TTGGTGCCAGCTCCCTTAGT	PM	1700	TTGGAGCGATGGTTCCTCAA	PM	1430		PM
YGL198W	YIP4	2	TTCGTCACGGGCAGATTGCT	MM	14	AATCGAGTCTGACGTTGGTT	MM	2		MM
YGL200C	EMP24	2	AGATAGGTGCCTTCCACTCT	WEAK	0	AGGATGCGCTTGCACCATTT	MM	4		Weak
YGL202W	ARO8	2	GTATTAGACTCGATCCGACG	PM	1048	GTCACATACTTCACCGTAGG	PM	1654		PM
YGL204C		2	CGACATACATCACAATTCGG	PM	3450	GACAACCTTTCTGACAGTAG	PM	121		PM
YGL205W	POX1	2	GTGTGACATGCTGCTAGAAC	PM	4524	GCGTCGTAATAGTGGTTATC	PM	2252		PM
YGL206C	CHC1	2	GTTAGACGGATCACTTCTTG	MM	2	GCGATACCGCTCTGGTCATT	MM	27		MM
YGL207W	SPT16	2	AGTAAGGCAACCCACGCAGT	PM	6493	ATCCTCAACGATTCAGAACG	PM	1172		PM
YGL208W	SIP2	2	GACCGATGACGACCTAATCA	MM	1336	TTACGAGTCGGACGTTCCTA	PM	122		PM
YGL209W	MIG2	2	TACACGGGCCTAATTGTGGC	MM	1	CGACCTTATTCAGATTCCGT	WEAK	0		MM
YGL210W	YPT32	2	GCAAATGTTTCCACAGCAAC	PM	10196	GCAGGTACACTGACCGACTA	PM	579		PM
YGL212W	VAM7	2	ATTGGAGCCCTCACGCATTG	WEAK	0	AGCGCCTAGCTTCTATCATT	MM	5		Weak
YGL213C	SKI8	2	GGGATCATACGACTTGCAGC	MM	1788	GGTCAGCACTATCCCGATGT	PM	277		PM
YGL216W	KIP3	2	CAGCATGAACTATGTACGAC	PM	8994	AGGTAATGAACGAGATCGCC	PM	2541		PM
YGL219C	MDM34	2	ACTTCTGATGCAGGGTTGAT	MM	1	GGGCGCTTACCTTCACTATT	MM	1		MM
YGL220W		2	ATAGATTGAACGAGCTGACC	WEAK	0	TCGGTACTGCTCCAGCGTTA	WEAK	0		Weak
YGL221C	NIF3	2	CTCCAACGTGCCTGAGAGAT	PM	6501	CTGCTCCAATATGTAGACCA	PM	232		PM
YGL222C	EDC1	2	GTCGCGTGACCTAGTTACCT	PM	3251	GTCTCTTACAGCGCCAGGT	MM	395		PM
YGL223C	COG1	2	TTAGGTGGATAGCTCGTCAT	PM	2502	CAGTGACTAAGATGCCCACA	MM	779		PM
YGL224C	SDT1	2	AGTTGCACATCCAAGCACAT	PM	8024	ATGATCCCAAGACAAGTCCG	MM	203		PM
YGL225W	VRG4	2	GACCACACTTCACTAGAGTA	PM	5521	ACTGTAATAACCAAGCCTCG	MM	667		PM
YGL226C-A	OST5	2	CGGTCAGTAAGGTGCATATA	PM	3467	TCGTGCTACTGCCACTGTAT	PM	868		PM
YGL226W		2	GCTTGTAGACAGTGTTACGC	PM	8472	CGTGGTGTACGCACTACGTT	PM	445		PM
YGL226W		2	GTAATGAGGATGACTGACTC	PM	3712	CACTACAACGTGCTACAGAG	MM	1676		PM
YGL228W	SHE10	2	GCCCGAGTCTTACAGTTAAT	WEAK	0	GGCATAGCTTTAGACAGCAT	MM	27		Weak
YGL229C	SAP4	2	GGACCGTCATCTCTATCAAT	WEAK	0	TGGTGACCCTTGCCACGATT	MM	11		Weak
YGL230C		2	CGAGAGTAATCAATCATCCG	MM	6	GACCAGATCATCACATATCG	PM	25		PM
YGL230C		2	CAACCGTGTCGAACGTAACG	PM	12573	TCGAATGTCGTGCATAGGTA	PM	89		PM
YGL231C		2	TGGTTAGTAGCGTCGCATCT	PM	6297	GGCACGCTACGCACTTGTAT	MM	618		PM
YGL231C		2	GCCACGACCTCGATGATAGT	PM	4874	GCGAATCTGTCGGACGCAAT	PM	268		PM
YGL232W	TAN1	2	CTTACGTGAATCGAAGTTCC	PM	3965	CTTTCTACAGCCGAGCAGAT	MM	47		PM
YGL233W	SEC15	2	ACGCCGTAACACGTACATAG	PM	7944	GCGCACCTACGACGGTTATA	MM	436		PM
YGL234W	ADE5,7	2	GGCGATGTACGTCGAATCTT	PM	793	CCGATAGAATAGAGAGCCT	MM	299		PM
YGL235W		2	ACGTAGTAACAGCACAGCCT	PM	6485	TCTGTGAGACGTGCGTTACT	PM	1164		PM
YGL237C	HAP2	2	CTTCCATCACATGACGGAGG	PM	5532	GAAATCGTGGGACAGTACCC	PM	831		PM
YGL238W	CSE1	2	TTGACTGAGCCACGATGTCG	WEAK	0	AGTTGTCTCCGACTCCGTGT	MM	3		Weak
YGL239C		2	CTTCAGGACACTCAGCTAGA	MM	221	ATTTCAGTAACTCGCGGACA	PM	465		PM
YGL240W	DOC1	2	GACGTGTGACCCGAGTCTAT	PM	327	CGACTCGCAAGGACGTGATA	PM	138		PM
YGL241W	KAP114	2	CTCGTATAATATGAGACGCG	PM	4975	CAACGCTTCTACAACTGAGT	PM	1078		PM
YGL242C		2	GAACAGTCCGACACGCGATT	PM	785	CCGCAGAAAATCACTTCGG	PM	969		PM
YGL243W	TAD1	2	TATATCGTAGTCCAGAGGTG	MM	1	AACCAGTAGCTCCGGGCATT	MM	1		MM
YGL244W	RTF1	2	CCCGTCGGTCGATGCTATTT	MM	3	CCGGGTATGTTACTAGAGTT	MM	3		MM
YGL245W	GUS1	2	GTGACCTATGCCGACCTTGT	PM	1991	GTGAGTTACGTCATGTAGC	MM	342		PM
YGL246C	RAI1	2	CATTGTGAACTCTACGTCAG	PM	7433	CCACTCCTACAGAGAGAGAG	PM	1155		PM
YGL248W	PDE1	2	CTTCCGACACCTTGTATAGG	PM	5060	GAAATGGCGGAGAATCTACT	MM	183		PM
YGL250W	RMR1	2	ACGTGCTGAAAGTGCGTACA	MM	17039	AATAGTATAAAGTCGCGCCC	PM	2228		PM
YGL251C	HFM1	2	ACGGAGCTAAAGTCCTACAC	PM	5620	AGGATTGAACATATCGACCG	PM	2178		PM
YGL252C	RTG2	2	GATGTGACCATGAGCGACTA	MM	6173	CCGCAGGTACGACACGATAT	PM	449		PM
YGL253W	HXK2	2	ATACTACCAACGAGTCACGG	PM	14377	GTAGTGGTACGTCGATATTC	MM	1348		PM
YGL254W	FZF1	2	CTGTCATCACCATATCGAGG	PM	3913	CTTGCAGGACCAGGCACTTA	PM	162		PM
YGL255W	ZRT1	2	TCTCGGCGACGGTGTTCTAT	PM	2382	GTGTGGAGATATGCTACTCT	MM	107		PM
YGL256W	ADH4	2	TGTATTCACTCCTTCTGGGA	MM	5071	AATAGTTGAACGGACCTCCC	MM	635		MM
YGL257C	MNT2	2	ATATGTACCAAGGAAGCGGC	PM	1216	CATTGACGAAGCATAGTTCC	PM	326		PM
YGL258W	VEL1	2	CATACGAACTGCACAGACGG	PM	9472	AGTAGTAACCATTAAGCCGC	MM	1932		PM
YGL258W-A		2	CCGCTGATACACATCTAGGG	PM	11577	CTTAGTTCAATGCACGCACG	MM	3911		PM
YGL259W	YPS5	2	AAACGCGAAACAGCCTCGGT	PM	87	CACAGGCTAAGACAGGAGCT	PM	849		PM
YGL262W		2	GCGTAGGTAGCACGTATTAC	PM	4352	GACGTTGTACCGGCGACTAT	MM	473		PM
YGL263W	COS12	2	GGCTTTGCAGCTAATGGTTC	MM	950	GGTACATCGTGCAGCGAATT	PM	375		PM
YGR001C	AML1	2	CGGTCGTAAGATTGTGTACT	MM	5443	TTGTTGAGATAGTCGGCTAC	MM	2300		MM
YGR002C	SWC4	1	TTATCGGACTTCTCGTCAGC	PM	4022					PM
YGR003W	CUL3	2	CCGTACCCAAGGCGAGTATA	PM	1296	GAGCATAGAATGTACTGCAC	MM	2185		PM
YGR004W	PEX31	2	TTATCGAGCTATGGCCCTCA	PM	1741	ACGGTCAAATAATTGCACCC	MM	1038		PM
YGR005C	TFG2	2	CTCATTCAATCCACGTTGGG	PM	4000	CTTGGCCCATCCAGAGGTAT	PM	96		PM
YGR006W	PRP18	2	CAAGCTAGAGGAGTTGACAT	MM	2	ATGCGATACGGTTAGCGATT	MM	32		MM
YGR007W	MUQ1	2	GAAGGCCCGTACACTCTATA	PM	1413	GGCCTCTTACGATATAGACG	PM	2219		PM
YGR008C	STF2	2	GGCCATATACGAGATGTAGA	PM	8172	CGCGGTATAGCACTACAGAC	PM	3461		PM
YGR008C	STF2	2	CGTCTATGACAATGGCCTAC	PM	6986	CATGATGTAAGCACGCTACC	PM	989		PM
YGR009C	SEC9	2	CATTGTCCAAGCAGGGAGAA	PM	6307	TTGGTGGGATCGTTCCTCCA	PM	235		PM
YGR010W	NMA2	2	AATTAGTTCGACGCGCCGCT	MM	2	TCGGCTAGTATGGTAGACTT	MM	7		MM
YGR011W		2	TTCCGCGTAGAGGTAATAGA	PM	3637	GGTTTAGACGCGATAGTAAC	PM	1777		PM
YGR012W		2	TTCGCTAGACTGGTTAGGAA	PM	3646	ACGGCTTGAAAGGGACATAC	MM	2089		PM
YGR013W	SNU71	2	TGCCTTATAGGATGCGAGTC	PM	5904	AAATACTCAAACGCTGGCCG	PM	643		PM
YGR014W	MSB2	2	TGGCGGCAGCGTTTACTCTA	PM	1777	TTTCAGGAGCTGTCGCGTA	PM	772		PM
YGR015C		2	GTATCGTGACCGGACGTACT	MM	1113	GAGGGATCAATCGTGACTAC	PM	1765		PM
YGR016W		2	TGTTCGCCAGCGTCCAGTAT	PM	3020	CACTGGCGACACCAATGAGA	PM	290		PM
YGR017W		2	TACGCTTACGGACTGTCGGT	MM	1	ATTCGCTGACGTAGGAGCTT	MM	26		MM
YGR019W	UGA1	2	TTGAGACCGGGCGTTCCATT	PM	326	TTCGGGCCACTGATCTTTAA	PM	338		PM
YGR020C	VMA7	2	GATGGCACCCTTGCATTGCT	MM	3	AGCAGGCTTGTCACTTGGTT	WEAK	0		MM
YGR021W		2	TTCTAGCCGTCTGCAGTATG	PM	4536	CTCCGGGAATCAGAGCACTT	WEAK	0		PM
YGR022C		2	TGATGTGCAGTTAGATGTCC	PM	4450	AAAGCTAAACAGTGCTCCCG	PM	315		PM
YGR024C	THG1	2	ACTTACGTCAAGACAACTCG	PM	6782	GGCCGTCGAGCAGTTCTATA	PM	117		PM
YGR024C	THG1	2	GCGTGATAAGTTCTCTACAG	MM	2444	CGTCAAGTATCTCACACGAG	PM	1150		PM
YGR025W		2	CTTCCTGTACCCTGGAGGTT	PM	3528	GAAATTCTATGACCAGCTCC	MM	4		PM
YGR026W		2	AGAATATAAGACCGCTGCCG	PM	2856	GGGCTGTGACTAGACTCTCA	MM	536		PM
YGR027C	RPS25A	2	AGATTAGAACATGATCGCCG	PM	4121	GGCATCACCGATCCAGATTA	MM	503		PM
YGR027C	RPS25A	2	ACGACGGTGTAGCATCTAAT	MM	7	ATAGGGAGCGCATCTGCCAT	MM	10		MM
YGR028W	MSP1	2	AGGTTGAGACACACACATCG	PM	28459	ACGTTGTGAAAGGTGTCATC	MM	2507		PM
YGR028W	MSP1	2	CGCACGCTACAGACTATTAT	PM	1014	ATGTCCGCAACCGTCTTAGA	MM	12		PM
YGR029W	ERV1	2	CTTACCGTAGACAGAAACCG	PM	2188	CTTTCATTACCGACCAGTAG	PM	840		PM
YGR030C	POP6	2	GCTACCCGCAGACGGTTATT	PM	4034	GCTTACCATTTATCACGCAG	PM	881		PM
YGR031W		2	GGGACTTACGCATGAGCACT	None	0	GGTAGTCACCCGAGCTGTTA	None	0		None
YGR031W		2	GGGACTTACGCATGAGCACT	None	0	GGTAGTCACCCGAGCTGTTA	None	0		None
YGR033C	TIM21	2	CTAGAAGCATCATTGCCTCT	MM	5	AGCCGGGTCTTCATAGATTT	MM	9		MM
YGR035C		2	GCGGTCACACTCCTTAGGTT	PM	1994	GCTCGGACAGATCGGTATCA	MM	107		PM
YGR035W-A		2	ATTTGGGCAACTAATTCCCG	MM	2130	ACTGAAGTTGGAGAACCCT	PM	593		PM
YGR036C	CAX4	2	ATCTGACTAACGATGATGCC	MM	337	AGTAACATCTCGACAACGCG	PM	943		PM
YGR036C	CAX4	2	GTAAGCTACTGTACTATCGC	PM	2113	GTACATCGCTGGACCTAGAG	PM	1056		PM
YGR037C	ACB1	2	CGACCTAGACACTACGAGGA	PM	6145	CGCGTTAGACCAGACGGATT	PM	503		PM
YGR038W	ORM1	2	GTTGGATCACCGGCATCGTA	PM	3159	TCAGTAGGAGATTGAGTCCA	PM	947		PM
YGR039W		2	ATAGAGTCAACGAGCGTACC	PM	3260	GCCTTACTACCTACGGGTTA	MM	357		PM
YGR039W		2	TAGCTCATCGAGAGTGCAGT	MM	4877	GTACGCGGAGAGCTTCTATA	PM	685		PM
YGR040W	KSS1	2	CTAGGTAGACCACCCTTGAG	PM	4560	CTCTAGCACTGAATCTCATG	PM	975		PM
YGR040W	KSS1	2	GTCTTAATGTTGGGCAAACG	PM	6063	GTCTTTACATTCTGCACCGA	PM	207		PM
YGR041W	BUD9	2	TGATTCCATCCACGATAGCG	WEAK	0	ACCTACGCTTAGATTCCTGT	WEAK	0		Weak
YGR042W		2	ATTGCACCGTGTTAGCATGT	MM	2	AGTGCGTACCTATCGCGCTT	MM	16		MM
YGR043C	NQM1	2	CCTTAGGGAAGTACACCACA	MM	4155	CTCGCTGCAAGTGATTCAGA	MM	2		MM
YGR044C	RME1	2	ACCTGGATGATAAGTTGGTC	WEAK	0	CCTATGATCGTATCCCAGGT	MM	5		Weak
YGR045C		2	GCGTCAGATTCTAGTACACT	MM	1	TATATGCCGGGTCAGGTATT	MM	6		MM
YGR046W	TAM41	2	CAGTAAAGAAGATTTGGGCC	PM	4113	AGGGCCTGAAATTCTCCCAA	PM	1357		PM
YGR047C	TFC4	2	GCGGTTGAATTAAGAAACGC	MM	3	TTTCCGTGAGGCGATTGTCC	PM	3		PM
YGR048W	UFD1	2	TCCACGGAGTCGGAGTTACT	PM	1619	CTCGACCTAATACTATCTGG	MM	1123		PM
YGR049W	SCM4	2	TTTACGGCGTGCAGACCTCT	MM	1	ACTGGGAGATTGGCTCATTT	WEAK	0		MM
YGR051C		2	GCCAGGCTAATGGATAGTAA	PM	1621	TAGTGGCAGAGGTCTTTCCA	MM	674		PM
YGR052W	FMP48	2	ATGTCAAGTGTCGGCAAGCC	MM	2	CTCGTAGTGAGATGGATACT	MM	3		MM
YGR053C		2	GGCTCCGGCATGAGTATATC	PM	5817	GGTCGCTACCTACTCTGAT	PM	509		PM
YGR054W		2	CGGACATTACCACCTAGAGT	PM	1983	TCGTCCGTACCTTCGGTGAT	PM	319		PM
YGR055W	MUP1	2	ATGCACCGAACGCCGAGTAA	PM	2987	ACTCCAATAACAGGTACTCG	PM	1057		PM
YGR056W	RSC1	2	TACTACACGTTTCACGGCAG	PM	2709	CGGTACTTAATCTTACGCAC	PM	7101		PM
YGR058W	PEF1	2	AGGTGGTTAAATTGGTCCCA	PM	19068	TTGGGTCACTTGCCTCCGAA	PM	1043		PM
YGR059W	SPR3	2	GCGCATAGAGAGAGATCATC	PM	3902	GCTAGATTACGCTATACTCC	PM	1780		PM
YGR060W	ERG25	2	GCATCACAGCGTCAGACATA	PM	11856	GTATGCACAGTCGCGCTAAT	PM	42		PM
YGR062C	COX18	2	CCGAGCTTACAACGTGTGCA	MM	6873	CCTATGATAAGGCACGCACA	MM	5059		MM
YGR063C	SPT4	2	ATATAAATCGCATACCGCGC	PM	1144	GTAACTCGTTTCACCGCGAA	PM	54		PM
YGR065C	VHT1	2	TTGTGGGCAGTGCTCCATCT	PM	2197	TTGGAGTGAGGTCCTTTCAA	MM	1		PM
YGR066C		1	AAACTCTAAACAGCTCTCG	PM	3465					PM
YGR068C		2	TATATGCTAGGCACTCTGCA	PM	7768	TCTTCTCGACGCTTGCTGAA	MM	796		PM
YGR070W	ROM1	2	CAATAGTTCGTAAGGTCGCG	WEAK	0	ACCTCTAGTCGATTCGCTGT	MM	10		Weak
YGR071C		2	CAATCTAGGCGAATGAGGCC	MM	1	TATGTAGCTCTGCCACCATT	MM	1		MM
YGR072W	UPF3	2	CAGGGCCAACTATTGAGAAG	PM	1319	ACATCCGGCAACCAAATTGT	PM	662		PM
YGR074W	SMD1	2	GACACTAGGCGACATGACTC	PM	8521	ACGACCACAACATACGGGTG	PM	1620		PM
YGR075C	PRP38	2	CCACGGCAACTGACGATAAG	PM	5351	CTCTCCAGACCATTAGATAG	PM	1511		PM
YGR076C	MRPL25	2	CTGAATCCCAAATAATGGCC	WEAK	0	GAGAAACTAACCTCGATTCC	MM	3		Weak
YGR077C	PEX8	2	AAAGCTGGATGAACTCGTGC	WEAK	0	TATCCGTGTCGCCATAGCGT	WEAK	0		Weak
YGR078C	PAC10	2	CGGCTCCAATAGGACGACAT	None	0	GCGATGTTACGGCACCACTT	None	0		None
YGR078C	PAC10	2	CGGCTCCAATAGGACGACAT	None	0	GCGATGTTACGGCACCACTT	None	0		None
YGR079W		2	CTTCTACCAGAGTGCAGCAT	PM	4070	GGCAGCATACTCACGATCAT	PM	371		PM
YGR080W	TWF1	2	CAGCCCGAACTATCAGAGAG	PM	3323	CTAATACCACCCAGTGTGAG	PM	951		PM
YGR081C	SLX9	2	GAGGATACACCATTCGGACC	WEAK	0	TTTCGTCAGGCCGATTGAGT	MM	1		Weak
YGR082W	TOM20	2	CACATACAATATACTGGCGC	PM	2398	TTCATAGAGTCGTGAGCGAT	PM	178		PM
YGR082W	TOM20	2	CTGTACTCAATCCACTGTAG	PM	3055	AGCTGAGAACAGTGTAGACT	PM	908		PM
YGR083C	GCD2	2	AGTTGTCAAGCAATACACCC	MM	9980	CATCTGTTAATAGGTAGCCC	PM	2003		PM
YGR084C	MRP13	2	GAGCCTGGAATCCCTCTTAA	PM	9997	AATTGCTTAAAGAGGGACCC	PM	2605		PM
YGR084C	MRP13	2	CGGCATAAGCGTTGAGAAAC	PM	3786	CGTGACAGAGACGGACCATT	PM	435		PM
YGR085C	RPL11B	2	TCCTGTAGACCCTATGCGG	MM	5203	AGAAGGGTAACCAACGGCCT	PM	840		PM
YGR086C	PIL1	2	TAGTTTGATCCACTCTCACG	MM	1	TTGGTCTCACGGGCTCATGT	WEAK	0		MM
YGR087C	PDC6	2	GAACTACTTGACCATACGCA	PM	11749	GAATGTGACGCAAGTCTGAC	MM	5263		PM
YGR089W	NNF2	2	GAGTGAGTATGCTACGTCA	PM	4710	CGCATTGTACCGAGCACGAT	WEAK	0		PM
YGR091W	PRP31	2	GGCCCGATGTCTTCTAATAT	MM	750	GTGGGTCATTCCCGACTATT	MM	4		MM
YGR092W	DBF2	2	TGATGAACGGAACGCACACC	MM	2	ATCACGTAGGTCATTGGAGT	MM	1		MM
YGR093W		2	GTTGTTGACGCGCTGCTACT	None	0	GGACGCTTACTCAGCAGTCA	None	0		None
YGR095C	RRP46	2	ATACGCTGAACGACTGAGAC	PM	2304	CACTCTAGCATAAGATCCAG	MM	452		PM
YGR096W	TPC1	2	GCTATTGGAATGTGAGTCCC	PM	9051	TTTGCGTAGCTGGGTATCCC	MM	88		PM
YGR097W	ASK10	2	CAGACGGACTGACATTTACG	MM	1	AGACCGCGATTATAGGATGT	MM	5		MM
YGR097W	ASK10	2	GTATTGCACTTATCACTCCG	MM	4548	TCCCATGTACTTATATCGCG	PM	240		PM
YGR099W	TEL2	2	TGAGGCCGTCCACTCTGTAT	MM	3	CTAGGCGTAGGGATTCTATT	MM	1		MM
YGR101W	PCP1	2	AAGCATTCTCAACGATGGCC	WEAK	0	CACCCGTTATTGCAGTTAGT	MM	2		Weak
YGR102C		2	CTCTGCACACCGTGAGTGAT	PM	5225	TGACTCTGACGTTAGGTACT	PM	761		PM
YGR103W	NOP7	2	GCTTGATTACATTTACGGCC	PM	6994	TTTGCTTGAGCTGCTGCGAC	MM	4858		PM
YGR104C	SRB5	2	GCCACAGCATTGGAGAGAAT	PM	3158	GCGAAGTCCTTGACATCCAT	PM	87		PM
YGR105W	VMA21	2	TAATGGATGTGACGCGATCA	MM	2021	TCCTGCGGACGGTCTGTTAA	PM	507		PM
YGR106C		2	CTCTGTTCAAGTGTCGCACA	PM	25676	TTGATCGCATAGCGTCTGAC	PM	2231		PM
YGR109C	CLB6	2	ACAGTGCCAAAGCCAATCGG	MM	7488	TGTTGGGACTATTGCATAAG	MM	1230		MM
YGR109W-A		2	GCATCCTTACCGACTGAGAG	MM	3312	TAGGACACTTCGCCACTATG	PM	489		PM
YGR110W		2	TGCGCCATTTCAGCCGTAAT	PM	1943	TAGGCGGGACTGCCCTTTAA	PM	327		PM
YGR111W		2	CTCTACATATACATAGCGCG	PM	6517	GTCTCCTACCGTGAGCAGTA	PM	184		PM
YGR114C		2	CAGTACGCAAGCAGATAGCC	MM	1763	ATCTGTATAGACAAACCGCG	PM	994		PM
YGR114C		2	GGGACTTGACTAGAGTTACA	PM	573	GGTATAGAGGGATCTCCATA	MM	36		PM
YGR116W	SPT6	2	ATGTATGTGCCATCCCGCTG	WEAK	0	ATTAGGGAGCTTGGACCATT	WEAK	0		Weak
YGR119C	NUP57	2	CGCACCTTAATTGACAAGTC	PM	1805	GATTGCCTAATGAGTCTGAC	PM	1911		PM
YGR120C	COG2	2	ATACTCACAACGCGATACGG	PM	7149	GTAGTGTACTCCCAAGTCCT	PM	367		PM
YGR121W-A		2	GTCGGCTTACCTGATAGCGA	MM	3969	CGCTAGTAACTTTGACGAAG	PM	1727		PM
YGR122W		2	TTCGGACAGCAACGAGATGA	WEAK	0	ACTGACGGATTGCCAGGTCT	MM	2		Weak
YGR123C	PPT1	2	AAATCTCGTTGAGGCGTGTT	MM	1	CCCGAATCTCAAGTAACGTA	WEAK	0		MM
YGR124W	ASN2	2	GCAGTCCACCATCTATTAGG	PM	5268	GCCCGTGAATCTAAAGAACC	PM	2649		PM
YGR125W		2	GGCAGAATCTCGTGTACTAG	PM	2123	CGACTACAACTTCTTAGAG	PM	943		PM
YGR126W		2	AATAACATAACGCCCTGTCG	PM	985	TAGTTCGAGGAGTAGTCATC	PM	2250		PM
YGR126W		2	GAACTTACGTTACAGCCGCA	PM	1701	GAATTATTAGCAATGGCGGC	PM	1001		PM
YGR127W		2	CCTCCTTTAAGCGGGCAGAA	PM	5111	TTTGCGGCAGTCAGGTTCAA	PM	407		PM
YGR129W	SYF2	2	CGGAGACCACGCAACCGTAA	MM	6089	ACCTTCACAAATACGACGGG	PM	5192		PM
YGR130C		2	CATGCCACAGAATATACGTG	PM	4876	CCATGCAGAGCAAGGAGTCA	MM	445		PM
YGR131W		2	GCCAATGGATGCAGACGCAA	PM	8510	GCCTTGGACCTACGCATAGA	PM	182		PM
YGR132C	PHB1	2	ATTACCTACGTGGCACCAGG	WEAK	0	AAGTCTTCGGCATACCTTCT	MM	1		Weak
YGR133W	PEX4	2	GGGCCTCATTTCCGTAACAT	WEAK	0	TAGTATGGCAGCTCCCGCAT	MM	1		Weak
YGR133W	PEX4	2	CCGGCTGGAACTCTGTACTA	PM	4129	TTACGTGTTGAGAGTGTCAC	MM	3796		PM
YGR134W	CAF130	2	ATGACGTTAAGCGCGAAGAC	PM	2738	ACTATATCACAACAGGCGTG	MM	95		PM
YGR135W	PRE9	2	ATAACCTGATCGAACCCAGT	PM	560	CGCTCCGAAGCTGCGATAAT	PM	14		PM
YGR136W	LSB1	2	CGATCAAATAGAATGTGGGC	WEAK	0	TTACTCAGGTCAGACTCCGT	MM	4		Weak
YGR138C	TPO2	2	CTCAGACTGGTTTACATGCT	MM	1	ATCTGACTGTACGGTAGGTT	MM	219		MM
YGR140W	CBF2	2	GTATGGCACGCATGGCACTT	MM	1282	TGCGAGATATGGGCATCACT	PM	1154		PM
YGR141W	VPS62	2	ATACACGTCGAAGGAGTGCC	MM	1	GCGACTCGTTGCATGTTAGT	WEAK	0		MM
YGR142W	BTN2	2	CCGATCTGAACAAAGCAGCT	PM	4838	CCTATAGAAGGTCAGACAC	MM	1487		PM
YGR143W	SKN1	2	GCGCGACTGCTTTGCATCTT	MM	6	CTACTGGATTGAGAGGTCTT	MM	11		MM
YGR144W	THI4	2	CCCGCGTTCAAAGAAGGCAA	WEAK	0	CCTAATGGAGAAGGACCGAC	MM	1		Weak
YGR145W	ENP2	2	GCGAGCGACGACTCAGTATT	PM	741	CACTCGGAACTAGCGTTAAA	PM	305		PM
YGR146C		2	TGTTATATCGGCGAGAACTC	PM	4409	GGGTTTACATCTCTCGACAC	PM	2665		PM
YGR147C	NAT2	2	CGCTTGCTCAAAGGGAAGAA	MM	6	GCGACTTTACAATCCCTTGA	WEAK	0		MM
YGR148C	RPL24B	1	GCATTCAGACATCTCGATAC	PM	2006					PM
YGR152C	RSR1	2	GCATTGTTACGCAGCCCAGA	PM	6601	TACCCGGCACTATGGCAGAA	PM	500		PM
YGR153W		2	CTGTAGACCCAGGCAGACAT	PM	1736	GGATTCGTACCACCTATCAT	PM	465		PM
YGR154C	GTO1	2	CGCACTACACCGATAGAGAG	None	0	ATGTCCTCACAAGAGTCTAC	None	0		None
YGR155W	CYS4	2	TATTAGTCACTCGCAGTCAC	PM	7765	GTCCCGCCACGTTAGTGATA	PM	24		PM
YGR156W	PTI1	2	AGTGGGAGAACCGCACCATA	PM	2807	CCGATGTAAGCGCAGCACAA	PM	639		PM
YGR157W	CHO2	2	TACAGGGCTGACGGTACTTC	PM	2910	CTCCGCGAAGCTCGTGTAAT	PM	298		PM
YGR158C	MTR3	2	ATTAGCACAGGCTGGGAATC	WEAK	0	GTAGTAGAAACATGCGCCCA	MM	1		Weak
YGR160W		2	GCCCGGACAGCCTGATATTA	PM	1346	TATGCGTAATGGATGTTCCA	MM	432		PM
YGR161C	RTS3	2	AACTGCGTTAAAGGGCTGTA	MM	1	GCATCCGTTGCAGCGTTTCT	WEAK	0		MM
YGR161C-C		2	GACACTGACTGACATCGAGA	PM	4885	ACGACGATAAACGTGATTCC	MM	1876		PM
YGR162W	TIF4631	2	CCAACATTGCTTACCAGAAG	MM	4408	ATGGGCCAACAGGTCTTAAT	PM	125		PM
YGR163W	GTR2	2	CTGATGCTACACTAGGCACA	PM	52938	AACATCTCAAACGACGTGCG	PM	1593		PM
YGR165W	MRPS35	2	GTGTATGCACATGGGCTACT	PM	5578	TCATCGAGATCGGCCACTGT	PM	707		PM
YGR166W	KRE11	2	GCCGAGATTAGAACACCGAC	MM	4	ATGCCCGATGGCGATTCAGT	WEAK	0		MM
YGR167W	CLC1	2	CAGTCAATAAGTAGACCTCC	PM	11197	AGTAATTTAACTAGGGCGCG	PM	1500		PM
YGR167W	CLC1	2	GAATCCTTACGACGACCGAA	PM	3691	GACCTATAATATGCCATCCG	PM	885		PM
YGR168C		2	GTCCGTATAGCGGGTACTTT	MM	1715	TAGTGTTTACGGGCCGACAT	MM	828		MM
YGR169C	PUS6	2	TAAGCGCCCGCAGATCGTTA	PM	1608	TCCGGGCACGGTGTCATATA	MM	453		PM
YGR169C-A		2	ATTCCGTCAGCACTTCAGGG	WEAK	0	ACGACGGGTTCTCATCTTGT	MM	70		Weak
YGR170W	PSD2	2	CCATCGAGTTAAGGATTACG	WEAK	0	CCTTATAGCGTAGTCGATGT	MM	3		Weak
YGR172C	YIP1	2	GCGCTAAGTGTTGCGAATAC	MM	3998	GCTATTCGAGCGACAGTGCA	MM	1011		MM
YGR173W	RBG2	2	TTTAGTGTGCGACCCGCTCT	MM	1	AGGGACCCGTTACCGGATTT	MM	0		MM
YGR174C	CBP4	2	CGGTCCGCAAGTCTACGTTA	PM	509	TCGTGCTGACGGTGTATCTA	MM	501		PM
YGR175C	ERG1	2	GGGCAGAATTGGCTTACATT	MM	1155	GGTCTAGACGATTATGGAT	PM	859		PM
YGR176W		2	GCGTTATTACCGACTCCAGT	PM	723	GCTGGAGGACCATTCCCATA	MM	293		PM
YGR177C	ATF2	2	CTACGGTCAATAGATGGTAC	PM	4314	CTCGACACCCGAATGGAGAA	PM	17		PM
YGR178C	PBP1	2	CCGATTCGACCGGCAAGTTA	PM	6619	CCTCGACTACAATCTGGAGT	MM	1275		PM
YGR179C	OKP1	1	ATAGTAACCTCAATACGCGC	PM	3590					PM
YGR180C	RNR4	2	AATAGACTAAAGCGTGTGCC	MM	2921	TGACCGAGGTGCAGTCTAAC	PM	2276		PM
YGR181W	TIM13	2	ATCCATACAGAAGGAGCGCG	PM	2282	AGGACGATAACCAGTCACCG	PM	696		PM
YGR182C		2	AGCCGTAGACAAGACTAGCG	PM	4913	GCCGCACTACTAGCGATGAA	MM	513		PM
YGR183C	QCR9	2	GTCTGAGAATGTGTTAGCAC	PM	4462	CACGGTCAACTAGGTGAGAA	MM	316		PM
YGR185C	TYS1	2	GAGCTTGATGCACTTTCCCT	WEAK	0	CCCTGGATCTTTAGACACTT	WEAK	0		Weak
YGR186W	TFG1	2	ATGTTATCAACGTCAGCGAC	PM	2582	ACTGTAACACTCGTCAAGAC	PM	514		PM
YGR187C	HGH1	2	CTTCGATTACATGATCCGAC	MM	20235	ATTTCTGTAACGGGAGTGAC	MM	23		MM
YGR188C	BUB1	2	GTAAGTACCGTAGCCACGCT	MM	1380	ATCACGGGAACCGAGGTACA	PM	111		PM
YGR189C	CRH1	2	AGTCTAGGACGTTGCTGAAT	MM	5	CGGGATACTGTCCTACGATT	WEAK	0		MM
YGR191W	HIP1	2	GCCTGCGCCATCAGTAGATA	PM	5921	GGTCGATAATGTGATGTCCA	PM	190		PM
YGR192C	TDH3	2	GGCTCGACATGCGGTCTATT	MM	1217	GGGTCTTCACAGGGTCCTTA	PM	420		PM
YGR193C	PDX1	2	AGGAGAAACCACCCACTTGG	MM	131	TTCTGTCACTTTCCGCAGGG	MM	2128		MM
YGR196C	FYV8	2	GCGCTTCATACATAGTCTTC	WEAK	0	ATCCTGTCGAGGCACTAGGT	WEAK	0		Weak
YGR197C	SNG1	2	GGACGTACTCTCAAGTGACC	MM	14	AAACGCTGGTGCATCATAGT	MM	3		MM
YGR199W	PMT6	2	GTCCTGGAGACTCTAGGCAT	PM	3220	GTCGTTGACCCTGCCATAGA	MM	59		PM
YGR200C	ELP2	2	GAGACTGCTAAACTCTGAGA	WEAK	0	ACTGCTAATACATCCTGAGC	MM	2		Weak
YGR201C		2	TAGGTCCGACGCCTCGTTAA	PM	2453	GTAGACGCCTAGTCAGATAG	PM	1372		PM
YGR202C	PCT1	2	ATAAACCTAATACCGTCGCG	PM	3669	GTCGGCAGACGTAGTCATAT	PM	676		PM
YGR203W		2	GACGAGACCTATACGGACCT	PM	708	CGACATGGACATACAGTACG	PM	401		PM
YGR204C-A		2	CATTAAATATGTCACCCGGC	MM	3429	CCATTTGTACCCAATACGGA	PM	80		PM
YGR204W	ADE3	2	GGTAGAGACGCTGACTCCAT	PM	1627	TTAGTGTCATAGGTCAGGTC	PM	2892		PM
YGR205W		2	CACACGTAACTCAGATACTG	MM	7033	GCGAATGTCGGAGACTACTT	PM	154		PM
YGR205W		2	CGCACTAGAAGTCACTATAC	PM	3731	ATGTCGAGAAATAGTGACCC	PM	1403		PM
YGR206W	MVB12	2	GGTCGGACAGCCGTTCATTT	MM	444	TGACCTGCCTCCAGTTGAGT	PM	675		PM
YGR207C		2	TTTGACTGTCTTAGGGCAGA	PM	1916	CAAGCGACAATAATGTGGCC	MM	485		PM
YGR208W	SER2	2	CAGAGATTGTAAGCAGCTAG	MM	3	GACAGCATGTAACAGCAGCC	MM	28		MM
YGR209C	TRX2	2	GGTCTAGCCCGACGTACTTT	PM	8318	GTATGACCCTGAGGCAGAAC	PM	3244		PM
YGR211W	ZPR1	2	GACCCGAAGTTTAATCAACC	WEAK	0	CTTACCTTGAGACTGGGAGT	MM	1		Weak
YGR213C	RTA1	2	CGCTGGAAGCAATATCAGGA	WEAK	0	GGGTACTCCCTATTCAGTCT	MM	5		Weak
YGR214W	RPS0A	2	GCACGATTAACATGAATGCC	WEAK	0	GCATACTCGTCACCGTTAGT	WEAK	0		Weak
YGR215W	RSM27	2	CGATGTACCACGTAGACCAG	MM	1106	CGCACACTAAGGATCATTAC	PM	1536		PM
YGR216C	GPI1	2	AAAGAGCAGTTCAACCGTCC	WEAK	0	TACTGGAGCGTATGCCACGT	WEAK	0		Weak
YGR220C	MRPL9	2	CTACCCGTAAGCGCGGTTAA	None	0	AGACAATGAAGACGCGGTCC	None	0		None
YGR220C	MRPL9	2	CTACCCGTAAGCGCGGTTAA	None	0	AGACAATGAAGACGCGGTCC	None	0		None
YGR223C	HSV2	2	GGCCAGTCTCGCATGATTTG	WEAK	0	ACGTCAGGTGTGTAACGAAT	MM	16		Weak
YGR224W	AZR1	2	GAACTGAGCCACATACGGCA	MM	13149	GAATTACGCACCCAGCTTGA	PM	328		PM
YGR225W	AMA1	2	AACGGCTAACAAATTCGCCT	MM	726	GCAGTTTGAGACATGGCTCT	PM	245		PM
YGR228W		2	ACTTCGGGAAGGGACCACA	PM	9787	CTCCAATGAGCCAGAATCGA	PM	269		PM
YGR229C	SMI1	2	CAACGAGAATACAGTCTGCG	MM	1997	TCGACACGCCGTCAGAGTAT	PM	508		PM
YGR230W	BNS1	2	GGTCCCTACATCGGCGTATA	PM	3576	CGGCGTTAATCGCAGAGAAC	PM	1366		PM
YGR232W	NAS6	2	CCGTCGTAACTTCAGTGACT	PM	4725	ACCTTACGAAATACAGCGCG	PM	1798		PM
YGR232W	NAS6	2	GATCCTATACTAGACTCACG	MM	4947	CCGACCACAAGTCATAGTAG	PM	1368		PM
YGR233C	PHO81	2	GCGCCGAATGTTATCACCGA	MM	2388	GCTATCCAATTTGTCACCGA	PM	225		PM
YGR235C		2	CTGGGCATACAAACCATATC	PM	3619	CTTCTCCAATCGGCAGGAAT	PM	438		PM
YGR235C		2	GCCACGATATGCCACAATGA	MM	3464	GCGAATGAGGGCACATCCAT	MM	122		MM
YGR237C		2	AGAGGAGAACATCCACTCGC	MM	3	GCTATCGTACACTCCTTTGA	PM	333		PM
YGR238C	KEL2	2	ACGGTCACAAACAGGTACGC	PM	6504	TCTCGTGTAGCCGATGCAGT	PM	1117		PM
YGR239C	PEX21	2	AATACAAGAACGGCGCGTCC	PM	2216	TCTTCCGTACTGCGTCAGAG	PM	582		PM
YGR239C	PEX21	2	GACCGGGTAATAGGATATAC	PM	2960	ATCATACTAACGGATCGACC	PM	2310		PM
YGR240C	PFK1	2	TTGGAGCACATACCGAACAC	MM	160	ATCCCTGAGTGGTTAGCAGT	MM	6		MM
YGR240C-A		2	ATGGAGTTCCTCACCGCGAT	WEAK	0	CAACGCTCTCGATTCTGATT	WEAK	0		Weak
YGR240C-A		2	CATAGTGTACCAGAGCGACG	MM	6700	CACCGCATTGAATTTGATCC	WEAK	0		MM
YGR240C-A		2	ATCAGCAGCGGTAATCAGAG	MM	11	CAGCATCTACCATTCTTGAG	WEAK	0		MM
YGR241C	YAP1802	2	GTCTAACGGTTTGGACTAAG	MM	9164	TCTATTCTACCTGTGCCGAG	PM	1322		PM
YGR242W		2	ACAGCTTTAACATGAACCCG	PM	2388	ATTGCTTTAACTGTGACCCG	PM	645		PM
YGR243W	FMP43	2	CGTACAACTCTCCGAGGAAA	None	0	AGGAAGCTAACCATCTACCG	None	0		None
YGR243W	FMP43	2	CGTACAACTCTCCGAGGAAA	None	0	AGGAAGCTAACCATCTACCG	None	0		None
YGR244C	LSC2	2	ATATGGGCAGCACCCTACTG	WEAK	0	TATTCTGATGGGCGGACATT	MM	2		Weak
[truncated: 3,109 more rows]
