# Supplementary material for: Functional Analysis With a Barcoder Yeast Gene Overexpression System
Source: G3 (Bethesda). 2012 Oct 1;2(10):1279–89. doi: 10.1534/g3.112.003400 (PMC3464120; doi:10.1534/g3.112.003400)
Supplement: Supporting Information [file supp_2.10.1279_TableS10.xlsx]

## Sheet: Table S10
Table S10- Log2 ratio (Gal versus Glu) of all genes on the b-FLEX at 20generations of growth.
Probe ID	Log2 Ratio (20Gen)	gene
YPL137C::BFLEX	-6.156	GIP3			Toxic set in liquid
YGR140W::BFLEX	-6.08	CBF2
YLL003W::BFLEX	-6.06	SFI1
YLR341W::BFLEX	-5.925	SPO77
YDR227W::BFLEX	-5.353	SIR4
YER110C::BFLEX	-5.323	KAP123
YDR303C::BFLEX	-5.293	RSC3
YMR219W::BFLEX	-5.214	ESC1
YHR084W::BFLEX	-5.198	STE12
YJL092W::BFLEX	-5.141	HPR5
YDR293C::BFLEX	-5.103	SSD1
YML010W::BFLEX	-5.08	SPT5
YIL056W::BFLEX	-5.065	VHR1
YDR470C::BFLEX	-5.049	UGO1
YOR032C::BFLEX	-5.047	HMS1
YHR046C::BFLEX	-5.027	INM1
YOR359W::BFLEX	-5.016	VTS1
YJL128C::BFLEX	-4.962	PBS2
YLR057W::BFLEX	-4.936	YLR057W
YNL188W::BFLEX	-4.895	KAR1
YDL155W::BFLEX	-4.878	CLB3
YOR227W::BFLEX	-4.845	YOR227W
YDR103W::BFLEX	-4.823	STE5
YDR251W::BFLEX	-4.812	PAM1
YOL104C::BFLEX	-4.8	NDJ1
YGL216W::BFLEX	-4.79	KIP3
YKR096W::BFLEX	-4.777	YKR096W
YIR013C::BFLEX	-4.707	GAT4
YNL233W::BFLEX	-4.705	BNI4
YIL131C::BFLEX	-4.685	FKH1
YER133W::BFLEX	-4.666	GLC7
YPL128C::BFLEX	-4.65	TBF1
YOR360C::BFLEX	-4.636	PDE2
YKL166C::BFLEX	-4.615	TPK3
YNL167C::BFLEX	-4.538	SKO1
YML031W::BFLEX	-4.519	NDC1
YPL190C::BFLEX	-4.513	NAB3
YDL224C::BFLEX	-4.502	WHI4
YER016W::BFLEX	-4.468	BIM1
YFL037W::BFLEX	-4.462	TUB2
YDR436W::BFLEX	-4.459	PPZ2
YGR162W::BFLEX	-4.415	TIF4631
YER169W::BFLEX	-4.393	RPH1
YDR306C::BFLEX	-4.372	YDR306C
YIL119C::BFLEX	-4.346	RPI1
YOR326W::BFLEX	-4.337	MYO2
YBR250W::BFLEX	-4.327	YBR250W
YIL031W::BFLEX	-4.282	ULP2
YOR058C::BFLEX	-4.262	ASE1
YPL269W::BFLEX	-4.236	KAR9
YBR059C::BFLEX	-4.215	AKL1
YCL048W::BFLEX	-4.14	SPS22
YOL027C::BFLEX	-4.1	MDM38
YDR096W::BFLEX	-4.088	GIS1
YNL298W::BFLEX	-4.074	CLA4
YKL165C::BFLEX	-4.067	MCD4
YHR172W::BFLEX	-4.066	SPC97
YER032W::BFLEX	-4.008	FIR1
YMR001C::BFLEX	-3.989	CDC5
YOR156C::BFLEX	-3.958	NFI1
YCR073C::BFLEX	-3.906	SSK22
YLR153C::BFLEX	-3.902	ACS2
YGR249W::BFLEX	-3.901	MGA1
YHR082C::BFLEX	-3.864	KSP1
YDR395W::BFLEX	-3.849	SXM1
YDR393W::BFLEX	-3.819	SHE9
YDR356W::BFLEX	-3.817	SPC110
YDR159W::BFLEX	-3.806	SAC3
YGL016W::BFLEX	-3.784	KAP122
YDR151C::BFLEX	-3.783	CTH1
YDR458C::BFLEX	-3.746	YDR458C
YBR212W::BFLEX	-3.745	NGR1
YOL123W::BFLEX	-3.721	HRP1
YDR310C::BFLEX	-3.713	SUM1
YPL070W::BFLEX	-3.664	MUK1
YPL021W::BFLEX	-3.649	ECM23
YBR074W::BFLEX	-3.578	YBR074W
YBL097W::BFLEX	-3.482	BRN1
YOL124C::BFLEX	-3.47	TRM11
YMR257C::BFLEX	-3.464	PET111
YOR188W::BFLEX	-3.444	MSB1
YNR031C::BFLEX	-3.433	SSK2
YKL043W::BFLEX	-3.408	PHD1
YAL010C::BFLEX	-3.407	MDM10
YIL055C::BFLEX	-3.406	YIL055C
YBL063W::BFLEX	-3.405	KIP1
YGL003C::BFLEX	-3.392	CDH1
YLR026C::BFLEX	-3.344	SED5
YML117W::BFLEX	-3.324	NAB6
YLR136C::BFLEX	-3.289	TIS11
YAL031C::BFLEX	-3.273	GIP4
YHR070W::BFLEX	-3.248	TRM5
YBR083W::BFLEX	-3.246	TEC1
YER167W::BFLEX	-3.215	BCK2
YPL202C::BFLEX	-3.207	AFT2
YMR239C::BFLEX	-3.162	RNT1
YML027W::BFLEX	-3.146	YOX1
YBR156C::BFLEX	-3.129	SLI15
YBR157C::BFLEX	-3.091	ICS2
YKR004C::BFLEX	-3.064	ECM9
YBR182C::BFLEX	-3.059	SMP1
YML016C::BFLEX	-3.039	PPZ1
YOR212W::BFLEX	-2.979	STE4
YOR329C::BFLEX	-2.978	SCD5
YDR113C::BFLEX	-2.964	PDS1
YPL270W::BFLEX	-2.944	MDL2
YDR505C::BFLEX	-2.941	PSP1
YIL036W::BFLEX	-2.938	CST6
YGL085W::BFLEX	-2.937	YGL085W
YPL169C::BFLEX	-2.924	MEX67
YDL189W::BFLEX	-2.924	RBS1
YOR113W::BFLEX	-2.901	AZF1
YLR228C::BFLEX	-2.888	ECM22
YPR104C::BFLEX	-2.88	FHL1
YGR109C::BFLEX	-2.869	CLB6
YKL020C::BFLEX	-2.818	SPT23
YJL194W::BFLEX	-2.808	CDC6
YDL195W::BFLEX	-2.764	SEC31
YBR179C::BFLEX	-2.743	FZO1
YBL054W::BFLEX	-2.721	YBL054W
YNL076W::BFLEX	-2.706	MKS1
YPL153C::BFLEX	-2.701	RAD53
YDR511W::BFLEX	-2.669	ACN9
YPL132W::BFLEX	-2.665	COX11
YGL162W::BFLEX	-2.663	SUT1
YKL089W::BFLEX	-2.658	MIF2
YHR098C::BFLEX	-2.656	SFB3
YGL049C::BFLEX	-2.653	TIF4632
YPR125W::BFLEX	-2.625	YLH47
YDR110W::BFLEX	-2.623	FOB1
YPL145C::BFLEX	-2.588	KES1
YLR253W::BFLEX	-2.581	YLR253W
YAR042W::BFLEX	-2.553	SWH1
YKL068W::BFLEX	-2.55	NUP100
YNL047C::BFLEX	-2.544	SLM2
YDR430C::BFLEX	-2.523	CYM1
YOL006C::BFLEX	-2.518	TOP1
YNL183C::BFLEX	-2.515	NPR1
YIL105C::BFLEX	-2.515	SLM1
YGR116W::BFLEX	-2.505	SPT6
YPR181C::BFLEX	-2.475	SEC23
YGR052W::BFLEX	-2.473	FMP48
YMR166C::BFLEX	-2.448	YMR166C
YHR050W::BFLEX	-2.444	SMF2
YMR179W::BFLEX	-2.436	SPT21
YOR083W::BFLEX	-2.426	WHI5
YGR070W::BFLEX	-2.416	ROM1
YMR311C::BFLEX	-2.411	GLC8
YBR233W::BFLEX	-2.366	PBP2
YFL036W::BFLEX	-2.362	RPO41
YML050W::BFLEX2	-2.33	YML050W
YJL222W::BFLEX	-2.324	VTH2
YDR334W::BFLEX	-2.319	SWR1
YKL179C::BFLEX	-2.317	COY1
YBR073W::BFLEX	-2.317	RDH54
YLR371W::BFLEX	-2.304	ROM2
YNL224C::BFLEX	-2.3	YNL224C
YBR273C::BFLEX	-2.29	UBX7
YNR034W::BFLEX	-2.243	SOL1
YKL193C::BFLEX	-2.215	SDS22
YML081W::BFLEX	-2.213	YML081W
YOL054W::BFLEX	-2.187	PSH1
YPL248C::BFLEX	-2.183	GAL4
YJL147C::BFLEX	-2.183	YJL147C
YLR073C::BFLEX	-2.168	YLR073C
YKR099W::BFLEX	-2.141	BAS1
YLR139C::BFLEX	-2.14	SLS1
YKL100C::BFLEX	-2.128	YKL100C
YDR475C::BFLEX	-2.115	JIP4
YEL009C::BFLEX	-2.11	GCN4
YMR032W::BFLEX	-2.106	HOF1
YER093C::BFLEX	-2.078	TSC11
YOR372C::BFLEX	-2.056	NDD1
YHR164C::BFLEX	-2.052	DNA2
YNL042W::BFLEX	-2.048	BOP3
YPL032C::BFLEX	-2.033	SVL3
YOL113W::BFLEX	-1.981	SKM1
YJL198W::BFLEX	-1.975	PHO90
YPL011C::BFLEX	-1.972	TAF3
YOR081C::BFLEX	-1.972	TGL5
YDR034C::BFLEX	-1.964	LYS14
YML109W::BFLEX	-1.953	ZDS2
YLR357W::BFLEX	-1.939	RSC2
YJL080C::BFLEX	-1.939	SCP160
YGL064C::BFLEX	-1.93	MRH4
YNL121C::BFLEX	-1.928	TOM70
YHR177W::BFLEX	-1.911	YHR177W
YDR332W::BFLEX	-1.903	IRC3
YOR305W::BFLEX	-1.903	YOR305W
YER129W::BFLEX	-1.879	SAK1
YAL035W::BFLEX	-1.87	FUN12
YJL106W::BFLEX	-1.86	IME2
YAL017W::BFLEX	-1.86	PSK1
YCL037C::BFLEX	-1.853	SRO9
YFL050C::BFLEX	-1.852	ALR2
YMR273C::BFLEX	-1.835	ZDS1
YLR223C::BFLEX	-1.824	IFH1
YBR112C::BFLEX	-1.823	CYC8
YDR474C::BFLEX	-1.821	JIP4_p
YPL172C::BFLEX	-1.817	COX10
YPR018W::BFLEX	-1.797	RLF2
YBL029W::BFLEX	-1.786	YBL029W
YNL287W::BFLEX	-1.784	SEC21
YDR379W::BFLEX	-1.766	RGA2
YLR453C::BFLEX	-1.735	RIF2
YGR202C::BFLEX	-1.727	PCT1
YOR361C::BFLEX	-1.666	PRT1
YDL077C::BFLEX	-1.654	VAM6
YGR054W::BFLEX	-1.645	YGR054W
YJL131C::BFLEX	-1.643	YJL131C
YKL109W::BFLEX	-1.639	HAP4
YMR128W::BFLEX	-1.638	ECM16
YLR332W::BFLEX	-1.623	MID2
YBR289W::BFLEX	-1.608	SNF5
YJR016C::BFLEX	-1.605	ILV3
YOL013C::BFLEX	-1.603	HRD1
YLR173W::BFLEX	-1.59	YLR173W
YLR382C::BFLEX	-1.589	NAM2
YDL122W::BFLEX	-1.577	UBP1
YLR203C::BFLEX	-1.567	MSS51
YMR207C::BFLEX	-1.561	HFA1
YDR369C::BFLEX	-1.549	XRS2
YPR120C::BFLEX	-1.546	CLB5
YMR119W::BFLEX	-1.537	ASI1
YAR018C::BFLEX	-1.536	KIN3
YGL075C::BFLEX	-1.518	MPS2
YOL089C::BFLEX	-1.513	HAL9
YDL067C::BFLEX	-1.512	COX9
YJL047C::BFLEX	-1.512	RTT101
YPL253C::BFLEX	-1.506	VIK1
YPL168W::BFLEX	-1.505	YPL168W
YNL297C::BFLEX	-1.496	MON2
YGL147C::BFLEX	-1.494	RPL9A
YDR335W::BFLEX	-1.489	MSN5
YEL043W::BFLEX	-1.484	YEL043W
YHR120W::BFLEX	-1.473	MSH1
YLR115W::BFLEX	-1.467	CFT2
YCR065W::BFLEX	-1.458	HCM1
YGR157W::BFLEX	-1.455	CHO2
YNL091W::BFLEX	-1.455	NST1
YIL107C::BFLEX	-1.451	PFK26
YDR216W::BFLEX	-1.438	ADR1
YGR264C::BFLEX	-1.436	MES1
YGL061C::BFLEX	-1.434	DUO1
YER158C::BFLEX	-1.429	YER158C
YKL162C::BFLEX	-1.415	YKL162C
YML072C::BFLEX	-1.412	TCB3
YCR033W::BFLEX	-1.411	SNT1
YDR407C::BFLEX	-1.411	TRS120
YPR024W::BFLEX	-1.393	YME1
YBR199W::BFLEX	-1.39	KTR4
YBL104C::BFLEX	-1.377	YBL104C
YHL048W::BFLEX	-1.354	COS8
YMR205C::BFLEX	-1.35	PFK2
YHR009C::BFLEX	-1.347	YHR009C
YER045C::BFLEX	-1.341	ACA1
YOR208W::BFLEX	-1.337	PTP2
YNL116W::BFLEX	-1.336	DMA2
YPL255W::BFLEX	-1.331	BBP1
YPL219W::BFLEX	-1.328	PCL8
YLR422W::BFLEX	-1.326	YLR422W
YML131W::BFLEX	-1.326	YML131W
YOR250C::BFLEX	-1.32	CLP1
YDL089W::BFLEX	-1.315	YDL089W
YJR090C::BFLEX	-1.314	GRR1
YFL008W::BFLEX	-1.308	SMC1
YLR330W::BFLEX	-1.295	CHS5
YIR001C::BFLEX	-1.291	SGN1
YNR019W::BFLEX	-1.285	ARE2
YDR169C::BFLEX	-1.285	STB3
YIR033W::BFLEX	-1.282	MGA2
YGL023C::BFLEX	-1.281	PIB2
YKR021W::BFLEX	-1.281	YKR021W
YBL105C::BFLEX	-1.278	PKC1
YPL141C::BFLEX	-1.274	YPL141C
YDR514C::BFLEX	-1.271	YDR514C
YHL032C::BFLEX	-1.266	GUT1
YDR028C::BFLEX	-1.257	REG1
YMR165C::BFLEX	-1.253	PAH1
YLR289W::BFLEX	-1.247	GUF1
YJL082W::BFLEX	-1.245	IML2
YEL031W::BFLEX	-1.245	SPF1
YBR056W::BFLEX	-1.244	YBR056W
YGL141W::BFLEX	-1.243	HUL5
YER105C::BFLEX	-1.242	YER105C
YGR178C::BFLEX	-1.236	PBP1
YLR241W::BFLEX	-1.232	YLR241W
YLR014C::BFLEX	-1.226	PPR1
YDR229W::BFLEX	-1.223	IVY1
YJL133W::BFLEX	-1.22	MRS3
YLR342W::BFLEX	-1.219	FKS1
YJR035W::BFLEX	-1.217	RAD26
YGL125W::BFLEX	-1.21	MET13
YOR112W::BFLEX	-1.207	YOR112W
YJR043C::BFLEX	-1.202	POL32
YDR515W::BFLEX	-1.193	SLF1
YLR229C::BFLEX	-1.192	CDC42
YOL116W::BFLEX	-1.191	MSN1
YJR132W::BFLEX	-1.177	NMD5
YML057W::BFLEX	-1.169	CMP2
YBR069C::BFLEX	-1.162	TAT1
YDL117W::BFLEX	-1.155	CYK3
YKL014C::BFLEX	-1.151	URB1
YOR062C::BFLEX	-1.15	YOR062C
YBL076C::BFLEX	-1.149	ILS1
YGR251W::BFLEX	-1.148	YGR251W
YBL017C::BFLEX	-1.136	PEP1
YDR200C::BFLEX	-1.133	VPS64
YER143W::BFLEX	-1.132	DDI1
YER070W::BFLEX	-1.129	RNR1
YGR276C::BFLEX	-1.126	RNH70
YPL158C::BFLEX	-1.111	YPL158C
YNL283C::BFLEX	-1.109	WSC2
YKR018C::BFLEX	-1.109	YKR018C
YFR045W::BFLEX	-1.108	YFR045W
YPL193W::BFLEX	-1.106	RSA1
YDR326C::BFLEX	-1.106	YDR326C
YIL006W::BFLEX	-1.103	YIA6
YDR124W::BFLEX	-1.102	YDR124W
YOR004W::BFLEX	-1.101	UTP23
YHR131C::BFLEX	-1.101	YHR131C
YAL019W::BFLEX	-1.1	FUN30
YLL054C::BFLEX	-1.098	YLL054C
YBR020W::BFLEX	-1.097	GAL1
YDR536W::BFLEX	-1.094	STL1
YMR066W::BFLEX	-1.092	SOV1
YOR071C::BFLEX	-1.089	YOR071C
YPL179W::BFLEX	-1.087	PPQ1
YLR336C::BFLEX	-1.085	SGD1
YKL100C::BFLEX2	-1.085	YKL100C
YGR019W::BFLEX	-1.084	UGA1
YLR220W::BFLEX	-1.078	CCC1
YGL238W::BFLEX	-1.076	CSE1
YMR195W::BFLEX	-1.076	ICY1
YPL263C::BFLEX	-1.074	KEL3
YER131W::BFLEX	-1.073	RPS26B
YKR098C::BFLEX	-1.071	UBP11
YJR093C::BFLEX	-1.07	FIP1
YGR250C::BFLEX	-1.067	YGR250C
YDR528W::BFLEX	-1.066	HLR1
YLR118C::BFLEX	-1.064	YLR118C
YBL009W::BFLEX	-1.061	YBL009W
YJL201W::BFLEX	-1.047	ECM25
YNL292W::BFLEX	-1.042	PUS4
YOR327C::BFLEX	-1.04	SNC2
YFL003C::BFLEX	-1.038	MSH4
YLR079W::BFLEX	-1.031	SIC1
YOR023C::BFLEX	-1.029	AHC1
YBR030W::BFLEX	-1.026	YBR030W
YML114C::BFLEX	-1.023	TAF8
YPR030W::BFLEX	-1.016	CSR2
YER014W::BFLEX	-1.016	HEM14
YDR459C::BFLEX	-1.016	PFA5
YPR026W::BFLEX	-1.014	ATH1
YDR530C::BFLEX	-1.01	APA2
YGL092W::BFLEX	-1.01	NUP145
YGR125W::BFLEX	-1.009	YGR125W
YJR106W::BFLEX	-1.008	ECM27
YLR177W::BFLEX	-1.006	YLR177W
YBR081C::BFLEX	-1.005	SPT7
YDR212W::BFLEX	-1	TCP1
YFL018C::BFLEX	-0.995	LPD1
YOL114C::BFLEX	-0.993	YOL114C
YGL222C::BFLEX	-0.992	EDC1
YDR351W::BFLEX	-0.992	SBE2
YOL103W::BFLEX	-0.985	ITR2
YBR065C::BFLEX	-0.984	ECM2
YOR073W::BFLEX	-0.981	SGO1
YCR107W::BFLEX	-0.977	AAD3
YPL124W::BFLEX	-0.977	SPC29
YJL216C::BFLEX	-0.971	YJL216C
YBL020W::BFLEX	-0.967	RFT1
YDR495C::BFLEX	-0.967	VPS3
YPL226W::BFLEX	-0.965	NEW1
YPL256C::BFLEX	-0.961	CLN2
YBR024W::BFLEX	-0.955	SCO2
YGR017W::BFLEX	-0.953	YGR017W
YJR010W::BFLEX	-0.95	MET3
YCL064C::BFLEX	-0.948	CHA1
YDR066C::BFLEX	-0.943	YDR066C
YBR057C::BFLEX	-0.942	MUM2
YEL005C::BFLEX	-0.942	VAB2
YKR052C::BFLEX	-0.939	MRS4
YIR021W::BFLEX	-0.938	MRS1
YGL179C::BFLEX	-0.938	TOS3
YLR096W::BFLEX	-0.937	KIN2
YBR138C::BFLEX	-0.935	YBR138C
YPL267W::BFLEX	-0.927	ACM1
YDL077C::BFLEX2	-0.925	VAM6
YJR078W::BFLEX	-0.922	BNA2
YFR004W::BFLEX	-0.921	RPN11
YLR362W::BFLEX	-0.92	STE11
YDL233W::BFLEX	-0.919	YDL233W
YNL268W::BFLEX	-0.918	LYP1
YER123W::BFLEX	-0.916	YCK3
YHR155W::BFLEX	-0.914	YSP1
YMR139W::BFLEX	-0.913	RIM11
YKR092C::BFLEX	-0.913	SRP40
YOR278W::BFLEX	-0.912	HEM4
YLL021W::BFLEX	-0.911	SPA2
YOR201C::BFLEX	-0.91	MRM1
YKL126W::BFLEX	-0.91	YPK1
YGL197W::BFLEX	-0.906	MDS3
YGL142C::BFLEX	-0.903	GPI10
YNL014W::BFLEX	-0.901	HEF3
YJL020C::BFLEX	-0.899	BBC1
YJR013W::BFLEX	-0.897	GPI14
YMR086W::BFLEX	-0.897	YMR086W
YGL220W::BFLEX	-0.895	YGL220W
YMR259C::BFLEX	-0.893	YMR259C
YLR383W::BFLEX	-0.891	SMC6
YOR211C::BFLEX	-0.89	MGM1
YOR160W::BFLEX	-0.889	MTR10
YMR075W::BFLEX	-0.887	RCO1
YDR448W::BFLEX	-0.886	ADA2
YOL056W::BFLEX	-0.886	GPM3
YML034W::BFLEX	-0.885	SRC1
YLR425W::BFLEX	-0.884	TUS1
YDL164C::BFLEX	-0.88	CDC9
YPR049C::BFLEX	-0.879	ATG11
YER132C::BFLEX	-0.878	PMD1
YOR198C::BFLEX	-0.877	BFR1
YNR014W::BFLEX	-0.876	YNR014W
YPL010W::BFLEX	-0.875	RET3
YMR291W::BFLEX	-0.868	YMR291W
YHR194W::BFLEX	-0.867	MDM31
YKL106W::BFLEX	-0.866	AAT1
YPL019C::BFLEX	-0.865	VTC3
YBR225W::BFLEX	-0.865	YBR225W
YOR204W::BFLEX	-0.864	DED1
YDR217C::BFLEX	-0.863	RAD9
YHR086W::BFLEX	-0.862	NAM8
YPL186C::BFLEX	-0.862	UIP4
YMR210W::BFLEX	-0.859	YMR210W
YKL155C::BFLEX	-0.858	RSM22
YFL023W::BFLEX	-0.856	BUD27
YPL208W::BFLEX	-0.855	RKM1
YPL212C::BFLEX	-0.852	PUS1
YFL031W::BFLEX	-0.85	HAC1
YER022W::BFLEX	-0.85	SRB4
YMR111C::BFLEX	-0.85	YMR111C
YGL180W::BFLEX	-0.849	ATG1
YKL108W::BFLEX	-0.849	SLD2
YNL108C::BFLEX	-0.849	YNL108C
YKL045W::BFLEX	-0.845	PRI2
YLR237W::BFLEX	-0.845	THI7
YNL181W::BFLEX	-0.845	YNL181W
YPR022C::BFLEX	-0.845	YPR022C
YNL175C::BFLEX	-0.844	NOP13
YGR240C::BFLEX	-0.844	PFK1
YGL207W::BFLEX	-0.844	SPT16
YGL173C::BFLEX	-0.843	KEM1
YBR079C::BFLEX	-0.841	RPG1
YML060W::BFLEX	-0.84	OGG1
YMR283C::BFLEX	-0.836	RIT1
YGR237C::BFLEX	-0.836	YGR237C
YPL041C::BFLEX	-0.836	YPL041C
YMR081C::BFLEX	-0.834	ISF1
YHL028W::BFLEX	-0.83	WSC4
YBR208C::BFLEX	-0.829	DUR1,2
YDR081C::BFLEX	-0.829	PDC2
YJL061W::BFLEX	-0.827	NUP82
YJL123C::BFLEX	-0.825	YJL123C
YOR153W::BFLEX	-0.824	PDR5
YGR244C::BFLEX	-0.821	LSC2
YDR538W::BFLEX	-0.821	PAD1
YPR157W::BFLEX	-0.82	YPR157W
YFL007W::BFLEX	-0.818	BLM10
YNL101W::BFLEX	-0.817	AVT4
YHR076W::BFLEX	-0.815	PTC7
YDR132C::BFLEX	-0.81	YDR132C
YHR126C::BFLEX	-0.81	YHR126C
YML132W::BFLEX	-0.808	COS3
YCR091W::BFLEX	-0.807	KIN82
YOR299W::BFLEX	-0.804	BUD7
YDR277C::BFLEX	-0.8	MTH1
YER037W::BFLEX	-0.799	PHM8
YJR032W::BFLEX	-0.798	CPR7
YHR005C-A::BFLEX	-0.797	MRS11
YBR114W::BFLEX	-0.796	RAD16
YMR280C::BFLEX	-0.795	CAT8
YBR095C::BFLEX	-0.795	RXT2
YLR244C::BFLEX	-0.794	MAP1
YDL143W::BFLEX	-0.79	CCT4
YLR268W::BFLEX	-0.79	SEC22
YJL138C::BFLEX	-0.789	TIF2
YNL316C::BFLEX	-0.788	PHA2
YJR110W::BFLEX	-0.788	YMR1
YMR323W::BFLEX	-0.787	ERR3
YJL013C::BFLEX2	-0.785	MAD3
YKL010C::BFLEX	-0.785	UFD4
YOR291W::BFLEX	-0.784	YOR291W
YOR142W::BFLEX	-0.783	LSC1
YMR196W::BFLEX	-0.783	YMR196W
YLR108C::BFLEX	-0.779	YLR108C
YLR299W::BFLEX	-0.778	ECM38
YOR339C::BFLEX	-0.778	UBC11
YML037C::BFLEX	-0.778	YML037C
YLR398C::BFLEX	-0.777	SKI2
YNL118C::BFLEX	-0.776	DCP2
YHR016C::BFLEX	-0.776	YSC84
YOR178C::BFLEX	-0.775	GAC1
YNL207W::BFLEX	-0.775	RIO2
YLR029C::BFLEX2	-0.774	RPL15A
YNR067C::BFLEX	-0.773	DSE4
YGR158C::BFLEX	-0.772	MTR3
YBL037W::BFLEX	-0.771	APL3
YBL022C::BFLEX	-0.771	PIM1
YHL007C::BFLEX	-0.771	STE20
YOR315W::BFLEX	-0.77	SFG1
YML113W::BFLEX	-0.769	DAT1
YHL025W::BFLEX	-0.769	SNF6
YGL005C::BFLEX	-0.763	COG7
YLR015W::BFLEX	-0.762	BRE2
YIL046W::BFLEX	-0.761	MET30
YOL136C::BFLEX	-0.761	PFK27
YDR256C::BFLEX	-0.76	CTA1
YDL156W::BFLEX	-0.752	YDL156W
YFL033C::BFLEX	-0.75	RIM15
YKL182W::BFLEX	-0.749	FAS1
YIL068C::BFLEX	-0.748	SEC6
YOR338W::BFLEX	-0.748	YOR338W
YPL036W::BFLEX	-0.745	PMA2
YIL011W::BFLEX	-0.745	TIR3
YKR035W-A::BFLEX	-0.744	DID2
YKL116C::BFLEX	-0.742	PRR1
YHR056C::BFLEX	-0.742	RSC30
YMR159C::BFLEX	-0.741	ATG16
YBL024W::BFLEX	-0.741	NCL1
YCL017C::BFLEX	-0.741	NFS1
YPL107W::BFLEX	-0.74	YPL107W
YDL223C::BFLEX	-0.738	HBT1
YCR100C::BFLEX	-0.737	YCR100C
YOR019W::BFLEX	-0.737	YOR019W
YCR024C::BFLEX	-0.735	SLM5
YBR143C::BFLEX	-0.733	SUP45
YHR158C::BFLEX	-0.732	KEL1
YPL188W::BFLEX	-0.732	POS5
YNL154C::BFLEX	-0.73	YCK2
YEL025C::BFLEX	-0.729	YEL025C
YEL020C::BFLEX	-0.727	YEL020C
YOR115C::BFLEX	-0.726	TRS33
YNL206C::BFLEX	-0.725	RTT106
YAR020C::BFLEX	-0.723	PAU7
YFR021W::BFLEX	-0.721	ATG18
YIL007C::BFLEX	-0.721	NAS2
YCR006C::BFLEX	-0.721	YCR006C
YNL039W::BFLEX	-0.72	BDP1
YPR141C::BFLEX	-0.72	KAR3
YCL044C::BFLEX	-0.72	MGR1
YJL089W::BFLEX	-0.718	SIP4
YFL012W::BFLEX	-0.716	YFL012W
YOR166C::BFLEX	-0.716	YOR166C
YKL183W::BFLEX	-0.713	LOT5
YHR091C::BFLEX	-0.713	MSR1
YGR044C::BFLEX	-0.713	RME1
YDR119W::BFLEX	-0.713	YDR119W
YPL071C::BFLEX	-0.71	YPL071C
YBR043C::BFLEX	-0.708	QDR3
YGR275W::BFLEX	-0.708	RTT102
YFL042C::BFLEX	-0.708	YFL042C
YDR111C::BFLEX	-0.705	ALT2
YOR354C::BFLEX	-0.703	MSC6
YPL057C::BFLEX	-0.702	SUR1
YKL012W::BFLEX	-0.701	PRP40
YPR147C::BFLEX	-0.701	YPR147C
YBR192W::BFLEX	-0.698	RIM2
YNL304W::BFLEX	-0.697	YPT11
YER047C::BFLEX	-0.696	SAP1
YJR060W::BFLEX	-0.695	CBF1
YDR499W::BFLEX	-0.695	LCD1
YHR159W::BFLEX	-0.695	YHR159W
YPR193C::BFLEX	-0.694	HPA2
YIL038C::BFLEX	-0.694	NOT3
YJL206C::BFLEX	-0.694	YJL206C
YCL056C::BFLEX	-0.693	YCL056C
YLR243W::BFLEX	-0.693	YLR243W
YDR153C::BFLEX	-0.691	ENT5
YBR058C::BFLEX	-0.691	UBP14
YLR151C::BFLEX	-0.689	PCD1
YDR444W::BFLEX	-0.688	YDR444W
YHR102W::BFLEX	-0.687	KIC1
YOL121C::BFLEX	-0.687	RPS19A
YNL157W::BFLEX	-0.686	IGO1
YEL052W::BFLEX	-0.684	AFG1
YDR282C::BFLEX	-0.683	YDR282C
YOL157C::BFLEX	-0.681	IMA2
YDR291W::BFLEX	-0.68	HRQ1
YER069W::BFLEX	-0.679	ARG5,6
YLR309C::BFLEX	-0.679	IMH1
YJL173C::BFLEX	-0.677	RFA3
YBL013W::BFLEX	-0.676	FMT1
YGL134W::BFLEX	-0.676	PCL10
YLR045C::BFLEX	-0.676	STU2
YKL188C::BFLEX	-0.675	PXA2
YMR293C::BFLEX	-0.673	YMR293C
YDR085C::BFLEX	-0.672	AFR1
YNR023W::BFLEX	-0.672	SNF12
YJL053W::BFLEX	-0.671	PEP8
YGL107C::BFLEX	-0.671	RMD9
YIL125W::BFLEX	-0.67	KGD1
YLR092W::BFLEX	-0.668	SUL2
YLL058W::BFLEX	-0.665	YLL058W
YBR195C::BFLEX	-0.662	MSI1
YOR264W::BFLEX	-0.661	DSE3
YHR216W::BFLEX	-0.66	IMD2
YML046W::BFLEX	-0.66	PRP39
YCR042C::BFLEX	-0.658	TAF2
YPR076W::BFLEX	-0.658	YPR076W
YMR193W::BFLEX	-0.657	MRPL24
YIR025W::BFLEX	-0.656	MND2
YKL050C::BFLEX	-0.656	YKL050C
YDR471W::BFLEX	-0.655	RPL27B
YDL239C::BFLEX	-0.654	ADY3
YFL022C::BFLEX	-0.654	FRS2
YER054C::BFLEX	-0.654	GIP2
YDR191W::BFLEX	-0.654	HST4
YGL233W::BFLEX	-0.654	SEC15
YPR055W::BFLEX	-0.654	SEC8
YKL103C::BFLEX	-0.653	LAP4
YFL059W::BFLEX	-0.652	SNZ3
YNR062C::BFLEX	-0.652	YNR062C
YNL314W::BFLEX	-0.651	DAL82
YOR114W::BFLEX	-0.651	YOR114W
YKL152C::BFLEX	-0.649	GPM1
YER122C::BFLEX	-0.648	GLO3
YBL056W::BFLEX	-0.647	PTC3
YNL201C::BFLEX	-0.646	PSY2
YLR190W::BFLEX	-0.645	MMR1
YHL020C::BFLEX	-0.645	OPI1
YGL175C::BFLEX	-0.643	SAE2
YJL029C::BFLEX	-0.643	VPS53
YKL011C::BFLEX	-0.642	CCE1
YAL064C-A::BFLEX	-0.641	YAL064C-A
YDR211W::BFLEX	-0.64	GCD6
YPL116W::BFLEX	-0.64	HOS3
YBR086C::BFLEX	-0.64	IST2
YJL136C::BFLEX	-0.64	RPS21B
YMR250W::BFLEX	-0.636	GAD1
YPL052W::BFLEX	-0.635	OAZ1
YJL069C::BFLEX	-0.635	UTP18
YHL001W::BFLEX	-0.635
YGL206C::BFLEX	-0.632	CHC1
YEL065W::BFLEX	-0.632	SIT1
YMR235C::BFLEX	-0.63	RNA1
YJL200C::BFLEX	-0.629	ACO2
YBR019C::BFLEX	-0.629	GAL10
YKL088W::BFLEX	-0.629	YKL088W
YHR141C::BFLEX	-0.629
YOL072W::BFLEX	-0.624	THP1
YGL241W::BFLEX	-0.622	KAP114
YPL040C::BFLEX	-0.621	ISM1
YDR472W::BFLEX	-0.62	TRS31
YGL124C::BFLEX	-0.618	MON1
YGL171W::BFLEX	-0.618	ROK1
YBR296C::BFLEX2	-0.616	PHO89
YHR134W::BFLEX	-0.616	WSS1
YHR107C::BFLEX	-0.615	CDC12
YIL075C::BFLEX	-0.612	RPN2
YGL104C::BFLEX	-0.612	VPS73
YHR203C::BFLEX	-0.61	RPS4B
YPL012W::BFLEX	-0.61	RRP12
YEL029C::BFLEX	-0.609	BUD16
YJL052W::BFLEX	-0.609	TDH1
YAL011W::BFLEX	-0.607	SWC3
YCL066W::BFLEX	-0.606
YLR082C::BFLEX	-0.605	SRL2
YGR097W::BFLEX	-0.6	ASK10
YMR290C::BFLEX	-0.6	HAS1
YHR111W::BFLEX	-0.6	UBA4
YBR210W::BFLEX	-0.599	ERV15
YOR213C::BFLEX	-0.599	SAS5
YHR072W::BFLEX	-0.598	ERG7
YMR017W::BFLEX	-0.598	SPO20
YMR086C-A::BFLEX	-0.598	YMR086C-A
YHR008C::BFLEX	-0.597	SOD2
YDL045C::BFLEX	-0.596	FAD1
YNL132W::BFLEX	-0.595	KRE33
YJL112W::BFLEX	-0.595	MDV1
YGR252W::BFLEX	-0.593	GCN5
YMR234W::BFLEX	-0.593	RNH1
YML106W::BFLEX	-0.593	URA5
YLR132C::BFLEX	-0.588	YLR132C
YMR137C::BFLEX	-0.587	PSO2
YPL131W::BFLEX	-0.585	RPL5
YIL073C::BFLEX	-0.585	SPO22
YOR123C::BFLEX	-0.58	LEO1
YMR154C::BFLEX	-0.579	RIM13
YLR423C::BFLEX	-0.576	ATG17
YPL250C::BFLEX	-0.573	ICY2
YPR133C::BFLEX2	-0.573	SPN1
YLL028W::BFLEX	-0.573	TPO1
YBR164C::BFLEX	-0.571	ARL1
YER050C::BFLEX	-0.571	RSM18
YOR216C::BFLEX	-0.57	RUD3
YLR113W::BFLEX	-0.569	HOG1
YDL025C::BFLEX	-0.569	YDL025C
YMR002W::BFLEX	-0.568	YMR002W
YHR142W::BFLEX	-0.566	CHS7
YNL032W::BFLEX	-0.566	SIW14
YPR070W::BFLEX	-0.565	MED1
YHR186C::BFLEX	-0.564	KOG1
YPL134C::BFLEX	-0.564	ODC1
YER028C::BFLEX	-0.563	MIG3
YOL112W::BFLEX	-0.563	MSB4
YER058W::BFLEX	-0.563	PET117
YBR183W::BFLEX	-0.562	YPC1
YGL190C::BFLEX	-0.562
YNL096C::BFLEX	-0.561	RPS7B
YMR263W::BFLEX	-0.561	SAP30
YLR455W::BFLEX	-0.559	YLR455W
YER168C::BFLEX	-0.558	CCA1
YMR098C::BFLEX	-0.558	YMR098C
YBL007C::BFLEX	-0.557	SLA1
YHR093W::BFLEX	-0.555	AHT1
YLL025W::BFLEX	-0.555	PAU17
YPL049C::BFLEX	-0.552	DIG1
YOR089C::BFLEX	-0.552	VPS21
YLR337C::BFLEX	-0.552	VRP1
YLR072W::BFLEX	-0.552	YLR072W
YDL180W::BFLEX	-0.551	YDL180W
YCR040W::BFLEX	-0.551
YKL208W::BFLEX	-0.55	CBT1
YCR071C::BFLEX	-0.549	IMG2
YGL163C::BFLEX	-0.548	RAD54
YGR012W::BFLEX	-0.548	YGR012W
YHR112C::BFLEX	-0.548	YHR112C
YHR036W::BFLEX	-0.547	BRL1
YAL043C::BFLEX	-0.547	PTA1
YFL004W::BFLEX	-0.546	VTC2
YDR012W::BFLEX	-0.546
YJR109C::BFLEX	-0.545	CPA2
YDR325W::BFLEX	-0.545	YCG1
YMR090W::BFLEX	-0.542	YMR090W
YDR074W::BFLEX	-0.539	TPS2
YCR022C::BFLEX	-0.539	YCR022C
YLR193C::BFLEX	-0.537	UPS1
YFL029C::BFLEX	-0.535	CAK1
YBR227C::BFLEX	-0.535	MCX1
YOR018W::BFLEX	-0.535	ROD1
YGL213C::BFLEX	-0.535	SKI8
YKL106C-A::BFLEX	-0.535
YHR047C::BFLEX	-0.534	AAP1
YDR030C::BFLEX	-0.534	RAD28
YIL072W::BFLEX	-0.533	HOP1
YIL037C::BFLEX	-0.533	PRM2
YCR037C::BFLEX	-0.532	PHO87
YLL011W::BFLEX	-0.531	SOF1
YGR109W-A::BFLEX	-0.531
YDR143C::BFLEX	-0.53	SAN1
YCR073W-A::BFLEX	-0.529	SOL2
YKL216W::BFLEX	-0.529	URA1
YBR160W::BFLEX	-0.528	CDC28
YPL030W::BFLEX	-0.528	YPL030W
YDR519W::BFLEX	-0.527	FPR2
YLR377C::BFLEX	-0.526	FBP1
YMR026C::BFLEX	-0.526	PEX12
YBR038W::BFLEX	-0.525	CHS2
YHR114W::BFLEX	-0.524	BZZ1
YKL078W::BFLEX	-0.523	DHR2
YNL309W::BFLEX	-0.523	STB1
YPR080W::BFLEX	-0.523
YDL021W::BFLEX	-0.521	GPM2
YER149C::BFLEX	-0.521	PEA2
YGR089W::BFLEX	-0.52	NNF2
YDR128W::BFLEX	-0.52	YDR128W
YNL241C::BFLEX	-0.519	ZWF1
YDR399W::BFLEX	-0.518	HPT1
YER112W::BFLEX	-0.515	LSM4
YDR213W::BFLEX	-0.515	UPC2
YML075C::BFLEX	-0.514	HMG1
YDR167W::BFLEX	-0.514	TAF10
YBR066C::BFLEX	-0.513	NRG2
YOR095C::BFLEX	-0.513	RKI1
YHR054C::BFLEX2	-0.513
YPL091W::BFLEX	-0.511	GLR1
YPL120W::BFLEX	-0.511	VPS30
YEL022W::BFLEX	-0.511
YGR030C::BFLEX	-0.51	POP6
YHR197W::BFLEX	-0.51	RIX1
YIL087C::BFLEX	-0.51	YIL087C
YLR387C::BFLEX	-0.509	REH1
YOR137C::BFLEX	-0.509	SIA1
YMR218C::BFLEX	-0.508	TRS130
YML093W::BFLEX	-0.508	UTP14
YOL077C::BFLEX	-0.506	BRX1
YDL229W::BFLEX	-0.506	SSB1
YGR141W::BFLEX	-0.505	VPS62
YHR062C::BFLEX	-0.504	RPP1
YER053C::BFLEX	-0.503	PIC2
YGL150C::BFLEX	-0.502	INO80
YJR010C-A::BFLEX	-0.502	SPC1
YBR149W::BFLEX	-0.501	ARA1
YBR085C-A::BFLEX	-0.501
YGL219C::BFLEX	-0.5	MDM34
YAL007C::BFLEX	-0.499	ERP2
YER150W::BFLEX	-0.499	SPI1
YDR473C::BFLEX	-0.498	PRP3
YKR044W::BFLEX	-0.498	UIP5
YPR132W::BFLEX	-0.497	RPS23B
YOR238W::BFLEX	-0.497	YOR238W
YIR029W::BFLEX	-0.496	DAL2
YBL051C::BFLEX	-0.495	PIN4
YPL026C::BFLEX	-0.495	SKS1
YPR057W::BFLEX	-0.494	BRR1
YMR155W::BFLEX	-0.493	YMR155W
YMR289W::BFLEX	-0.492	ABZ2
YIL114C::BFLEX	-0.492	POR2
YFR031C::BFLEX	-0.492	SMC2
YOR228C::BFLEX	-0.492	YOR228C
YLR186W::BFLEX	-0.491	EMG1
YGL143C::BFLEX	-0.491	MRF1
YPR117W::BFLEX	-0.49	YPR117W
YOR256C::BFLEX	-0.489	TRE2
YDR107C::BFLEX	-0.489	YDR107C
YNL026W::BFLEX	-0.486	SAM50
YDR482C::BFLEX	-0.484	CWC21
YPL174C::BFLEX	-0.484	NIP100
YGR192C::BFLEX	-0.484	TDH3
YAL027W::BFLEX	-0.484	YAL027W
YBR251W::BFLEX	-0.483	MRPS5
YNL163C::BFLEX	-0.482	RIA1
YNL168C::BFLEX	-0.481	FMP41
YKR026C::BFLEX	-0.481	GCN3
YNL106C::BFLEX	-0.481	INP52
YOR322C::BFLEX	-0.481	LDB19
YBR080C::BFLEX	-0.48	SEC18
YER051W::BFLEX	-0.479	JHD1
YPR121W::BFLEX	-0.478	THI22
YOL080C::BFLEX	-0.477	REX4
YPR074C::BFLEX	-0.476	TKL1
YKL064W::BFLEX	-0.475	MNR2
YHR031C::BFLEX	-0.475	RRM3
YER074W-A::BFLEX	-0.475	YOS1
YDR524W-A::BFLEX3	-0.475
YMR177W::BFLEX	-0.474	MMT1
YDR051C::BFLEX	-0.474	YDR051C
YER183C::BFLEX	-0.472	FAU1
YKR031C::BFLEX	-0.472	SPO14
YOR054C::BFLEX	-0.472	VHS3
YGR155W::BFLEX	-0.471	CYS4
YIR012W::BFLEX	-0.471	SQT1
YPR105C::BFLEX	-0.47	COG4
YML103C::BFLEX	-0.47	NUP188
YJR108W::BFLEX	-0.469	ABM1
YFR011C::BFLEX	-0.469	YFR011C
YPL029W::BFLEX	-0.468	SUV3
YKL210W::BFLEX	-0.468	UBA1
YMR012W::BFLEX	-0.467	CLU1
YKR059W::BFLEX	-0.467	TIF1
YIL002C::BFLEX	-0.466	INP51
YPL006W::BFLEX	-0.466	NCR1
YBL023C::BFLEX	-0.465	MCM2
YBR012C::BFLEX	-0.465	YBR012C
YDR130C::BFLEX	-0.462	FIN1
YLR440C::BFLEX	-0.462	SEC39
YGR138C::BFLEX	-0.462	TPO2
YMR242C::BFLEX	-0.46	RPL20A
YDR238C::BFLEX	-0.46	SEC26
YER098W::BFLEX	-0.46	UBP9
YNL063W::BFLEX	-0.459	MTQ1
YDR346C::BFLEX	-0.459	SVF1
YPR163C::BFLEX	-0.459	TIF3
YJL118W::BFLEX	-0.457	YJL118W
YLR222C::BFLEX	-0.456	UTP13
YPL170W::BFLEX	-0.455	DAP1
YJR068W::BFLEX	-0.455	RFC2
YKL139W::BFLEX	-0.453	CTK1
YNR072W::BFLEX	-0.452	HXT17
YBR296C::BFLEX	-0.45	PHO89
YHR171W::BFLEX	-0.449	ATG7
YDR405W::BFLEX	-0.449	MRP20
YCL063W::BFLEX	-0.449	VAC17
YML021C::BFLEX	-0.448	UNG1
YBL029C-A::BFLEX	-0.448
YLR227C::BFLEX	-0.447	ADY4
YDR179C::BFLEX	-0.447	CSN9
YBR101C::BFLEX	-0.447	FES1
YDR502C::BFLEX	-0.447	SAM2
YCR003W::BFLEX	-0.445	MRPL32
YOR155C::BFLEX	-0.444	ISN1
YIL048W::BFLEX	-0.444	NEO1
YOR386W::BFLEX	-0.443	PHR1
YGR170W::BFLEX	-0.44	PSD2
YPL106C::BFLEX	-0.44	SSE1
YGR143W::BFLEX	-0.439	SKN1
YIR016W::BFLEX	-0.439	YIR016W
YDR386W::BFLEX	-0.435	MUS81
YKL222C::BFLEX	-0.435	YKL222C
YLR032W::BFLEX	-0.433	RAD5
YKL149C::BFLEX	-0.432	DBR1
YMR084W::BFLEX	-0.432	YMR084W
YJL181W::BFLEX	-0.43	YJL181W
YCR072C::BFLEX	-0.429	RSA4
YOL087C::BFLEX	-0.429	YOL087C
YHR088W::BFLEX2	-0.427	RPF1
YKL184W::BFLEX	-0.427	SPE1
YDR322C-A::BFLEX	-0.426
YER093C-A::BFLEX	-0.425	YER093C-A
YDR410C::BFLEX	-0.423	STE14
YFR015C::BFLEX	-0.422	GSY1
YBR025C::BFLEX	-0.422	YBR025C
YOL095C::BFLEX	-0.421	HMI1
YDL188C::BFLEX	-0.421	PPH22
YKL041W::BFLEX	-0.421	VPS24
YGL151W::BFLEX	-0.42	NUT1
YGR053C::BFLEX	-0.419	YGR053C
YLR413W::BFLEX	-0.419	YLR413W
YDL060W::BFLEX	-0.418	TSR1
YKL132C::BFLEX	-0.416	RMA1
YKL047W::BFLEX	-0.416	YKL047W
YDR016C::BFLEX	-0.415	DAD1
YOL001W::BFLEX	-0.415	PHO80
YHR182W::BFLEX	-0.415	YHR182W
YHR201C::BFLEX	-0.413
YML078W::BFLEX	-0.412	CPR3
YDL095W::BFLEX	-0.412	PMT1
YJL087C::BFLEX	-0.412	TRL1
YDR435C::BFLEX	-0.411	PPM1
YHR184W::BFLEX	-0.411	SSP1
YCR083W::BFLEX	-0.411	TRX3
YPL204W::BFLEX	-0.41	HRR25
YDR172W::BFLEX	-0.41	SUP35
YFL025C::BFLEX	-0.409	BST1
YBL111C::BFLEX	-0.409
YDR195W::BFLEX	-0.408	REF2
YJL004C::BFLEX	-0.408	SYS1
YJR044C::BFLEX	-0.408	VPS55
YPL159C::BFLEX	-0.407	PET20
YPR187W::BFLEX	-0.407	RPO26
YOL154W::BFLEX	-0.407
YMR071C::BFLEX	-0.406	TVP18
YBR133C::BFLEX	-0.405	HSL7
YMR056C::BFLEX	-0.404	AAC1
YOR079C::BFLEX	-0.404	ATX2
YOR351C::BFLEX	-0.404	MEK1
YML123C::BFLEX	-0.404	PHO84
YMR123W::BFLEX	-0.404	PKR1
YBR125C::BFLEX	-0.404	PTC4
YMR191W::BFLEX	-0.404	SPG5
YOR222W::BFLEX	-0.403	ODC2
YJR127C::BFLEX	-0.403	RSF2
YHR033W::BFLEX	-0.403	YHR033W
YBR084W::BFLEX	-0.402	MIS1
YNL061W::BFLEX	-0.402	NOP2
YMR251W-A::BFLEX	-0.401	HOR7
YDR392W::BFLEX	-0.401	SPT3
YDL027C::BFLEX	-0.401	YDL027C
YIL176C::BFLEX	-0.401
YNL156C::BFLEX	-0.399	NSG2
YJL074C::BFLEX	-0.399	SMC3
YJL034W::BFLEX	-0.397	KAR2
YJL010C::BFLEX	-0.397	NOP9
YLR054C::BFLEX	-0.397	OSW2
YHR192W::BFLEX	-0.397
YDL174C::BFLEX	-0.396	DLD1
YFR040W::BFLEX	-0.396	SAP155
YJR122W::BFLEX	-0.395	CAF17
YLL010C::BFLEX	-0.395	PSR1
YLR420W::BFLEX	-0.394	URA4
YOL030W::BFLEX	-0.393	GAS5
YMR083W::BFLEX	-0.392	ADH3
YBR223C::BFLEX	-0.392	TDP1
YBR213W::BFLEX	-0.391	MET8
YIR018W::BFLEX	-0.391	YAP5
YDL069C::BFLEX	-0.39	CBS1
YOR174W::BFLEX	-0.388	MED4
YDR087C::BFLEX	-0.388	RRP1
YGR149W::BFLEX	-0.388	YGR149W
YDR164C::BFLEX	-0.387	SEC1
YJL056C::BFLEX	-0.386	ZAP1
YLR288C::BFLEX	-0.385	MEC3
YJL203W::BFLEX	-0.385	PRP21
YDL103C::BFLEX	-0.384	QRI1
YBR294W::BFLEX	-0.384	SUL1
YLR183C::BFLEX	-0.384	TOS4
YOR122C::BFLEX	-0.382	PFY1
YFL034C-A::BFLEX	-0.381	RPL22B
YPR032W::BFLEX	-0.381	SRO7
YDR381W::BFLEX	-0.381	YRA1
YDR055W::BFLEX	-0.38	PST1
YDL129W::BFLEX	-0.379	YDL129W
YML097C::BFLEX	-0.377	VPS9
YDR270W::BFLEX	-0.376	CCC2
YOR257W::BFLEX	-0.376	CDC31
YKR051W::BFLEX	-0.376	YKR051W
YHR079C::BFLEX	-0.374	IRE1
YDR268W::BFLEX	-0.373	MSW1
YDR429C::BFLEX	-0.373	TIF35
YGR286C::BFLEX	-0.372	BIO2
YHR032W::BFLEX	-0.372	YHR032W
YBR152W::BFLEX	-0.37	SPP381
YIL047C::BFLEX	-0.37	SYG1
YGR261C::BFLEX	-0.369	APL6
YJL146W::BFLEX	-0.369	IDS2
YHL009C::BFLEX	-0.367	YAP3
YNL281W::BFLEX	-0.366	HCH1
YDR135C::BFLEX	-0.366	YCF1
YKL027W::BFLEX	-0.366	YKL027W
YKR005C::BFLEX	-0.366	YKR005C
YBR094W::BFLEX	-0.365	YBR094W
YDR348C::BFLEX	-0.365	YDR348C
YNL194C::BFLEX	-0.365	YNL194C
YPL144W::BFLEX	-0.365	YPL144W
YIL050W::BFLEX	-0.364	PCL7
YEL056W::BFLEX	-0.363	HAT2
YOR101W::BFLEX	-0.362	RAS1
YBR046C::BFLEX	-0.362	ZTA1
YER091C::BFLEX	-0.361	MET6
YBR118W::BFLEX	-0.361	TEF2
YLR116W::BFLEX	-0.36	MSL5
YPL246C::BFLEX	-0.36	RBD2
YNL131W::BFLEX	-0.359	TOM22
YNL046W::BFLEX	-0.359	YNL046W
YIR031C::BFLEX	-0.358	DAL7
YCR001W::BFLEX	-0.358	YCR001W
YHR018C::BFLEX	-0.357	ARG4
YGR041W::BFLEX	-0.357	BUD9
YPL060W::BFLEX	-0.356	LPE10
YGR241C::BFLEX	-0.356	YAP1802
YBR071W::BFLEX	-0.355	YBR071W
YJR129C::BFLEX	-0.355	YJR129C
YBR263W::BFLEX	-0.353	SHM1
YJL027C::BFLEX	-0.353	YJL027C
YNL300W::BFLEX	-0.353	YNL300W
YCR063W::BFLEX	-0.35	BUD31
YPL086C::BFLEX	-0.35	ELP3
YAL056W::BFLEX	-0.35	GPB2
YDR243C::BFLEX	-0.35	PRP28
YFL047W::BFLEX	-0.35	RGD2
YLL038C::BFLEX	-0.349	ENT4
YFR033C::BFLEX	-0.349	QCR6
YGR161C::BFLEX	-0.348	RTS3
YGR099W::BFLEX	-0.348	TEL2
YBR063C::BFLEX	-0.348	YBR063C
YJL068C::BFLEX	-0.348	YJL068C
YHR106W::BFLEX	-0.345	TRR2
YNL232W::BFLEX	-0.344	CSL4
YGR029W::BFLEX	-0.344	ERV1
YMR140W::BFLEX	-0.344	SIP5
YDR534C::BFLEX	-0.342	FIT1
YBR240C::BFLEX	-0.342	THI2
YBR141C::BFLEX	-0.342	YBR141C
YPR122W::BFLEX	-0.341	AXL1
YGL172W::BFLEX	-0.341	NUP49
YIL127C::BFLEX	-0.341
YBL047C::BFLEX	-0.34	EDE1
YMR080C::BFLEX	-0.34	NAM7
YMR069W::BFLEX	-0.34	NAT4
YDL214C::BFLEX	-0.34	PRR2
YHL023C::BFLEX	-0.34	RMD11
YKR066C::BFLEX	-0.339	CCP1
YDL065C::BFLEX	-0.339	PEX19
YGR239C::BFLEX	-0.339	PEX21
YGR165W::BFLEX	-0.338	MRPS35
YOR306C::BFLEX	-0.336	MCH5
YMR147W::BFLEX	-0.336	YMR147W
YPL228W::BFLEX	-0.335	CET1
YDL145C::BFLEX	-0.335	COP1
YNL327W::BFLEX	-0.335	EGT2
YIR035C::BFLEX	-0.335	YIR035C
YLR225C::BFLEX	-0.334	YLR225C
YFL049W::BFLEX	-0.333	SWP82
YER180C::BFLEX	-0.331	ISC10
YMR099C::BFLEX	-0.331	YMR099C
YOR230W::BFLEX	-0.33	WTM1
YLL014W::BFLEX	-0.33	YLL014W
YPR019W::BFLEX	-0.329	CDC54
YDL108W::BFLEX	-0.328	KIN28
YKL176C::BFLEX	-0.328	LST4
YCR057C::BFLEX	-0.328	PWP2
YLR410W::BFLEX	-0.328	VIP1
YCR015C::BFLEX	-0.328	YCR015C
YLR152C::BFLEX	-0.328	YLR152C
YLR438W::BFLEX	-0.326	CAR2
YKR002W::BFLEX	-0.326	PAP1
YER136W::BFLEX	-0.325	GDI1
YDL053C::BFLEX	-0.325	PBP4
YHR185C::BFLEX	-0.325	PFS1
YGR091W::BFLEX	-0.325	PRP31
YOR048C::BFLEX	-0.325	RAT1
YLR196W::BFLEX	-0.324	PWP1
YGL043W::BFLEX	-0.323	DST1
YDR452W::BFLEX	-0.323	PPN1
YER087C-B::BFLEX	-0.323
YOR034C::BFLEX	-0.322	AKR2
YPR161C::BFLEX	-0.321	SGV1
YEL046C::BFLEX	-0.32	GLY1
YBR283C::BFLEX	-0.32	SSH1
YOL108C::BFLEX	-0.319	INO4
YGL133W::BFLEX	-0.319	ITC1
YCL004W::BFLEX	-0.317	PGS1
YPL151C::BFLEX	-0.317	PRP46
YDR137W::BFLEX2	-0.317	RGP1
YDR328C::BFLEX	-0.317	SKP1
YLR135W::BFLEX	-0.317	SLX4
YPL207W::BFLEX	-0.317	TYW1
YDR374C::BFLEX	-0.317	YDR374C
YKL090W::BFLEX	-0.316	CUE2
YNL151C::BFLEX	-0.316	RPC31
YMR054W::BFLEX	-0.316	STV1
YPL258C::BFLEX	-0.316	THI21
YOL068C::BFLEX	-0.315	HST1
YER080W::BFLEX	-0.314	FMP29
YJL116C::BFLEX	-0.314	NCA3
YBL011W::BFLEX	-0.314	SCT1
YOL008W::BFLEX	-0.313	COQ10
YDL039C::BFLEX	-0.313	PRM7
YDL051W::BFLEX	-0.311	LHP1
YAL055W::BFLEX	-0.311	PEX22
YNL049C::BFLEX	-0.311	SFB2
YOR172W::BFLEX	-0.311	YRM1
YNL238W::BFLEX	-0.31	KEX2
YOR014W::BFLEX	-0.31	RTS1
YML038C::BFLEX	-0.31	YMD8
YMR013W-A::BFLEX	-0.31
YDR188W::BFLEX	-0.309	CCT6
YNL164C::BFLEX	-0.309	IBD2
YDR068W::BFLEX	-0.308	DOS2
YKL120W::BFLEX	-0.308	OAC1
YBR286W::BFLEX	-0.307	APE3
YJL044C::BFLEX	-0.307	GYP6
YML104C::BFLEX	-0.307	MDM1
YER184C::BFLEX	-0.306	YER184C
YCR059C::BFLEX	-0.306	YIH1
YJR150C::BFLEX	-0.305	DAN1
YOR075W::BFLEX	-0.305	UFE1
YPR158W::BFLEX	-0.305	YPR158W
YPL138C::BFLEX	-0.304	SPP1
YPL260W::BFLEX	-0.304	YPL260W
YFR030W::BFLEX	-0.303	MET10
YNL044W::BFLEX	-0.303	YIP3
YKR104W::BFLEX	-0.303	YKR104W
YMR221C::BFLEX	-0.302	FMP42
YFL015C::BFLEX	-0.302	YFL015C
YNR001C::BFLEX	-0.301	CIT1
YBR121C::BFLEX	-0.301	GRS1
YDL127W::BFLEX	-0.301	PCL2
YNL160W::BFLEX	-0.301	YGP1
YCR104W::BFLEX	-0.301
YOL023W::BFLEX	-0.3	IFM1
YKR081C::BFLEX	-0.3	RPF2
YMR118C::BFLEX	-0.3	YMR118C
YJL134W::BFLEX	-0.299	LCB3
YOR274W::BFLEX	-0.299	MOD5
YLR209C::BFLEX	-0.299	PNP1
YIL067C::BFLEX	-0.299	YIL067C
YJR161C::BFLEX	-0.298
YDL037C::BFLEX	-0.297	BSC1
YDR062W::BFLEX	-0.297	LCB2
YER171W::BFLEX2	-0.297	RAD3
YGL012W::BFLEX	-0.296	ERG4
YDL131W::BFLEX	-0.296	LYS21
YHL044W::BFLEX	-0.296	YHL044W
YMR307W::BFLEX	-0.295	GAS1
YNL202W::BFLEX	-0.295	SPS19
YMR035W::BFLEX	-0.294	IMP2
YER006W::BFLEX	-0.294	NUG1
YMR005W::BFLEX	-0.294	TAF4
YHR012W::BFLEX	-0.294	VPS29
YPR115W::BFLEX	-0.294	YPR115W
YHR011W::BFLEX	-0.292	DIA4
YLR068W::BFLEX	-0.292	FYV7
YGR284C::BFLEX	-0.291	ERV29
YPR103W::BFLEX	-0.291	PRE2
YDR343C::BFLEX	-0.291
YGL017W::BFLEX	-0.29	ATE1
YER063W::BFLEX	-0.29	THO1
YMR010W::BFLEX	-0.29	YMR010W
YGR142W::BFLEX	-0.289	BTN2
YMR294W::BFLEX	-0.289	JNM1
YGR136W::BFLEX	-0.289	LSB1
YJL186W::BFLEX	-0.289	MNN5
YIL109C::BFLEX	-0.289	SEC24
YMR078C::BFLEX	-0.288	CTF18
YOL110W::BFLEX	-0.288	SHR5
YFR041C::BFLEX	-0.287	ERJ5
YDR043C::BFLEX	-0.287	NRG1
YDL007W::BFLEX	-0.287	RPT2
YJL205C-A::BFLEX	-0.287
YFL028C::BFLEX	-0.286	CAF16
YEL018W::BFLEX	-0.286	EAF5
YOR252W::BFLEX	-0.286	TMA16
YFL017W-A::BFLEX	-0.286
YPR119W::BFLEX	-0.285	CLB2
YGR201C::BFLEX	-0.284	YGR201C
YOR209C::BFLEX	-0.283	NPT1
YDR063W::BFLEX	-0.283	YDR063W
YFL055W::BFLEX	-0.282	AGP3
YPL126W::BFLEX	-0.282	NAN1
YGR077C::BFLEX	-0.282	PEX8
YLR395C::BFLEX	-0.281	COX8
YEL027W::BFLEX	-0.281	CUP5
YMR208W::BFLEX	-0.281	ERG12
YKL061W::BFLEX	-0.279	YKL061W
YPL254W::BFLEX	-0.278	HFI1
YML032C::BFLEX	-0.278	RAD52
YOR304W::BFLEX	-0.276	ISW2
YCL032W::BFLEX	-0.276	STE50
YOR316C-A::BFLEX	-0.276
YGL062W::BFLEX	-0.275	PYC1
YOR276W::BFLEX	-0.274	CAF20
YER153C::BFLEX	-0.274	PET122
YER073W::BFLEX	-0.272	ALD5
YBR034C::BFLEX	-0.272	HMT1
YDR234W::BFLEX	-0.272	LYS4
YGR038W::BFLEX	-0.272	ORM1
YML128C::BFLEX	-0.27	MSC1
YLR251W::BFLEX	-0.27	SYM1
YIL104C::BFLEX	-0.269	SHQ1
YHR071W::BFLEX	-0.269
YBR290W::BFLEX	-0.268	BSD2
YKL074C::BFLEX	-0.268	MUD2
YKL024C::BFLEX	-0.268	URA6
YAR062W::BFLEX	-0.268
YNL023C::BFLEX	-0.267	FAP1
YKL196C::BFLEX	-0.267	YKT6
YJR091C::BFLEX	-0.265	JSN1
YGL029W::BFLEX	-0.264	CGR1
YMR203W::BFLEX	-0.264	TOM40
YMR244W::BFLEX	-0.264	YMR244W
YMR184W::BFLEX	-0.263	ADD37
YLR394W::BFLEX	-0.263	CST9
YDR078C::BFLEX	-0.263	SHU2
YPL037C::BFLEX	-0.262	EGD1
YBL038W::BFLEX	-0.261	MRPL16
YOR371C::BFLEX	-0.26	GPB1
YNL330C::BFLEX	-0.26	RPD3
YNL122C::BFLEX	-0.26	YNL122C
YGR230W::BFLEX	-0.259	BNS1
YMR008C::BFLEX	-0.259	PLB1
YLR165C::BFLEX	-0.259	PUS5
YLL045C::BFLEX	-0.259	RPL8B
YIL060W::BFLEX	-0.259	YIL060W
YOR261C::BFLEX	-0.258	RPN8
YDR218C::BFLEX	-0.258	SPR28
YEL035C::BFLEX	-0.258	UTR5
YKL067W::BFLEX	-0.258	YNK1
YGR216C::BFLEX	-0.257	GPI1
YDR503C::BFLEX	-0.255	LPP1
YLR295C::BFLEX	-0.254	ATP14
YCL014W::BFLEX	-0.254	BUD3
YOL053W::BFLEX	-0.254	YOL053W
YBL019W::BFLEX	-0.253	APN2
YER064C::BFLEX	-0.253	YER064C
YCL057C-A::BFLEX	-0.252
YKR013W::BFLEX	-0.251	PRY2
YER094C::BFLEX	-0.251	PUP3
YNL250W::BFLEX	-0.251	RAD50
YBR175W::BFLEX	-0.251	SWD3
YJL013C::BFLEX	-0.25	MAD3
YNL139C::BFLEX	-0.25	RLR1
YMR261C::BFLEX	-0.25	TPS3
YER017C::BFLEX	-0.247	AFG3
YJR062C::BFLEX	-0.246	NTA1
YDR500C::BFLEX	-0.246	RPL37B
YMR264W::BFLEX	-0.245	CUE1
YDR492W::BFLEX	-0.245	IZH1
YDR100W::BFLEX	-0.245	TVP15
YML115C::BFLEX	-0.245	VAN1
YHR208W::BFLEX	-0.245
YLR348C::BFLEX	-0.244	DIC1
YDR001C::BFLEX	-0.243	NTH1
YHL011C::BFLEX	-0.243	PRS3
YKR082W::BFLEX	-0.241	NUP133
YBR035C::BFLEX	-0.241	PDX3
YCL043C::BFLEX	-0.24	PDI1
YDR077W::BFLEX	-0.24	SED1
YGL235W::BFLEX	-0.238	YGL235W
YLR099C::BFLEX	-0.236	ICT1
YGL135W::BFLEX	-0.236	RPL1B
YPL195W::BFLEX	-0.235	APL5
YFL010C::BFLEX	-0.235	WWM1
YLR437C::BFLEX	-0.235	YLR437C
YPR155C::BFLEX	-0.234	NCA2
YDL085W::BFLEX	-0.234	NDE2
YLR273C::BFLEX	-0.234	PIG1
YDR391C::BFLEX	-0.234	YDR391C
YOL046C::BFLEX	-0.234	YOL046C
YER101C::BFLEX	-0.233	AST2
YJL102W::BFLEX	-0.233	MEF2
YER005W::BFLEX	-0.233	YND1
YPR124W::BFLEX	-0.232	CTR1
YGL205W::BFLEX	-0.232	POX1
YAL025C::BFLEX	-0.231	MAK16
YPR149W::BFLEX	-0.231	NCE102
YBR197C::BFLEX	-0.231	YBR197C
YLL035W::BFLEX	-0.23	GRC3
YDL107W::BFLEX	-0.23	MSS2
YOR057W::BFLEX	-0.23	SGT1
YLR162W-A::BFLEX	-0.23
YGR246C::BFLEX	-0.229	BRF1
YER142C::BFLEX	-0.229	MAG1
YNL334C::BFLEX	-0.229	SNO2
YBR235W::BFLEX	-0.229	YBR235W
YPR176C::BFLEX	-0.228	BET2
YJL094C::BFLEX	-0.228	KHA1
YBR031W::BFLEX	-0.228	RPL4A
YIL140W::BFLEX	-0.227	AXL2
YLR274W::BFLEX	-0.227	CDC46
YFR014C::BFLEX	-0.227	CMK1
YGR014W::BFLEX	-0.227	MSB2
YJR111C::BFLEX	-0.227	YJR111C
YOR298W::BFLEX	-0.226	MUM3
YJL103C::BFLEX	-0.226	YJL103C
YPL101W::BFLEX	-0.225	ELP4
YPL223C::BFLEX	-0.225	GRE1
YKL209C::BFLEX	-0.225	STE6
YDR434W::BFLEX	-0.224	GPI17
YGR183C::BFLEX	-0.224	QCR9
YMR226C::BFLEX	-0.223	TMA29
YOR045W::BFLEX	-0.223	TOM6
YOR342C::BFLEX2	-0.223	YOR342C
YJL062W-A::BFLEX	-0.223
YDR054C::BFLEX	-0.221	CDC34
YPR144C::BFLEX	-0.221	NOC4
YER085C::BFLEX	-0.221	YER085C
YGR259C::BFLEX	-0.221	YGR259C
YER048C::BFLEX	-0.22	CAJ1
YPL111W::BFLEX	-0.22	CAR1
YHR061C::BFLEX	-0.22	GIC1
YMR135C::BFLEX	-0.22	GID8
YPL140C::BFLEX	-0.219	MKK2
YGL030W::BFLEX	-0.219	RPL30
YJL111W::BFLEX	-0.218	CCT7
YPR045C::BFLEX	-0.218	MNI2
YHR042W::BFLEX	-0.217	NCP1
YHR153C::BFLEX	-0.217	SPO16
YHR122W::BFLEX	-0.217	YHR122W
YBR159W::BFLEX	-0.216	IFA38
YLR212C::BFLEX	-0.216	TUB4
YDR197W::BFLEX	-0.215	CBS2
YKL145W::BFLEX	-0.215	RPT1
YER041W::BFLEX	-0.215	YEN1
YGR059W::BFLEX	-0.214	SPR3
YLL024C::BFLEX	-0.214	SSA2
YDL119C::BFLEX	-0.214	YDL119C
YDL120W::BFLEX	-0.214	YFH1
YDL178W::BFLEX	-0.211	DLD2
YPL023C::BFLEX	-0.211	MET12
YKL015W::BFLEX	-0.211	PUT3
YDL168W::BFLEX	-0.211	SFA1
YOL018C::BFLEX	-0.211	TLG2
YJL028W::BFLEX	-0.211	YJL028W
YJR145C::BFLEX	-0.21	RPS4A
YNL229C::BFLEX	-0.209	URE2
YLR149C::BFLEX	-0.209	YLR149C
YKL186C::BFLEX	-0.207	MTR2
YCL046W::BFLEX	-0.207	YCL046W
YPR091C::BFLEX	-0.207	YPR091C
YHR089C::BFLEX	-0.207
YNL196C::BFLEX	-0.206	YNL196C
YDL179W::BFLEX	-0.205	PCL9
YML047C::BFLEX	-0.205	PRM6
YDR027C::BFLEX	-0.205	VPS54
YKR023W::BFLEX	-0.205	YKR023W
YBR234C::BFLEX	-0.204	ARC40
YOR119C::BFLEX	-0.204	RIO1
YLR048W::BFLEX	-0.204	RPS0B
YLR436C::BFLEX	-0.203	ECM30
YJR144W::BFLEX	-0.203	MGM101
YLR315W::BFLEX	-0.203	NKP2
YDR281C::BFLEX	-0.203	PHM6
YOR087W::BFLEX	-0.203	YVC1
YPL117C::BFLEX	-0.202	IDI1
YHL006C::BFLEX	-0.202	SHU1
YLR004C::BFLEX	-0.202	YLR004C
YNL325C::BFLEX	-0.201	FIG4
YLR298C::BFLEX	-0.201	YHC1
YLR207W::BFLEX	-0.198	HRD3
YDR285W::BFLEX	-0.198	ZIP1
YHR104W::BFLEX	-0.197	GRE3
YDR142C::BFLEX	-0.197	PEX7
YAL033W::BFLEX	-0.197	POP5
YDR292C::BFLEX	-0.197	SRP101
YBL015W::BFLEX	-0.196	ACH1
YCR014C::BFLEX	-0.196	POL4
YER043C::BFLEX	-0.196	SAH1
YDL199C::BFLEX	-0.196	YDL199C
YMR187C::BFLEX	-0.196	YMR187C
YNL043C::BFLEX	-0.196	YNL043C
YCR011C::BFLEX	-0.195	ADP1
YBR056W-A::BFLEX	-0.195
YDL160C::BFLEX	-0.194	DHH1
YLR312W-A::BFLEX	-0.194	MRPL15
YDR496C::BFLEX	-0.194	PUF6
YJR112W-A::BFLEX	-0.194
YGL194C::BFLEX	-0.193	HOS2
YHR039C::BFLEX	-0.193	MSC7
YLR363C::BFLEX	-0.193	NMD4
YIL017C::BFLEX	-0.192	VID28
YKL063C::BFLEX	-0.192	YKL063C
YFL030W::BFLEX	-0.191	AGX1
YDL186W::BFLEX	-0.191	YDL186W
YMR185W::BFLEX	-0.191	YMR185W
YDL083C::BFLEX	-0.19	RPS16B
YDR065W::BFLEX	-0.19	YDR065W
YNL209W::BFLEX	-0.19
YAL023C::BFLEX	-0.189	PMT2
YBR005W::BFLEX	-0.189	RCR1
YPR189W::BFLEX	-0.189	SKI3
YPR140W::BFLEX	-0.188	TAZ1
YMR007W::BFLEX	-0.188	YMR007W
YLL052C::BFLEX	-0.187	AQY2
YBR248C::BFLEX	-0.187	HIS7
YEL058W::BFLEX	-0.187	PCM1
YOL127W::BFLEX	-0.187	RPL25
YIL078W::BFLEX	-0.187	THS1
YOR273C::BFLEX	-0.187	TPO4
YMR253C::BFLEX	-0.187	YMR253C
YDL020C::BFLEX	-0.186	RPN4
YPL282C::BFLEX	-0.186
YML064C::BFLEX	-0.184	TEM1
YJL086C::BFLEX	-0.183	YJL086C
YLR285W::BFLEX	-0.182	NNT1
YPR190C::BFLEX	-0.182	RPC82
YGL034C::BFLEX	-0.182	YGL034C
YJR001W::BFLEX	-0.181	AVT1
YLR163C::BFLEX	-0.181	MAS1
YOL163W::BFLEX	-0.181	YOL163W
YDR019C::BFLEX	-0.18	GCV1
YPR127W::BFLEX	-0.18	YPR127W
YDR375C::BFLEX	-0.178	BCS1
YIL053W::BFLEX	-0.178	RHR2
YBR096W::BFLEX	-0.178	YBR096W
YLR027C::BFLEX	-0.177	AAT2
YOR031W::BFLEX2	-0.177	CRS5
YOR165W::BFLEX	-0.177	SEY1
YGL210W::BFLEX	-0.177	YPT32
YJL189W::BFLEX	-0.176	RPL39
YBR042C::BFLEX	-0.176	YBR042C
YGL262W::BFLEX	-0.176	YGL262W
YNL295W::BFLEX	-0.176	YNL295W
YFL044C::BFLEX	-0.175	OTU1
YNL200C::BFLEX	-0.175	YNL200C
YJR085C::BFLEX	-0.175
YLR314C::BFLEX	-0.174	CDC3
YML056C::BFLEX	-0.174	IMD4
YLR392C::BFLEX	-0.174	YLR392C
YBR153W::BFLEX	-0.173	RIB7
YNL002C::BFLEX	-0.173	RLP7
YLR250W::BFLEX	-0.173	SSP120
YLR421C::BFLEX	-0.172	RPN13
YOR031W::BFLEX	-0.171	CRS5
YLR276C::BFLEX	-0.171	DBP9
YNR049C::BFLEX	-0.171	MSO1
YPR178W::BFLEX	-0.171	PRP4
YMR142C::BFLEX	-0.171	RPL13B
YGL022W::BFLEX	-0.171	STT3
YNL322C::BFLEX	-0.17	KRE1
YDR276C::BFLEX	-0.17	PMP3
YDR240C::BFLEX	-0.17	SNU56
YNL197C::BFLEX	-0.17	WHI3
YML098W::BFLEX	-0.169	TAF13
YAL059W::BFLEX	-0.168	ECM1
YIL146C::BFLEX	-0.168	ECM37
YMR049C::BFLEX	-0.168	ERB1
YBR299W::BFLEX	-0.168	MAL32
YDL005C::BFLEX	-0.168	MED2
YLR308W::BFLEX	-0.167	CDA2
YMR269W::BFLEX	-0.167	TMA23
YDR540C::BFLEX	-0.166	IRC4
YCR092C::BFLEX	-0.166	MSH3
YGR180C::BFLEX	-0.166	RNR4
YDR131C::BFLEX	-0.165	YDR131C
YMR087W::BFLEX	-0.165	YMR087W
YML070W::BFLEX	-0.164	DAK1
YER182W::BFLEX	-0.163	FMP10
YHR100C::BFLEX	-0.163	YHR100C
YJR063W::BFLEX	-0.162	RPA12
YGR169C::BFLEX	-0.161	PUS6
YPL065W::BFLEX	-0.161	VPS28
YML122C::BFLEX	-0.161	YML122C
YOL140W::BFLEX	-0.161
YJR065C::BFLEX	-0.16	ARP3
YKL049C::BFLEX	-0.16	CSE4
YIL026C::BFLEX	-0.159	IRR1
YGL098W::BFLEX	-0.159	USE1
YLR016C::BFLEX	-0.158	PML1
YGR058W::BFLEX	-0.158	YGR058W
YNL059C::BFLEX	-0.157	ARP5
YNL186W::BFLEX	-0.157
YDL036C::BFLEX	-0.156	PUS9
YPR048W::BFLEX	-0.156	TAH18
YMR027W::BFLEX	-0.156	YMR027W
YIL082W::BFLEX	-0.156
YER068W::BFLEX	-0.155	MOT2
YDR313C::BFLEX	-0.154	PIB1
YMR143W::BFLEX	-0.154	RPS16A
YOR007C::BFLEX	-0.154	SGT2
YGR003W::BFLEX	-0.153	CUL3
YEL030W::BFLEX	-0.153	ECM10
YGL257C::BFLEX	-0.153	MNT2
YGL008C::BFLEX	-0.153	PMA1
YNL260C::BFLEX	-0.153	YNL260C
YJR064W::BFLEX	-0.152	CCT5
YJR045C::BFLEX	-0.151	SSC1
YDR207C::BFLEX	-0.151	UME6
YBL071W-A::BFLEX2	-0.151
YMR246W::BFLEX	-0.15	FAA4
YDR490C::BFLEX	-0.15	PKH1
YDL135C::BFLEX	-0.15	RDI1
YML002W::BFLEX	-0.15	YML002W
YPL119C-A::BFLEX	-0.149
YJR048W::BFLEX	-0.148	CYC1
YIL084C::BFLEX	-0.148	SDS3
YLR240W::BFLEX	-0.148	VPS34
YBL044W::BFLEX	-0.147	YBL044W
YGR071C::BFLEX	-0.147	YGR071C
YHR156C::BFLEX	-0.146	LIN1
YOL129W::BFLEX	-0.146	VPS68
YNL152W::BFLEX	-0.146	YNL152W
YDR158W::BFLEX	-0.145	HOM2
YOR210W::BFLEX	-0.145	RPB10
YHL010C::BFLEX	-0.145	YHL010C
YOR342C::BFLEX	-0.145	YOR342C
YGL065C::BFLEX	-0.144	ALG2
YNL278W::BFLEX	-0.144	CAF120
YPL262W::BFLEX	-0.144	FUM1
YML058W-A::BFLEX	-0.144
YLR189C::BFLEX	-0.143	ATG26
YLR373C::BFLEX	-0.143	VID22
YPL104W::BFLEX	-0.142	MSD1
YKL124W::BFLEX	-0.142	SSH4
YDR214W::BFLEX	-0.141	AHA1
YKL052C::BFLEX	-0.141	ASK1
YLR215C::BFLEX	-0.141	CDC123
YDL165W::BFLEX	-0.141	CDC36
YGL226C-A::BFLEX	-0.141	OST5
YMR152W::BFLEX	-0.141	YIM1
YIL076W::BFLEX	-0.14	SEC28
YGR129W::BFLEX	-0.14	SYF2
YDR524C-B::BFLEX	-0.14
YHR175W::BFLEX	-0.14
YGR169C-A::BFLEX	-0.139
YOR037W::BFLEX	-0.138	CYC2
YDL227C::BFLEX	-0.138	HO
YER012W::BFLEX	-0.138	PRE1
YOR012W::BFLEX	-0.138	YOR012W
YKL206C::BFLEX	-0.137	ADD66
YLR418C::BFLEX	-0.137	CDC73
YOR052C::BFLEX	-0.137	YOR052C
YCR031C::BFLEX	-0.136	RPS14A
YPR021C::BFLEX	-0.135	AGC1
YBR270C::BFLEX	-0.135	BIT2
YKL053C-A::BFLEX	-0.135	MDM35
YGL051W::BFLEX	-0.135	MST27
YPR186C::BFLEX	-0.135	PZF1
YOR066W::BFLEX	-0.135	YOR066W
YAL041W::BFLEX	-0.134	CDC24
YOL101C::BFLEX	-0.134	IZH4
YJL162C::BFLEX	-0.133	JJJ2
YGR056W::BFLEX	-0.133	RSC1
YHR103W::BFLEX	-0.133	SBE22
YAR015W::BFLEX	-0.132	ADE1
YKR063C::BFLEX	-0.132	LAS1
YJL026W::BFLEX	-0.132	RNR2
YOL085C::BFLEX	-0.131	YOL085C
YOR180C::BFLEX	-0.13	DCI1
YML127W::BFLEX	-0.13	RSC9
YKR067W::BFLEX	-0.129	GPT2
YGR287C::BFLEX	-0.129	YGR287C
YGR211W::BFLEX	-0.129	ZPR1
YHR181W::BFLEX	-0.128	SVP26
YDR402C::BFLEX	-0.127	DIT2
YGL015C::BFLEX	-0.126	YGL015C
YLR127C::BFLEX	-0.125	APC2
YBR007C::BFLEX	-0.125	DSF2
YLR077W::BFLEX	-0.125	FMP25
YIR014W::BFLEX	-0.125	YIR014W
YFR027W::BFLEX	-0.124	ECO1
YMR115W::BFLEX	-0.124	FMP24
YHR121W::BFLEX	-0.124	LSM12
YGR085C::BFLEX	-0.124	RPL11B
YGR199W::BFLEX	-0.123	PMT6
YDL090C::BFLEX	-0.123	RAM1
YOL007C::BFLEX	-0.122	CSI2
YMR287C::BFLEX	-0.122	MSU1
YOR281C::BFLEX	-0.122	PLP2
YCL031C::BFLEX	-0.122	RRP7
YMR322C::BFLEX	-0.122	SNO4
YDL063C::BFLEX	-0.122	YDL063C
YJL163C::BFLEX	-0.122	YJL163C
YNL115C::BFLEX	-0.121	YNL115C
YJR057W::BFLEX	-0.12	CDC8
YKL194C::BFLEX	-0.12	MST1
YBR258C::BFLEX	-0.12	SHG1
YLR370C::BFLEX	-0.119	ARC18
YIL021W::BFLEX	-0.119	RPB3
YDR273W::BFLEX	-0.118	DON1
YLR270W::BFLEX	-0.117	DCS1
YFR055W::BFLEX	-0.117	IRC7
YDL061C::BFLEX	-0.117	RPS29B
YML005W::BFLEX	-0.117	TRM12
YKR070W::BFLEX	-0.117	YKR070W
YMR138W::BFLEX	-0.116	CIN4
YIR032C::BFLEX	-0.116	DAL3
YJR034W::BFLEX	-0.116	PET191
YNL257C::BFLEX	-0.116	SIP3
YDL114W::BFLEX	-0.116	YDL114W
YOR285W::BFLEX	-0.116	YOR285W
YGL184C::BFLEX	-0.116
YNR033W::BFLEX	-0.115	ABZ1
YJL167W::BFLEX	-0.115	ERG20
YMR021C::BFLEX	-0.115	MAC1
YHR017W::BFLEX	-0.115	YSC83
YHR191C::BFLEX	-0.114	CTF8
YIR034C::BFLEX	-0.114	LYS1
YDR337W::BFLEX	-0.114	MRPS28
YBR093C::BFLEX	-0.114	PHO5
YLR021W::BFLEX	-0.114	YLR021W
YEL070W::BFLEX	-0.114
YGL080W::BFLEX	-0.113	FMP37
YPL053C::BFLEX	-0.112	KTR6
YBR165W::BFLEX	-0.112	UBS1
YPL118W::BFLEX	-0.111	MRP51
YOL032W::BFLEX	-0.111	OPI10
YMR267W::BFLEX	-0.111	PPA2
YOR220W::BFLEX	-0.111	WSP1
YJL049W::BFLEX	-0.111	YJL049W
YOR003W::BFLEX	-0.111	YSP3
YMR315W-A::BFLEX	-0.111
YIL157C::BFLEX	-0.11	FMP35
YLR205C::BFLEX	-0.11	HMX1
YOR108W::BFLEX	-0.11	LEU9
YLR035C::BFLEX	-0.109	MLH2
YNR015W::BFLEX	-0.109	SMM1
YOL083W::BFLEX	-0.109	YOL083W
YER014C-A::BFLEX	-0.108	BUD25
YLR451W::BFLEX	-0.108	LEU3
YLL006W::BFLEX	-0.108	MMM1
YLL039C::BFLEX	-0.108	UBI4
YOL107W::BFLEX	-0.108	YOL107W
YGR197C::BFLEX	-0.106	SNG1
YIL098C::BFLEX	-0.105	FMC1
YOL043C::BFLEX	-0.105	NTG2
YJL213W::BFLEX	-0.105	YJL213W
YPR150W::BFLEX	-0.105	YPR150W
YHR143W::BFLEX	-0.104	DSE2
YHL034C::BFLEX	-0.104	SBP1
YGL243W::BFLEX	-0.104	TAD1
YGR131W::BFLEX	-0.104	YGR131W
YMR052W::BFLEX	-0.103	FAR3
YGL154C::BFLEX	-0.103	LYS5
YCR105W::BFLEX	-0.102	ADH7
YLR381W::BFLEX	-0.102	CTF3
YJR099W::BFLEX	-0.102	YUH1
YJL209W::BFLEX	-0.101	CBP1
YDR036C::BFLEX	-0.101	EHD3
YMR232W::BFLEX	-0.101	FUS2
YDR261C::BFLEX	-0.1	EXG2
YKL060C::BFLEX	-0.1	FBA1
YPL077C::BFLEX	-0.1	YPL077C
YCR075C::BFLEX	-0.099	ERS1
YDR189W::BFLEX	-0.099	SLY1
YHR174W::BFLEX	-0.099
YDL139C::BFLEX	-0.098	SCM3
YHR151C::BFLEX	-0.098	YHR151C
YOR186W::BFLEX	-0.098	YOR186W
YPL225W::BFLEX	-0.098	YPL225W
YPR175W::BFLEX	-0.096	DPB2
YPL054W::BFLEX	-0.096	LEE1
YER139C::BFLEX	-0.096	YER139C
YML096W::BFLEX	-0.096	YML096W
YBR247C::BFLEX	-0.094	ENP1
YKL150W::BFLEX	-0.094	MCR1
YPR182W::BFLEX	-0.094	SMX3
YDR104C::BFLEX	-0.094	SPO71
YFR026C::BFLEX	-0.094	YFR026C
YIL034C::BFLEX	-0.093	CAP2
YLR427W::BFLEX	-0.093	MAG2
YIR011C::BFLEX	-0.093	STS1
YBR135W::BFLEX	-0.092	CKS1
YIL154C::BFLEX	-0.092	IMP2'
YHR077C::BFLEX	-0.092	NMD2
YDR387C::BFLEX	-0.092	YDR387C
YER077C::BFLEX	-0.092	YER077C
YMR072W::BFLEX	-0.091	ABF2
YKL007W::BFLEX	-0.091	CAP1
YBR033W::BFLEX	-0.091	EDS1
YPL209C::BFLEX	-0.091	IPL1
YMR089C::BFLEX	-0.091	YTA12
YDR040C::BFLEX	-0.09
YFL041W::BFLEX	-0.089	FET5
YDR338C::BFLEX	-0.089	YDR338C
YML012W::BFLEX	-0.088	ERV25
YPL050C::BFLEX	-0.088	MNN9
YDL123W::BFLEX	-0.087	SNA4
YOR047C::BFLEX	-0.087	STD1
YGL187C::BFLEX	-0.087
YLR432W::BFLEX	-0.086	IMD3
YMR112C::BFLEX	-0.086	MED11
YMR088C::BFLEX	-0.086	VBA1
YGL091C::BFLEX	-0.085	NBP35
YLR448W::BFLEX	-0.085	RPL6B
YDL111C::BFLEX	-0.085	RRP42
YCR048W::BFLEX	-0.084	ARE1
YMR271C::BFLEX	-0.083	URA10
YMR178W::BFLEX2	-0.083	YMR178W
YGR292W::BFLEX	-0.082	MAL12
YPL013C::BFLEX	-0.082	MRPS16
YGL158W::BFLEX	-0.082	RCK1
YGL018C::BFLEX	-0.081	JAC1
YOR098C::BFLEX	-0.081	NUP1
YGL066W::BFLEX	-0.081	SGF73
YDR379C-A::BFLEX	-0.081
YPL259C::BFLEX	-0.08	APM1
YOL005C::BFLEX	-0.08	RPB11
YGL160W::BFLEX	-0.08	YGL160W
YGR208W::BFLEX	-0.079	SER2
YOL086C::BFLEX	-0.078	ADH1
YML112W::BFLEX	-0.078	CTK3
YDR116C::BFLEX	-0.078	MRPL1
YNL149C::BFLEX	-0.078	PGA2
YDR304C::BFLEX	-0.077	CPR5
YKL096W-A::BFLEX	-0.077	CWP2
YDR020C::BFLEX	-0.077	YDR020C
YJR005C-A::BFLEX	-0.077
YBL099W::BFLEX	-0.076	ATP1
YHR132C::BFLEX	-0.076	ECM14
YJR125C::BFLEX	-0.076	ENT3
YKL140W::BFLEX	-0.076	TGL1
YIL044C::BFLEX	-0.075	AGE2
YGR262C::BFLEX	-0.075	BUD32
YMR157C::BFLEX	-0.075	FMP39
YGR068C::BFLEX	-0.074	YGR068C
YJL007C::BFLEX	-0.074	YJL007C
YER061C::BFLEX	-0.073	CEM1
YDR378C::BFLEX	-0.073	LSM6
YMR197C::BFLEX	-0.073	VTI1
YHR080C::BFLEX	-0.073	YHR080C
YHL036W::BFLEX	-0.072	MUP3
YER116C::BFLEX	-0.072	SLX8
YPR054W::BFLEX	-0.072	SMK1
YOR337W::BFLEX	-0.072	TEA1
YHR019C::BFLEX	-0.071	DED81
YGR103W::BFLEX	-0.071	NOP7
YOR312C::BFLEX	-0.071	RPL20B
YJR049C::BFLEX	-0.071	UTR1
YMR116C::BFLEX	-0.07	ASC1
YBR068C::BFLEX	-0.07	BAP2
YDR022C::BFLEX	-0.07	CIS1
YLR303W::BFLEX	-0.07	MET17
YIL018W::BFLEX	-0.07	RPL2B
YPR101W::BFLEX	-0.07	SNT309
YBR239C::BFLEX	-0.07	YBR239C
YKL023W::BFLEX	-0.07	YKL023W
YLR454W::BFLEX	-0.069	FMP27
YHR207C::BFLEX	-0.069	SET5
YHR014W::BFLEX	-0.069	SPO13
YCR016W::BFLEX	-0.069	YCR016W
YGL192W::BFLEX	-0.069
YDR125C::BFLEX	-0.068	ECM18
YNL265C::BFLEX	-0.068	IST1
YKL142W::BFLEX	-0.068	MRP8
YGR010W::BFLEX	-0.068	NMA2
YMR236W::BFLEX	-0.068	TAF9
YGR092W::BFLEX	-0.067	DBF2
YGL245W::BFLEX	-0.067	GUS1
YLR219W::BFLEX	-0.067	MSC3
YGR110W::BFLEX	-0.067	YGR110W
YMR065W::BFLEX	-0.066	KAR5
YPL097W::BFLEX	-0.066	MSY1
YJL208C::BFLEX	-0.066	NUC1
YGR233C::BFLEX	-0.066	PHO81
YER036C::BFLEX	-0.065	ARB1
YOR177C::BFLEX	-0.065	MPC54
YBL079W::BFLEX	-0.065	NUP170
YLR409C::BFLEX	-0.065	UTP21
YKL151C::BFLEX	-0.065	YKL151C
YNL077W::BFLEX	-0.064	APJ1
YLL030C::BFLEX	-0.064	YLL030C
YLR444C::BFLEX	-0.064	YLR444C
YEL064C::BFLEX	-0.063	AVT2
YPR005C::BFLEX	-0.063	HAL1
YKL128C::BFLEX	-0.063	PMU1
YBR237W::BFLEX	-0.063	PRP5
YGR024C::BFLEX	-0.062	THG1
YGL226W::BFLEX	-0.062	YGL226W
YJL217W::BFLEX	-0.062	YJL217W
YNR024W::BFLEX	-0.062	YNR024W
YOR093C::BFLEX	-0.062	YOR093C
YNL210W::BFLEX	-0.061	MER1
YJR004C::BFLEX	-0.061	SAG1
YPL095C::BFLEX	-0.06	EEB1
YKR038C::BFLEX	-0.06	KAE1
YBR050C::BFLEX	-0.06	REG2
YLR407W::BFLEX	-0.06	YLR407W
YML119W::BFLEX	-0.06	YML119W
YNL237W::BFLEX	-0.06	YTP1
YDR035W::BFLEX	-0.059	ARO3
YNL282W::BFLEX	-0.059	POP3
YLR145W::BFLEX	-0.059	RMP1
YOL067C::BFLEX	-0.059	RTG1
YKL025C::BFLEX	-0.058	PAN3
YPR174C::BFLEX	-0.058	YPR174C
YHR058C::BFLEX	-0.057	MED6
YHR127W::BFLEX	-0.057	YHR127W
YPL121C::BFLEX	-0.056	MEI5
YPR073C::BFLEX	-0.055	LTP1
YGR273C::BFLEX	-0.055	YGR273C
YPR015C::BFLEX	-0.055	YPR015C
YGL253W::BFLEX	-0.054	HXK2
YIL094C::BFLEX	-0.054	LYS12
YOL144W::BFLEX	-0.054	NOP8
YPL157W::BFLEX	-0.054	TGS1
YJL088W::BFLEX	-0.053	ARG3
YCR079W::BFLEX	-0.053	AUP1
YGL093W::BFLEX	-0.053	SPC105
YDL203C::BFLEX	-0.052	ACK1
YBL078C::BFLEX	-0.052	ATG8
YLR226W::BFLEX	-0.052	BUR2
YML019W::BFLEX	-0.052	OST6
YDR156W::BFLEX	-0.052	RPA14
YOL117W::BFLEX	-0.052	RRI2
YOR027W::BFLEX	-0.052	STI1
YPR188C::BFLEX	-0.051	MLC2
YBR001C::BFLEX	-0.051	NTH2
YLL056C::BFLEX	-0.051	YLL056C
YOL119C::BFLEX	-0.05	MCH4
YPR072W::BFLEX	-0.05	NOT5
YML007W::BFLEX	-0.05	YAP1
YHR063C::BFLEX	-0.05
YJL122W::BFLEX	-0.049	ALB1
YHR083W::BFLEX	-0.049	SAM35
YFL002C::BFLEX	-0.049	SPB4
YOR393W::BFLEX	-0.049
YBR249C::BFLEX	-0.048	ARO4
YDR489W::BFLEX	-0.048	SLD5
YPL064C::BFLEX	-0.047	CWC27
YBR015C::BFLEX	-0.047	MNN2
YGL120C::BFLEX	-0.047	PRP43
YLR393W::BFLEX	-0.045	ATP10
YDR371W::BFLEX	-0.045	CTS2
YDR456W::BFLEX	-0.045	NHX1
YNL317W::BFLEX	-0.045	PFS2
YGL028C::BFLEX	-0.045	SCW11
YAR029W::BFLEX	-0.045	YAR029W
YGL159W::BFLEX	-0.045	YGL159W
YCL027W::BFLEX	-0.044	FUS1
YNL244C::BFLEX	-0.044	SUI1
YBR288C::BFLEX	-0.043	APM3
YPL167C::BFLEX	-0.043	REV3
YLR126C::BFLEX	-0.043	YLR126C
YHL009W-A::BFLEX	-0.043
YNL335W::BFLEX	-0.042	DDI3
YDR071C::BFLEX	-0.042	PAA1
YDR409W::BFLEX	-0.042	SIZ1
YPL092W::BFLEX	-0.042	SSU1
YJR154W::BFLEX	-0.042	YJR154W
YLL055W::BFLEX	-0.042	YLL055W
YDR275W::BFLEX	-0.041	BSC2
YJL153C::BFLEX	-0.041	INO1
YOL084W::BFLEX	-0.041	PHM7
YIR022W::BFLEX	-0.041	SEC11
YLR012C::BFLEX	-0.041	YLR012C
YNL140C::BFLEX	-0.041	YNL140C
YNR030W::BFLEX	-0.04	ALG12
YML102W::BFLEX	-0.04	CAC2
YOL033W::BFLEX	-0.039	MSE1
YBR196C::BFLEX	-0.039	PGI1
YKL117W::BFLEX	-0.039	SBA1
YPR099C::BFLEX	-0.039	YPR099C
YJR002W::BFLEX	-0.038	MPP10
YML069W::BFLEX	-0.037	POB3
YHR030C::BFLEX	-0.037	SLT2
YMR104C::BFLEX	-0.037	YPK2
YER029C::BFLEX	-0.037
YPL177C::BFLEX	-0.036	CUP9
YNL277W::BFLEX	-0.036	MET2
YKL040C::BFLEX	-0.036	NFU1
YGL137W::BFLEX	-0.036	SEC27
YNL166C::BFLEX	-0.035	BNI5
YKL035W::BFLEX	-0.035	UGP1
YOR043W::BFLEX	-0.035	WHI2
YOR145C::BFLEX	-0.034	PNO1
YBR167C::BFLEX	-0.034	POP7
YDR202C::BFLEX	-0.034	RAV2
YPL123C::BFLEX	-0.034	RNY1
YJR149W::BFLEX	-0.034	YJR149W
YGR161C-C::BFLEX	-0.034
YBR107C::BFLEX	-0.033	IML3
YKL008C::BFLEX	-0.033	LAC1
YLR191W::BFLEX	-0.033	PEX13
YLL047W::BFLEX	-0.033	YLL047W
YHR213W-B::BFLEX	-0.033
YPR200C::BFLEX	-0.032	ARR2
YML054C::BFLEX	-0.032	CYB2
YBR278W::BFLEX	-0.032	DPB3
YMR100W::BFLEX	-0.032	MUB1
YNL191W::BFLEX	-0.032	YNL191W
YER144C::BFLEX	-0.03	UBP5
YDR101C::BFLEX	-0.029	ARX1
YGR083C::BFLEX	-0.029	GCD2
YER178W::BFLEX	-0.029	PDA1
YGR074W::BFLEX	-0.029	SMD1
YGL106W::BFLEX	-0.029
YDR155C::BFLEX	-0.028	CPR1
YDR009W::BFLEX	-0.028	GAL3
YDR533C::BFLEX	-0.028	HSP31
YOR215C::BFLEX	-0.027	YOR215C
YKL224C::BFLEX	-0.027
YOR176W::BFLEX	-0.026	HEM15
YCR004C::BFLEX	-0.026	YCP4
YNL010W::BFLEX	-0.026	YNL010W
YOL014W::BFLEX	-0.026	YOL014W
YML035C::BFLEX	-0.025	AMD1
YKL013C::BFLEX	-0.025	ARC19
YJL031C::BFLEX	-0.025	BET4
YJR076C::BFLEX	-0.025	CDC11
YAL039C::BFLEX	-0.024	CYC3
YIL066C::BFLEX	-0.024	RNR3
YLR158C::BFLEX	-0.024
YPL189W::BFLEX	-0.023	GUP2
YMR240C::BFLEX	-0.022	CUS1
YGR289C::BFLEX	-0.022	MAL11
YMR194W::BFLEX	-0.022	RPL36A
YDL183C::BFLEX	-0.022	YDL183C
YOL090W::BFLEX	-0.021	MSH2
YPR043W::BFLEX	-0.021	RPL43A
YPL020C::BFLEX	-0.021	ULP1
YOR084W::BFLEX	-0.021	YOR084W
YPL031C::BFLEX	-0.02	PHO85
YBR163W::BFLEX	-0.019	DEM1
YDR368W::BFLEX	-0.019	YPR1
YAL062W::BFLEX	-0.018	GDH3
YHR040W::BFLEX	-0.017	BCD1
YBR245C::BFLEX	-0.016	ISW1
YNL239W::BFLEX	-0.016	LAP3
YPR154W::BFLEX	-0.016	PIN3
YCR028C-A::BFLEX	-0.016	RIM1
YOR001W::BFLEX	-0.016	RRP6
YLL029W::BFLEX	-0.016	YLL029W
YBR089C-A::BFLEX	-0.016
YBR009C::BFLEX	-0.015	HHF1
YDR033W::BFLEX	-0.015	MRH1
YBR253W::BFLEX	-0.015	SRB6
YBR241C::BFLEX	-0.015	YBR241C
YGR031W::BFLEX	-0.015	YGR031W
YIL083C::BFLEX	-0.015	YIL083C
YOL138C::BFLEX	-0.015	YOL138C
YNL219C::BFLEX	-0.014	ALG9
YKL046C::BFLEX	-0.014	DCW1
YMR062C::BFLEX	-0.014	ECM40
YNL020C::BFLEX	-0.013	ARK1
YKL104C::BFLEX	-0.013	GFA1
YLR091W::BFLEX	-0.013	YLR091W
YNR027W::BFLEX	-0.012	BUD17
YGL002W::BFLEX	-0.012	ERP6
YJR040W::BFLEX	-0.012	GEF1
YNL030W::BFLEX	-0.012	HHF2
YGL086W::BFLEX	-0.012	MAD1
YOL064C::BFLEX	-0.012	MET22
YDL064W::BFLEX	-0.012	UBC9
YDL146W::BFLEX	-0.011	LDB17
YJL140W::BFLEX	-0.011	RPB4
YER126C::BFLEX	-0.01	NSA2
YMR182C::BFLEX	-0.01	RGM1
YDR478W::BFLEX	-0.01	SNM1
YLL005C::BFLEX	-0.01	SPO75
YLR040C::BFLEX	-0.01	YLR040C
YOR036W::BFLEX	-0.009	PEP12
YHR022C::BFLEX	-0.009	YHR022C
YNR055C::BFLEX	-0.008	HOL1
YML068W::BFLEX	-0.008	ITT1
YJL041W::BFLEX	-0.008	NSP1
YBR188C::BFLEX	-0.008	NTC20
YGL252C::BFLEX	-0.008	RTG2
YML058W::BFLEX	-0.008	SML1
YMR170C::BFLEX	-0.007	ALD2
YLR133W::BFLEX	-0.007	CKI1
YPR131C::BFLEX	-0.007	NAT3
YCL016C::BFLEX	-0.005	DCC1
YDR236C::BFLEX	-0.005	FMN1
YHR143W-A::BFLEX	-0.005	RPC10
YBR016W::BFLEX	-0.005	YBR016W
YGR124W::BFLEX	-0.004	ASN2
YGL251C::BFLEX	-0.004	HFM1
YMR023C::BFLEX	-0.004	MSS1
YOR381W-A::BFLEX	-0.004
YFL009W::BFLEX	-0.003	CDC4
YNL328C::BFLEX	-0.003	MDJ2
YDR297W::BFLEX	-0.003	SUR2
YDR260C::BFLEX	-0.003	SWM1
YGR040W::BFLEX	-0.002	KSS1
YDR322W::BFLEX	-0.002	MRPL35
YNL279W::BFLEX	-0.002	PRM1
YMR048W::BFLEX	-0.001	CSM3
YML074C::BFLEX	-0.001	FPR3
YPR198W::BFLEX	-0.001	SGE1
YDR506C::BFLEX	-0.001	YDR506C
YPL271W::BFLEX	0	ATP15
YOR100C::BFLEX	0	CRC1
YNL258C::BFLEX	0	DSL1
YKL026C::BFLEX	0	GPX1
YLL027W::BFLEX	0	ISA1
YPL173W::BFLEX	0	MRPL40
YNL137C::BFLEX	0	NAM9
[truncated: 2,248 more rows]
