# Supplementary material for: Functional Analysis With a Barcoder Yeast Gene Overexpression System
Source: G3 (Bethesda). 2012 Oct 1;2(10):1279–89. doi: 10.1534/g3.112.003400 (PMC3464120; doi:10.1534/g3.112.003400)
Supplement: Supporting Information [file supp_2.10.1279_TableS11.xlsx]

## Sheet: Table S11
Table S11- List of toxic genes on the b-FLEX array using colony fitness as a proxy for fitness
Orf Name	Gene Name	Calibrated P (Believability)	Difference in mean colony size	valid Spots
YAL031C	GIP4	1	0.546411	4;4
YAR018C	KIN3	0.618304	0.394773	4;4
YBL007C	SLA1	0.079112	0.232333	4;4
YBL009W	ALK2	0.494232	0.344486	4;4
YBL031W	SHE1	1	0.810301	8;8
YBL097W	BRN1	0.313409	0.331208	4;4
YBR024W	SCO2	0.229709	0.265657	4;4
YBR156C	SLI15	0.960608	0.516231	4;4
YBR158W	AMN1	0.965562	0.486225	4;4
YBR195C	MSI1	0.206921	0.316536	4;4
YBR233W	PBP2	0.972929	0.58104	4;4
YBR250W		1	0.532849	4;4
YBR273C	UBX7	0.871731	0.590247	4;4
YCL029C	BIK1	1	0.990598	8;8
YCL048W	SPS22	1	0.521704	4;4
YCR011C	ADP1	0.694148	0.378838	4;4
YCR096C	HMRA2	0.243351	0.25111	4;4
YDL025C		0.178023	0.293155	4;4
YDL088C	ASM4	0.701536	0.409273	4;4
YDL155W	CLB3	1	0.580512	4;4
YDL161W	ENT1	0.007373	0.247219	4;4
YDL183C		0.087035	0.262451	4;4
YDL220C	CDC13	1	0.676102	4;4
YDR028C	REG1	0.326121	0.271403	4;4
YDR096W	GIS1	0.925241	0.470096	4;4
YDR113C	PDS1	1	0.550167	4;4
YDR151C	CTH1	0.69137	0.497604	4;4
YDR216W	ADR1	0.357479	0.330114	8;8
YDR251W	PAM1	0.864903	0.448434	8;8
YDR335W	MSN5	0.229418	0.269499	8;8
YDR379W	RGA2	0.453864	0.342517	4;4
YDR432W	NPL3	0.289999	0.285919	4;4
YDR458C		1	0.582973	4;4
YDR470C	UGO1	0.909457	0.553827	4;4
YDR505C	PSP1	0.905431	0.462172	4;4
YEL009C	GCN4	0.383432	0.410557	4;4
YER016W	BIM1	1	0.917864	4;4
YER125W	RSP5	1	0.833918	4;4
YER133W	GLC7	0.705838	0.430736	4;4
YFL010C	WWM1	0.201004	0.272677	4;4
YFL016C	MDJ1	0.101807	0.294265	4;4
YGL035C	MIG1	0.307928	0.347578	4;4
YGL049C	TIF4632	0.935138	0.48183	8;8
YGL073W	HSF1	1	0.941204	4;4
YGL162W	SUT1	0.22145	0.242378	4;4
YGL181W	GTS1	0.86413	0.481642	4;4
YGR249W	MGA1	1	0.800209	4;4
YHR015W	MIP6	0.046328	0.241759	4;4
YHR031C	RRM3	0.209171	0.301155	4;4
YHR082C	KSP1	1	0.669932	4;4
YHR084W	STE12	1	0.908393	4;4
YHR086W	NAM8	1	0.501771	4;4
YHR098C	SFB3	1	0.74737	4;4
YHR195W	NVJ1	0.163031	0.208345	8;8
YHR206W	SKN7	1	0.685274	4;4
YIL036W	CST6	0.454613	0.423553	4;4
YIL045W	PIG2	0.317701	0.306983	4;4
YIL055C		0.491849	0.353796	4;4
YIL119C	RPI1	1	0.735502	4;4
YIL150C	MCM10	0.394086	0.344079	4;4
YIR001C	SGN1	0.173918	0.321437	4;4
YIR013C	GAT4	1	0.94697	4;4
YJL080C	SCP160	0.125445	0.324277	4;4
YJL204C	RCY1	0.478651	0.392352	8;8
YJR035W	RAD26	0.139563	0.245686	8;8
YJR043C	POL32	0.330184	0.303475	4;4
YKL020C	SPT23	0.261416	0.32426	4;4
YKL109W	HAP4	0.153464	0.226287	4;4
YKL166C	TPK3	1	0.987	4;4
YKR092C	SRP40	0.393672	0.34315	4;4
YKR098C	UBP11	0.195416	0.307805	4;4
YLL028W	TPO1	0.020691	0.288346	4;4
YLR013W	GAT3	1	1.02701	4;4
YLR026C	SED5	1	0.783083	4;4
YLR047C	FRE8	0.282479	0.253245	4;4
YLR057W		1	0.531626	4;4
YLR059C	REX2	0.747346	0.425932	4;4
YLR191W	PEX13	0.332112	0.272868	4;4
YLR220W	CCC1	0.540533	0.401471	4;4
YLR227C	ADY4	0.404011	0.356224	4;4
YLR228C	ECM22	1	0.776269	4;4
YML010W	SPT5	1	0.764888	4;4
YML027W	YOX1	1	0.834216	4;4
YML031W	NDC1	0.54748	0.481441	4;4
YML068W	ITT1	1	0.958058	4;4
YML082W		0.252619	0.298656	4;4
YML086C	ALO1	0.039387	0.270469	4;4
YMR001C	CDC5	1	0.824998	4;4
YMR032W	HOF1	1	0.879584	4;4
YMR080C	NAM7	0.778271	0.486745	8;8
YMR153W	NUP53	0.140939	0.270846	4;4
YMR166C		0.636592	0.472013	4;4
YMR179W	SPT21	0.772188	0.513061	4;4
YMR182C	RGM1	0.089974	0.211225	4;4
YMR195W	ICY1	0.139832	0.251112	4;4
YNL020C	ARK1	1	0.893126	4;4
YNL042W	BOP3	0.118775	0.265194	8;8
YNL047C	SLM2	1	0.711436	4;4
YNL068C	FKH2	1	0.959465	4;4
YNL076W	MKS1	1	0.982321	4;4
YNL188W	KAR1	1	0.897014	4;4
YNL233W	BNI4	1	0.95244	4;4
YNL311C		0.82338	0.429352	4;4
YNR006W	VPS27	0.2046	0.32926	4;4
YNR031C	SSK2	0.950819	0.480328	4;4
YNR034W	SOL1	0.266328	0.295134	4;4
YOL027C	MDM38	1	0.58304	4;4
YOL054W		0.589101	0.395097	4;4
YOL104C	NDJ1	0.297	0.311149	4;4
YOL116W	MSN1	0.205108	0.420488	4;4
YOL123W	HRP1	0.5454	0.368399	4;4
YOR008C	SLG1	1	0.748187	4;4
YOR032C	HMS1	1	0.736389	4;4
YOR066W		0.069672	0.271403	4;4
YOR106W	VAM3	0.089945	0.200116	4;4
YOR160W	MTR10	1	0.50024	4;4
YOR188W	MSB1	1	0.816587	4;4
YOR212W	STE4	1	0.860661	4;4
YOR329C	SCD5	0.929543	0.471817	4;4
YOR360C	PDE2	1	0.555209	4;4
YPL105C		0.151797	0.237274	8;8
YPL137C	GIP3	1	0.65419	8;8
YPL145C	KES1	1	0.745454	4;4
YPL190C	NAB3	1	0.682703	4;4
YPL203W	TPK2	1	0.622925	4;4
YPL255W	BBP1	1	0.641225	4;4
YPL270W	MDL2	0.448651	0.37887	4;4
YPR024W	YME1	0.187439	0.219987	4;4
YPR065W	ROX1	0.955804	0.492963	4;4
YPR119W	CLB2	0.798537	0.455063	4;4
YPR120C	CLB5	0.362629	0.322717	4;4
YPR125W	YLH47	0.576483	0.431697	8;8
YPR181C	SEC23	1	0.576716	4;4
YPR185W	ATG13	0.169928	0.233638	4;4
YOR113W	AZF1	1	0.616075	4;4
YJL092W	HPR5	1	0.95587	4;4
YOL013C	HRD1	1	0.671282	4;4
YER110C	KAP123	1	0.788465	4;4
YGL216W	KIP3	1	0.708354	4;4
YJL042W	MHP1	1	1.08208	8;8
YOR326W	MYO2	1	1.08493	4;4
YML016C	PPZ1	1	0.947051	4;4
YBR049C	REB1	1	0.708481	4;4
YER169W	RPH1	1	0.58027	4;4
YDL195W	SEC31	1	0.628161	4;4
YLL003W	SFI1	1	0.996436	4;4
YDR393W	SHE9	1	0.628951	4;4
YPL032C	SVL3	1	0.528135	8;8
YPL128C	TBF1	1	0.828574	4;4
YHR115C	DMA1	1	0.848746	4;4
YIL105C	SLM1	1	0.659555	4;4
YFL037W	TUB2	1	0.836468	4;4
YPR104C	FHL1	1	0.660056	4;4
YDR306C		1	0.855582	4;4
YLR347C	KAP95	1	0.824944	4;4
YPL248C	GAL4	1	0.813369	4;4
YGL003C	CDH1	1	1.17544	4;4
YBR182C	SMP1	1	0.856201	4;4
YGR109C	CLB6	1	0.871862	4;4
YDR436W	PPZ2	1	0.933364	4;4
YBR059C	AKL1	1	0.958453	4;4
YPL021W	ECM23	1	0.839791	4;4
YKL165C	MCD4	1	0.828625	4;4
YIL131C	FKH1	1	0.773819	4;4
YOR227W		1	0.880705	4;4
YLR341W	SPO77	1	0.893275	4;4
YCR073C	SSK22	1	0.976174	4;4
YHR046C	INM1	1	0.672455	4;4
YDR303C	RSC3	1	0.817246	8;8
YOR156C	NFI1	1	0.897614	4;4
YNL298W	CLA4	1	0.769284	4;4
YDR356W	SPC110	1	0.634239	4;4
YDR159W	SAC3	1	0.826084	4;4
YBL103C	RTG3	1	0.731374	4;4
YPL089C	RLM1	1	0.62246	4;4
YLR153C	ACS2	1	0.751586	4;4
YIL056W	VHR1	1	0.525106	4;4
YKR100C	SKG1	1	0.554055	4;4
YBR212W	NGR1	1	0.724022	4;4
YIL031W	ULP2	1	0.71228	4;4
YDR310C	SUM1	1	0.736168	4;4
YKR004C	ECM9	1	0.629471	4;4
YNL224C	SQS1	1	0.640806	4;4
YDL224C	WHI4	1	0.68879	4;4
YPL184C		1	0.542627	8;8
YNL167C	SKO1	1	0.834947	4;4
YDR293C	SSD1	1	0.546244	4;4
YER167W	BCK2	1	0.543377	4;4
YAR042W	SWH1	1	0.538233	4;4
YDR395W	SXM1	1	0.596064	4;4
YPL115C	BEM3	1	0.630434	4;4
YOR081C	TGL5	1	0.603455	4;4
YBL054W		1	0.604583	4;4
YGL071W	AFT1	1	0.857665	4;4
YGR070W	ROM1	1	0.708894	4;4
YOR058C	ASE1	1	0.687984	4;4
YGL016W	KAP122	1	0.860408	4;4
YDR430C	CYM1	1	0.546019	4;4
YLR371W	ROM2	1	0.603403	4;4
YGR140W	CBF2	1	0.620678	4;4
YMR298W	LIP1	1	0.652213	4;4
YBL063W	KIP1	1	0.578796	4;4
YGL116W	CDC20	1	0.712432	4;4
YPL202C	AFT2	1	0.75597	4;4
YOR195W	SLK19	1	0.511604	8;8
YBR074W		1	0.722885	4;4
YLR241W		0.969113	0.543549	4;4
YPL070W	MUK1	0.922126	0.516542	4;4
YGR162W	TIF4631	0.893297	0.531424	4;4
YKR096W		0.885857	0.580883	4;4
YBR157C	ICS2	0.826237	0.527256	4;4
YLR332W	MID2	0.799469	0.459335	4;4
YLR136C	TIS11	0.796499	0.645308	4;4
YOR359W	VTS1	0.790992	0.416397	4;4
YHR124W	NDT80	0.782609	0.529838	4;4
YKR052C	MRS4	0.717275	0.406979	4;4
YDR351W	SBE2	0.71192	0.421725	4;4
YIL147C	SLN1	0.706218	0.390075	4;4
YMR111C		0.704574	0.503466	4;4
YBR208C	DUR1,2	0.697267	0.414068	8;8
YAL010C	MDM10	0.689813	0.395189	4;4
YDR146C	SWI5	0.68685	0.481919	4;4
YER130C		0.63588	0.354352	4;4
YAR035W	YAT1	0.635841	0.391881	4;4
YCR030C	SYP1	0.633846	0.379398	4;4
YOL006C	TOP1	0.623856	0.39861	4;4
YML081W		0.617509	0.430912	4;4
YPL132W	COX11	0.617245	0.437111	8;8
YER164W	CHD1	0.61339	0.387013	4;4
YKL089W	MIF2	0.607354	0.493874	4;4
YGL061C	DUO1	0.593044	0.337218	4;4
YPL014W		0.578549	0.348453	4;4
YHR172W	SPC97	0.574363	0.377519	4;4
YGR052W		0.566589	0.396886	4;3
YOR217W	RFC1	0.561387	0.416478	4;4
YBR030W		0.56021	0.462965	4;4
YKL043W	PHD1	0.552715	0.427606	4;4
YGL224C	SDT1	0.546366	0.391021	4;4
YDR122W	KIN1	0.543062	0.367275	8;8
YGL085W		0.539564	0.420326	4;4
YKL100C		0.530564	0.42932	8;8
YML113W	DAT1	0.528056	0.371486	4;4
YPL269W	KAR9	0.524029	0.427422	4;4
YGR257C	MTM1	0.518854	0.44136	4;4
YCR088W	ABP1	0.504544	0.314174	4;4
YER129W	SAK1	0.502296	0.424383	8;8
YMR257C	PET111	0.497847	0.344615	4;4
YKR099W	BAS1	0.481981	0.344912	4;4
YDR120C	TRM1	0.475911	0.345889	4;4
YBR179C	FZO1	0.47568	0.376499	4;4
YHR050W	SMF2	0.458268	0.328516	4;4
YOR322C	LDB19	0.45417	0.321134	4;4
YBL107C		0.452384	0.533729	8;8
YMR219W	ESC1	0.446691	0.300528	8;8
YOR197W	MCA1	0.440899	0.27636	4;4
YCL056C		0.438175	0.372756	4;4
YKL082C	RRP14	0.435894	0.312614	4;4
YDR169C	STB3	0.422571	0.34091	4;4
YJL128C	PBS2	0.415245	0.32206	4;4
YKL068W	NUP100	0.398548	0.321711	4;4
YGL064C	MRH4	0.395369	0.3642	4;4
YML072C	TCB3	0.392384	0.35963	4;4
YHR177W		0.386389	0.322338	4;4
YDR514C		0.386191	0.340296	4;4
YGR116W	SPT6	0.382153	0.326958	4;4
YCL025C	AGP1	0.377506	0.376382	4;4
YLR223C	IFH1	0.372803	0.401541	4;4
YLR342W	FKS1	0.368951	0.317346	4;4
YLR425W	TUS1	0.364523	0.284155	4;4
YPR141C	KAR3	0.361018	0.346659	4;4
YLR096W	KIN2	0.3597	0.324059	4;4
YDR528W	HLR1	0.356542	0.310684	4;4
YHR070W	TRM5	0.354878	0.322076	4;4
YGR241C	YAP1802	0.352951	0.312397	4;4
YLR187W	SKG3	0.348351	0.284047	4;4
YEL031W	SPF1	0.348249	0.287536	4;4
YGR178C	PBP1	0.343715	0.459712	4;4
YNL053W	MSG5	0.340977	0.340389	4;4
YOR201C		0.339803	0.301393	4;4
YMR258C		0.330537	0.274107	4;4
YGR288W	MAL13	0.330333	0.322805	4;4
YOR387C		0.320492	0.301771	4;4
YDR475C		0.314289	0.29948	4;4
YPL212C	PUS1	0.304981	0.308211	4;4
YLR203C	MSS51	0.302014	0.296247	4;4
YOL105C	WSC3	0.301893	0.325098	4;4
YKL193C	SDS22	0.301156	0.34232	12;12
YPR018W	RLF2	0.298746	0.29095	4;4
YGR028W	MSP1	0.297849	0.272641	8;8
YBR236C	ABD1	0.287113	0.395742	4;4
YLR152C		0.278276	0.355533	4;4
YMR273C	ZDS1	0.270359	0.308299	4;4
YIR021W	MRS1	0.269913	0.33123	4;4
YGR159C	NSR1	0.262718	0.298842	8;8
YFR023W	PES4	0.259525	0.290652	4;4
YNL283C	WSC2	0.255558	0.224866	4;4
YLL010C	PSR1	0.251258	0.301007	4;4
YOR334W	MRS2	0.248856	0.324904	8;8
YDR124W		0.2434	0.269769	4;4
YMR281W	GPI12	0.237794	0.252474	4;4
YER032W	FIR1	0.232386	0.22963	4;4
YDL021W	GPM2	0.228854	0.38957	4;4
YBL079W	NUP170	0.228791	0.242832	8;8
YGR054W		0.227228	0.257281	4;4
YOL100W	PKH2	0.225741	0.246053	4;4
YBR289W	SNF5	0.22374	0.294738	4;4
YLR253W		0.221014	0.27426	4;4
YGL125W	MET13	0.22047	0.263028	4;4
YDR520C		0.219267	0.253942	4;4
YMR006C	PLB2	0.21776	0.257611	4;4
YAL025C	MAK16	0.216416	0.322217	4;4
YDR464W	SPP41	0.21441	0.240097	8;8
YDR142C	PEX7	0.21	0.272964	4;4
YPR008W	HAA1	0.209471	0.294152	4;4
YDR212W	TCP1	0.20731	0.286579	4;4
YLR014C	PPR1	0.206287	0.290401	4;4
YDR463W	STP1	0.204912	0.331348	4;4
YGL173C	KEM1	0.203308	0.270368	4;4
YDL123W	SNA4	0.203253	0.256746	4;4
YOL089C	HAL9	0.200522	0.262987	4;4
YOR361C	PRT1	0.199276	0.303159	4;4
YLR392C		0.198349	0.272831	4;4
YGL094C	PAN2	0.198166	0.208323	4;4
YOR028C	CIN5	0.195839	0.268405	4;4
YHR036W	BRL1	0.194508	0.271975	4;4
YLR139C	SLS1	0.194233	0.225703	4;4
YML061C	PIF1	0.194169	0.24945	4;4
YMR291W		0.193606	0.305018	4;4
YHR027C	RPN1	0.189887	0.2566	4;4
YJR090C	GRR1	0.188674	0.232089	12;12
YPL141C		0.185958	0.295368	4;4
YBR271W		0.185042	0.237718	4;4
YOR370C	MRS6	0.179002	0.249878	4;4
YKL022C	CDC16	0.176026	0.31579	8;8
YJL133W	MRS3	0.174546	0.249541	4;4
YDR110W	FOB1	0.174112	0.251572	4;4
YJR013W	GPI14	0.168865	0.245241	4;4
YDR348C		0.168465	0.258583	4;4
YMR098C		0.166495	0.283406	4;4
YER068W	MOT2	0.164591	0.367777	4;4
YNL183C	NPR1	0.161637	0.201644	4;4
YHR066W	SSF1	0.160975	0.344036	8;8
YOR291W		0.160287	0.230343	4;4
YBR073W	RDH54	0.159129	0.263777	4;4
YOL124C	TRM11	0.157576	0.233101	4;4
YKL125W	RRN3	0.156995	0.242063	4;4
YDR332W		0.154781	0.203069	4;4
YIL151C		0.154474	0.207002	8;8
YLR372W	SUR4	0.154131	0.251681	4;4
YKL011C	CCE1	0.152722	0.243522	4;4
YGR240C	PFK1	0.149538	0.245636	4;4
YOR018W	ROD1	0.147227	0.240797	4;4
YMR089C	YTA12	0.143504	0.236437	4;4
YIL121W	QDR2	0.140252	0.300066	4;4
YBR057C	MUM2	0.139338	0.216018	4;4
YER054C	GIP2	0.138986	0.243433	4;4
YER123W	YCK3	0.136582	0.208535	4;4
YLR045C	STU2	0.133466	0.238379	4;4
YOR073W	SGO1	0.132006	0.238653	4;4
YGR202C	PCT1	0.130943	0.209719	4;4
YBR008C	FLR1	0.124487	0.247235	4;4
YNL278W	CAF120	0.113752	0.309643	4;4
YOR125C	CAT5	0.112137	0.21017	4;4
YJL131C		0.111813	0.294049	4;4
YDR441C	APT2	0.111076	0.213075	4;4
YLR190W	MMR1	0.110141	0.277057	4;4
YOL108C	INO4	0.106367	0.201181	4;4
YDL089W		0.104205	0.2039	4;4
YKL155C	RSM22	0.100421	0.229403	4;4
YJR060W	CBF1	0.098119	0.208352	4;4
YKL009W	MRT4	0.097172	0.221414	4;4
YLL023C		0.096803	0.277986	4;4
YLR281C		0.095012	0.206408	4;4
YBL029W		0.094982	0.240574	4;4
YCR065W	HCM1	0.092474	0.219699	4;4
YJR106W	ECM27	0.0904	0.251834	4;4
YCR073W-A	SOL2	0.087838	0.252373	4;4
YAL019W	FUN30	0.087524	0.242326	4;4
YOR065W	CYT1	0.085599	0.211799	4;4
YHL014C	YLF2	0.085512	0.204734	4;4
YKR018C		0.081136	0.217348	4;4
YBL104C		0.078704	0.223473	4;4
YPL172C	COX10	0.07698	0.317682	4;4
YBR223C	TDP1	0.068099	0.249133	4;4
YFL059W	SNZ3	0.067202	0.213075	4;4
YOR083W	WHI5	0.064561	0.202622	4;4
YHR184W	SSP1	0.06389	0.260101	4;4
YOR112W		0.059213	0.274054	4;4
YHR146W	CRP1	0.05793	0.280547	4;4
YPL219W	PCL8	0.057584	0.231664	8;8
YJL194W	CDC6	0.057559	0.321339	4;4
YAL037C-A		0.057498	0.287903	4;4
YML050W		0.052897	0.224441	8;8
YGL188C-A		0.05113	0.256811	4;4
YDR034C	LYS14	0.049984	0.220352	4;3
YGL065C	ALG2	0.046556	0.256002	4;4
YMR085W		0.045473	0.224417	4;4
YLR177W		0.045071	0.206181	4;4
YBR214W	SDS24	0.038362	0.254542	4;4
YDR321W	ASP1	0.03502	0.218273	4;4
YOR380W	RDR1	0.03193	0.227049	4;4
YPL208W	RKM1	0.028008	0.215286	4;4
YDL213C	NOP6	0.025091	0.299222	4;4
YOL102C	TPT1	0.024518	0.209433	4;4
YDR191W	HST4	0.021685	0.205931	4;4
YKL026C	GPX1	0.018535	0.222307	4;4
YIR002C	MPH1	0.016309	0.222749	4;4
YKL140W	TGL1	0.014992	0.203676	4;4
YHR004C	NEM1	0.014687	0.204158	4;4
YMR283C	RIT1	0.012442	0.214841	4;4
YPL030W		0.012169	0.21982	4;4
YLR433C	CNA1	0.010118	0.251024	4;4
YOL129W	VPS68	0.007526	0.208941	4;4
YGL044C	RNA15	0.006257	0.220988	4;4
YDR273W	DON1	0.004026	0.205775	4;4
YOR009W	TIR4	0.002525	0.235676	4;4
YFR004W	RPN11	0	0.200022	4;4
YJL197W	UBP12	0	0.262586	4;4
YJL192C	SOP4	0	0.215587	4;4
YBL020W	RFT1	0	0.206505	4;4
YHL020C	OPI1	0	0.287718	4;4
YML047C	PRM6	0	0.275471	4;4
