# Supplementary material for: Functional Analysis With a Barcoder Yeast Gene Overexpression System
Source: G3 (Bethesda). 2012 Oct 1;2(10):1279–89. doi: 10.1534/g3.112.003400 (PMC3464120; doi:10.1534/g3.112.003400)
Supplement: Supporting Information [file supp_2.10.1279_TableS12.xlsx]

## Sheet: Table S12
Table S12- False Positive Rates for Identifying Toxic Genes in Liquid Growth Medium by comparison to plate-based assay
Log2 Ratio (Measuring barcode abundance in pooled growth assay)	Total # of toxic genes by pooled assay that are not toxic on plates	Total # of toxic genes in each range	False Positive Rate
<4	1	43	0.02
<3	5	87	0.05
<2	17	140	0.12
<1	148	305	0.48
