# Supplementary material for: Functional Analysis With a Barcoder Yeast Gene Overexpression System
Source: G3 (Bethesda). 2012 Oct 1;2(10):1279–89. doi: 10.1534/g3.112.003400 (PMC3464120; doi:10.1534/g3.112.003400)
Supplement: Supporting Information [file supp_2.10.1279_TableS13.xlsx]

## Sheet: Table S13
Table S13-Overlapping FLEX toxic genes and toxic genes in the GST collection
YCR011C	ADP1
YDR216W	ADR1
YLR227C	ADY4
YBL009W	ALK2
YBR158W	AMN1
YNL020C	ARK1
YDL088C	ASM4
YPR185W	ATG13
YCL029C	BIK1
YER016W	BIM1
YNL233W	BNI4
YNL042W	BOP3
YLR220W	CCC1
YPR119W	CLB2
YDL155W	CLB3
YPR120C	CLB5
YIL036W	CST6
YDR151C	CTH1
YLR228C	ECM22
YDL161W	ENT1
YNL068C	FKH2
YLR047C	FRE8
YLR013W	GAT3
YIR013C	GAT4
YPL137C	GIP3
YAL031C	GIP4
YDR096W	GIS1
YGL181W	GTS1
YKL109W	HAP4
YOR032C	HMS1
YMR195W	ICY1
YML068W	ITT1
YPL145C	KES1
YAR018C	KIN3
YHR082C	KSP1
YPL270W	MDL2
YOL027C	MDM38
YGR249W	MGA1
YGL035C	MIG1
YHR015W	MIP6
YNL076W	MKS1
YOR188W	MSB1
YBR195C	MSI1
YOL116W	MSN1
YDR335W	MSN5
YMR080C	NAM7
YHR086W	NAM8
YOL104C	NDJ1
YMR153W	NUP53
YHR195W	NVJ1
YDR251W	PAM1
YBR233W	PBP2
YOR360C	PDE2
YLR191W	PEX13
YIL045W	PIG2
YJR043C	POL32
YDR505C	PSP1
YJR035W	RAD26
YJL204C	RCY1
YLR059C	REX2
YDR379W	RGA2
YMR182C	RGM1
YPR065W	ROX1
YIL119C	RPI1
YHR031C	RRM3
YBR024W	SCO2
YIR001C	SGN1
YBL031W	SHE1
YHR206W	SKN7
YBL007C	SLA1
YOR008C	SLG1
YBR156C	SLI15
YNL047C	SLM2
YNR034W	SOL1
YCL048W	SPS22
YMR179W	SPT21
YKL020C	SPT23
YKR092C	SRP40
YNR031C	SSK2
YOR212W	STE4
YGL162W	SUT1
YGL049C	TIF4632
YPL203W	TPK2
YKL166C	TPK3
YLL028W	TPO1
YKR098C	UBP11
YBR273C	UBX7
YOR106W	VAM3
YNR006W	VPS27
YFL010C	WWM1
YBR250W	YBR250W
YDL025C	YDL025C
YDL183C	YDL183C
YDR458C	YDR458C
YIL055C	YIL055C
YPR125W	YLH47
YLR057W	YLR057W
YPR024W	YME1
YMR166C	YMR166C
YNL311C	YNL311C
YOL054W	YOL054W
YOR066W	YOR066W
YML027W	YOX1
YPL105C	YPL105C
YCR096C	HMRA2
YDL220C	CDC13
YDR028C	REG1
YDR113C	PDS1
YDR432W	NPL3
YDR470C	UGO1
YEL009C	GCN4
YER125W	RSP5
YER133W	GLC7
YFL016C	MDJ1
YGL073W	HSF1
YHR084W	STE12
YHR098C	SFB3
YIL150C	MCM10
YJL080C	SCP160
YLR026C	SED5
YML010W	SPT5
YML031W	NDC1
YML082W	YML082W
YML086C	ALO1
YMR001C	CDC5
YMR032WHOF1
YNL188W	KAR1
YOL123W	HRP1
YOR160W	MTR10
YOR329C	SCD5
YPL190C	NAB3
YPL255W	BBP1
YPR181C	SEC23
YBL097W	BRN1
