# Supplementary material for: Functional Analysis With a Barcoder Yeast Gene Overexpression System
Source: G3 (Bethesda). 2012 Oct 1;2(10):1279–89. doi: 10.1534/g3.112.003400 (PMC3464120; doi:10.1534/g3.112.003400)
Supplement: Supporting Information [file supp_2.10.1279_TableS14.xlsx]

## Sheet: Table S14
Table S14- Dun1 SDL hits in standard growth condition
ORF	Gene	Dun1 (log2 ratio)	WT (log2 ratio)	dun1-WT(standard)	Confirmed by spot assays? (Yes/ No/ not tested)	Confirmed by growth curves? (Yes/ No/ not tested)	Average fitness score normalized to control growth curves (where control strain fitness=1.0)	Raw fitness defect (1-fitness)	Standard Deviation
YPR018W	RLF2	6.495	1.816	4.679	yes	yes	0.483893	0.516107	0.0351987		Confirmed hits
YER032W	FIR1	5.555	3.616	1.939	not tested	yes	0.800561	0.199439	0.0991595
YBR233W	PBP2	5.421	2.8	2.621	yes	yes	0.657771	0.342229	0.0194392
YMR273C	ZDS1	5.304	2.602	2.702	no	no	0.765186	0.234814	0.377322
YJL128C	PBS2	5.012	2.361	2.651	no	no	0.922846	0.0771543	0.211143
YOR372C	NDD1	4.836	1.463	3.373	yes	no	0.745767	0.254233	0.334312
YLR228C	ECM22	4.812	2.49	2.322	yes	yes	0.621233	0.378767	0.0270486
YPL032C	SVL3	4.285	3.052	1.233	not tested	no	0.8963	0.1037	0.109987
YML109W	ZDS2	4.111	1.636	2.475	yes	no	0.793246	0.206754	0.185296
YBL009W	YBL009W	4.031	2.889	1.142	not tested	yes	0.773509	0.226491	0.063837
YML072C	TCB3	3.828	2.082	1.746	no	no	0.939896	0.0601036	0.0801745
YHR082C	KSP1	3.807	2.615	1.192	not tested	yes	0.62607	0.37393	0.0776879
YMR239C	RNT1	3.486	2.387	1.099	no	no	0.895773	0.104227	0.0767581
YPL011C	TAF3	3.313	1.686	1.627	no	no	0.899287	0.100713	0.0969622
YER125W	RSP5	3.288	0.987	2.301	no	no	0.977193	0.0228067	0.120691
YBR073W	RDH54	3.117	1.893	1.224	no	yes	0.82165	0.17835	0.0881475
YML068W	ITT1	3.102	0.319	2.783	no	no	0.730237	0.269763	0.424717
YHR143W-A	RPC10	3.099	-0.25	3.349	not tested	no	0.972235	0.0277646	0.133152
YHR036W	BRL1	2.712	0.353	2.359	no	no	0.893568	0.106432	0.101899
YPR015C	YPR015C	2.693	0.352	2.341	yes	yes	0.625737	0.374263	0.118982
YPR125W	YLH47	2.677	1.535	1.142	no	yes	0.814495	0.185505	0.0466295
YKR021W	YKR021W	2.625	1.309	1.316	no	yes	0.841144	0.158856	0.0704031
YLR203C	MSS51	2.574	1.095	1.479	no	no	0.923034	0.0769657	0.0632662
YIR002C	MPH1	2.493	1.405	1.088	no	yes	0.806093	0.193907	0.0402128
YGL175C	SAE2	2.352	0.179	2.173	yes	no	0.84281	0.15719	0.115162
YDR335W	MSN5	2.303	1.212	1.091	no	yes	0.723295	0.276705	0.0989812
YGR178C	PBP1	2.286	1.152	1.134	no	yes	0.822968	0.177032	0.0826216
YHR177W	YHR177W	2.272	1.067	1.205	not tested	no	0.875988	0.124012	0.127852
YHR087W	YHR087W	2.223	-0.106	2.329	no	not tested	#N/A	#N/A	#N/A
YNL183C	NPR1	2.195	1.121	1.074	not tested	no	0.872477	0.127523	0.0501837
YGR012W	YGR012W	2.176	1.048	1.128	not tested	no	0.914759	0.0852406	0.0301149
YGL064C	MRH4	2.153	0.79	1.363	no	yes	0.891122	0.108878	0.0260784
YER115C	SPR6	2.144	-0.054	2.198	no	no	0.867679	0.132321	0.102265
YGL061C	DUO1	2.14	0.819	1.321	no	no	0.928541	0.0714591	0.0398805
YOR142W	LSC1	2.024	-0.675	2.699	no	no	0.961689	0.0383107	0.0802288
YOR252W	TMA16	1.925	0.192	1.733	not tested	no	0.976134	0.023866	0.129573
YNR048W	YNR048W	1.622	-0.202	1.824	no	no	0.993709	0.00629143	0.133896
YDR499W	LCD1	1.549	0.188	1.361	no	no	0.895483	0.104517	0.120809
YMR003W	YMR003W	1.478	-0.015	1.493	no	no	0.880643	0.119357	0.0657307
YDL233W	YDL233W	1.469	0.168	1.301	not tested	yes	0.864646	0.135354	0.0362235
YKR035W-A	DID2	1.407	0.037	1.37	no	no	0.900469	0.0995313	0.121765
YDR197W	CBS2	1.33	0.186	1.144	no	no	0.98358	0.0164197	0.117689
YJR144W	MGM101	1.279	0.075	1.204	not tested	no	0.899907	0.100093	0.0165386
YBR005W	RCR1	1.172	-0.57	1.742	not tested	no	0.957754	0.0422462	0.146314
YNR009W	NRM1	1.067	-0.002	1.069	not tested	no	0.924784	0.0752162	0.135812
YDR240C	SNU56	1.054	-0.255	1.309	not tested	no	1.00314	-0.00314316	0.0903072
YJL089W	SIP4	1.02	-0.315	1.335	yes	no	0.920312	0.0796881	0.0255513
YIL104C	SHQ1	0.908	-0.585	1.493	not tested	no	0.960712	0.0392879	0.131489
YOR066W	YOR066W	0.731	-1.122	1.853	not tested	no	0.908708	0.0912923	0.130028
YDR025W	RPS11A	0.702	-0.995	1.697	not tested	no	0.990167	0.00983264	0.148318
YNL186W	NA	0.642	-0.39	1.032	not tested	yes	0.85631	0.14369	0.0306732
YOR014W	RTS1	0.451	-0.618	1.069	not tested	no	0.971753	0.0282465	0.0405581
