# Supplementary material for: Functional Analysis With a Barcoder Yeast Gene Overexpression System
Source: G3 (Bethesda). 2012 Oct 1;2(10):1279–89. doi: 10.1534/g3.112.003400 (PMC3464120; doi:10.1534/g3.112.003400)
Supplement: Supporting Information [file supp_2.10.1279_TableS15.xlsx]

## Sheet: Table S15
Table S15- Wild type toxic list in the presence of 0.001% MMS (for 5 generations of treatment)
ORF::B-FLEX	WT+0.001% MMS (Log 2 Ratio)	WT standard (Log2 Ratio)	WT standard - WT with MMS	Gene
YIR002C::BFLEX	-2.153	0.901	3.054	MPH1
YNR072W::BFLEX	-0.716	2.031	2.747	HXT17
YFL037W::BFLEX	-5.492	-2.885	2.607	TUB2
YIL036W::BFLEX	-5.115	-2.607	2.508	CST6
YNL002C::BFLEX	-0.822	1.545	2.367	RLP7
YML031W::BFLEX	-5.678	-3.316	2.362	NDC1
YMR137C::BFLEX	-2.461	-0.344	2.117	PSO2
YER029C::BFLEX	-0.409	1.698	2.107	NA
YJR093C::BFLEX	-2.512	-0.427	2.085	FIP1
YMR111C::BFLEX	-2.643	-0.608	2.035	YMR111C
YOR075W::BFLEX	-1.168	0.844	2.012	UFE1
YLR044C::BFLEX	-0.618	1.389	2.007	PDC1
YKL169C::BFLEX	-0.132	1.874	2.006	YKL169C
YKL045W::BFLEX	-0.995	0.944	1.939	PRI2
YGL147C::BFLEX	-0.85	1.019	1.869	RPL9A
YMR157C::BFLEX	-0.887	0.974	1.861	FMP39
YDR383C::BFLEX	-1.231	0.588	1.819	NKP1
YDR268W::BFLEX	-0.88	0.931	1.811	MSW1
YMR133W::BFLEX	-0.457	1.348	1.805	REC114
YIL142W::BFLEX	-0.295	1.507	1.802	CCT2
YHR016C::BFLEX	-1.132	0.632	1.764	YSC84
YPL051W::BFLEX	-0.351	1.387	1.738	ARL3
YKL084W::BFLEX	-0.061	1.66	1.721	HOT13
YLR115W::BFLEX	-0.359	1.355	1.714	CFT2
YLR209C::BFLEX	-0.699	0.988	1.687	PNP1
YPL154C::BFLEX	-0.421	1.262	1.683	PEP4
YJL033W::BFLEX	-0.721	0.947	1.668	HCA4
YBR063C::BFLEX	-0.729	0.927	1.656	YBR063C
YBL111C::BFLEX	-0.945	0.71	1.655	NA
YNL277W::BFLEX	-0.266	1.385	1.651	MET2
YOL067C::BFLEX	-0.849	0.801	1.65	RTG1
YLR301W::BFLEX	0.649	2.293	1.644	NA
YGR157W::BFLEX	-2.789	-1.166	1.623	CHO2
YOR249C::BFLEX	-0.955	0.668	1.623	APC5
YGL075C::BFLEX	-1.57	0.051	1.621	MPS2
YEL046C::BFLEX	-0.968	0.64	1.608	GLY1
YGR051C::BFLEX	-0.778	0.825	1.603	YGR051C
YMR091C::BFLEX	-0.745	0.852	1.597	NPL6
YFR037C::BFLEX	-0.424	1.171	1.595	RSC8
YDR256C::BFLEX	-2.208	-0.622	1.586	CTA1
YKL089W::BFLEX	-3.624	-2.049	1.575	MIF2
YOR063W::BFLEX	-0.579	0.976	1.555	RPL3
YOR316C-A::BFLEX	-0.413	1.108	1.521	NA
YOL053W::BFLEX	-0.323	1.195	1.518	YOL053W
YHR164C::BFLEX	-3.216	-1.7	1.516	DNA2
YBL054W::BFLEX	-2.401	-0.885	1.516	YBL054W
YDL195W::BFLEX	-3.472	-1.965	1.507	SEC31
YPR085C::BFLEX	-0.113	1.384	1.497	YPR085C
YCR024C-A::BFLEX	-0.518	0.974	1.492	PMP1
YIR038C::BFLEX	-0.624	0.864	1.488	GTT1
YOL047C::BFLEX	-1.185	0.297	1.482	YOL047C
YLR073C::BFLEX	-1.57	-0.098	1.472	YLR073C
YOL121C::BFLEX	-0.253	1.215	1.468	RPS19A
YPR167C::BFLEX	0.008	1.46	1.452	MET16
YJR035W::BFLEX	-1.895	-0.462	1.433	RAD26
YNL162W::BFLEX	-0.379	1.049	1.428	RPL42A
YPL253C::BFLEX	-2.881	-1.465	1.416	VIK1
YKL207W::BFLEX	-0.074	1.34	1.414	YKL207W
YGR110W::BFLEX	-1.205	0.206	1.411	YGR110W
YLR026C::BFLEX	-3.425	-2.016	1.409	SED5
YJL221C::BFLEX	-1.438	-0.03	1.408	NA
YER052C::BFLEX	-1.085	0.322	1.407	HOM3
YFR004W::BFLEX	0.06	1.465	1.405	RPN11
YAL025C::BFLEX	-1.602	-0.203	1.399	MAK16
YGL175C::BFLEX	-1.383	0.005	1.388	SAE2
YPR169W::BFLEX	0.04	1.423	1.383	JIP5
YDR267C::BFLEX	1.038	2.415	1.377	CIA1
YLR264W::BFLEX	-0.237	1.134	1.371	RPS28B
YHR152W::BFLEX	-0.289	1.081	1.37	SPO12
YKR031C::BFLEX	-0.804	0.564	1.368	SPO14
YMR273C::BFLEX	-2.936	-1.573	1.363	ZDS1
YIL121W::BFLEX	-0.321	1.042	1.363	QDR2
YDR073W::BFLEX	0.187	1.522	1.335	SNF11
YMR194W::BFLEX	-0.635	0.699	1.334	RPL36A
YPR193C::BFLEX	-0.201	1.126	1.327	HPA2
YDR296W::BFLEX	-0.591	0.733	1.324	MHR1
YMR001C::BFLEX	-5.472	-4.151	1.321	CDC5
YKL193C::BFLEX	-0.934	0.386	1.32	SDS22
YGR127W::BFLEX	-0.686	0.628	1.314	YGR127W
YHR046C::BFLEX	-5.604	-4.3	1.304	INM1
YNL219C::BFLEX	-0.508	0.794	1.302	ALG9
YIL132C::BFLEX	-0.032	1.268	1.3	CSM2
YBR073W::BFLEX	-2.773	-1.475	1.298	RDH54
YBR112C::BFLEX	-2.944	-1.653	1.291	CYC8
YJR056C::BFLEX	-0.175	1.109	1.284	YJR056C
YHR084W::BFLEX	-5.853	-4.574	1.279	STE12
YDR473C::BFLEX	-0.709	0.565	1.274	PRP3
YML027W::BFLEX	-3.689	-2.417	1.272	YOX1
YER007W::BFLEX	-0.234	1.038	1.272	PAC2
YDR177W::BFLEX	-0.537	0.727	1.264	UBC1
YOR331C::BFLEX	0.456	1.717	1.261	YOR331C
YIL061C::BFLEX	-0.706	0.552	1.258	SNP1
YHL011C::BFLEX	-0.243	1.015	1.258	PRS3
YNL224C::BFLEX	-3.668	-2.414	1.254	YNL224C
YJR016C::BFLEX	0.019	1.272	1.253	ILV3
YGR265W::BFLEX	-0.11	1.142	1.252	YGR265W
YFR013W::BFLEX	-0.751	0.5	1.251	IOC3
YKR074W::BFLEX	-0.829	0.42	1.249	YKR074W
YOR087W::BFLEX	0.116	1.364	1.248	YVC1
YDR034C::BFLEX	-1.805	-0.557	1.248	LYS14
YPR084W::BFLEX	-0.781	0.456	1.237	YPR084W
YML072C::BFLEX	-2.018	-0.783	1.235	TCB3
YLL042C::BFLEX	0.362	1.587	1.225	ATG10
YCR022C::BFLEX	-0.105	1.119	1.224	YCR022C
YNL300W::BFLEX	-0.465	0.758	1.223	YNL300W
YML016C::BFLEX	-3.963	-2.741	1.222	PPZ1
YML085C::BFLEX	-0.373	0.84	1.213	TUB1
YMR128W::BFLEX	-1.058	0.15	1.208	ECM16
YPL248C::BFLEX	-3.901	-2.693	1.208	GAL4
YJR090C::BFLEX	-2.578	-1.371	1.207	GRR1
YDR459C::BFLEX	-0.643	0.563	1.206	PFA5
YAR042W::BFLEX	-4.147	-2.946	1.201	SWH1
YOL120C::BFLEX	-0.032	1.168	1.2	RPL18A
YMR002W::BFLEX	-0.565	0.634	1.199	YMR002W
YKL061W::BFLEX	-0.389	0.803	1.192	YKL061W
YDR317W::BFLEX	-0.396	0.795	1.191	HIM1
YKL132C::BFLEX	-0.699	0.491	1.19	RMA1
YNL252C::BFLEX	-0.447	0.74	1.187	MRPL17
YDR458C::BFLEX	-4.445	-3.259	1.186	YDR458C
YDR489W::BFLEX	-0.493	0.693	1.186	SLD5
YJR112W-A::BFLEX	-0.089	1.094	1.183	NA
YOR181W::BFLEX	0.243	1.426	1.183	LAS17
YDR349C::BFLEX	-0.31	0.872	1.182	YPS7
YHR214C-E::BFLEX	1.191	2.372	1.181	NA
YDR140W::BFLEX	0.382	1.557	1.175	MTQ2
YPR104C::BFLEX	-2.692	-1.522	1.17	FHL1
YJL121C::BFLEX	-0.161	1.009	1.17	RPE1
YBR271W::BFLEX	-0.164	1.001	1.165	YBR271W
YAL056W::BFLEX	-0.914	0.25	1.164	GPB2
YJL206C::BFLEX	-1.268	-0.11	1.158	YJL206C
YOR299W::BFLEX	-0.622	0.534	1.156	BUD7
YGL053W::BFLEX	-0.154	0.998	1.152	PRM8
YGL169W::BFLEX	-0.71	0.439	1.149	SUA5
YLR452C::BFLEX	-0.395	0.753	1.148	SST2
YLR079W::BFLEX	-1.126	0.022	1.148	SIC1
YPR132W::BFLEX	-0.185	0.962	1.147	RPS23B
YKR095W-A::BFLEX	0.639	1.786	1.147	NA
YLR127C::BFLEX	-0.905	0.241	1.146	APC2
YHR030C::BFLEX	-0.902	0.244	1.146	SLT2
YLR207W::BFLEX	-0.003	1.141	1.144	HRD3
YNL188W::BFLEX	-5.389	-4.25	1.139	KAR1
YLR453C::BFLEX	-1.462	-0.327	1.135	RIF2
YBR084W::BFLEX	-0.884	0.244	1.128	MIS1
YHR180W::BFLEX	0.052	1.178	1.126	YHR180W
YGL198W::BFLEX	-0.943	0.181	1.124	YIP4
YIL162W::BFLEX	-0.596	0.52	1.116	SUC2
YHR033W::BFLEX	-0.616	0.498	1.114	YHR033W
YOR054C::BFLEX	-0.55	0.56	1.11	VHS3
YMR265C::BFLEX	-0.443	0.667	1.11	YMR265C
YHL031C::BFLEX	0.122	1.232	1.11	GOS1
YKR045C::BFLEX	-0.097	1.011	1.108	YKR045C
YNL045W::BFLEX	0.447	1.555	1.108	YNL045W
YOR012W::BFLEX	-0.295	0.805	1.1	YOR012W
YJR129C::BFLEX	-0.407	0.682	1.089	YJR129C
YKR046C::BFLEX	-0.257	0.831	1.088	PET10
YER127W::BFLEX	0.009	1.097	1.088	LCP5
YEL041W::BFLEX	0.168	1.254	1.086	YEF1
YMR187C::BFLEX	-0.524	0.56	1.084	YMR187C
YIL018W::BFLEX	-0.402	0.682	1.084	RPL2B
YPL206C::BFLEX	-0.483	0.599	1.082	YPL206C
YAL027W::BFLEX	0.083	1.162	1.079	YAL027W
YOL022C::BFLEX	-0.517	0.554	1.071	YOL022C
YOR002W::BFLEX	-0.39	0.679	1.069	ALG6
YLL053C::BFLEX	-0.177	0.888	1.065	YLL053C
YGR116W::BFLEX	-2.769	-1.705	1.064	SPT6
YDR404C::BFLEX	-0.187	0.87	1.057	RPB7
YOR319W::BFLEX	-0.075	0.98	1.055	HSH49
YFL034C-B::BFLEX	0.074	1.123	1.049	NA
YKL100C::BFLEX	-2.322	-1.274	1.048	YKL100C
YGL163C::BFLEX	-1.085	-0.038	1.047	RAD54
YOR197W::BFLEX	0.038	1.084	1.046	MCA1
YDL089W::BFLEX	-0.993	0.052	1.045	YDL089W
YFL036W::BFLEX	-0.931	0.113	1.044	RPO41
YEL016C::BFLEX	-0.115	0.927	1.042	NPP2
YDL143W::BFLEX	-0.186	0.85	1.036	CCT4
YLR350W::BFLEX	-0.074	0.962	1.036	ORM2
YEL075C::BFLEX	-0.52	0.514	1.034	NA
YNL313C::BFLEX	-1.2	-0.168	1.032	YNL313C
YDR297W::BFLEX	-0.274	0.758	1.032	SUR2
YKL186C::BFLEX	-0.685	0.346	1.031	MTR2
YKR044W::BFLEX	0.056	1.08	1.024	UIP5
YNR001C::BFLEX	-0.256	0.767	1.023	CIT1
YOR109W::BFLEX	-0.314	0.708	1.022	INP53
YGL016W::BFLEX	-4.216	-3.195	1.021	KAP122
YKL009W::BFLEX	-0.636	0.382	1.018	MRT4
YGR105W::BFLEX	-0.201	0.815	1.016	VMA21
YKL095W::BFLEX	-0.039	0.977	1.016	YJU2
YML015C::BFLEX	-0.18	0.835	1.015	TAF11
YHR143W::BFLEX	-0.541	0.473	1.014	DSE2
YNL175C::BFLEX	-1.085	-0.073	1.012	NOP13
YPL065W::BFLEX	-0.482	0.53	1.012	VPS28
YOR271C::BFLEX	-0.334	0.673	1.007	YOR271C
YER158C::BFLEX	-0.909	0.097	1.006	YER158C
YER169W::BFLEX	-4.921	-3.917	1.004	RPH1
YGR192C::BFLEX	-0.667	0.336	1.003	TDH3
YMR115W::BFLEX	-0.193	0.807	1	FMP24
YDL175C::BFLEX	0.012	1.012	1	AIR2
