# Supplementary material for: Functional Analysis With a Barcoder Yeast Gene Overexpression System
Source: G3 (Bethesda). 2012 Oct 1;2(10):1279–89. doi: 10.1534/g3.112.003400 (PMC3464120; doi:10.1534/g3.112.003400)
Supplement: Supporting Information [file supp_2.10.1279_TableS16.xlsx]

## Sheet: Table S16
Table S16- Wild type toxic list in the presence of 0.0001% MMS (for 15 generations of treatment)
ORF::B-FLEX	WT+0.0001% MMS (Log 2 Ratio)	WT standard (Log2 Ratio)	WT standard - WT with MMS	Gene
YGL122C::BFLEX	-3.09	0.363	3.453	NAB2
YIR002C::BFLEX	-2.009	0.901	2.91	MPH1
YNL125C::BFLEX	-1	1.763	2.763	ESBP6
YBL054W::BFLEX	-3.56	-0.885	2.675	YBL054W
YOL006C::BFLEX	-4.331	-1.679	2.652	TOP1
YNR072W::BFLEX	-0.475	2.031	2.506	HXT17
YLR026C::BFLEX	-4.271	-2.016	2.255	SED5
YPR104C::BFLEX	-3.651	-1.522	2.129	FHL1
YIL057C::BFLEX	-1	1.046	2.046	YIL057C
YIL154C::BFLEX	-0.406	1.613	2.019	IMP2'
YLR115W::BFLEX	-0.648	1.355	2.003	CFT2
YOR360C::BFLEX	-5.962	-3.975	1.987	PDE2
YNL002C::BFLEX	-0.436	1.545	1.981	RLP7
YDL195W::BFLEX	-3.938	-1.965	1.973	SEC31
YDL157C::BFLEX	-0.81	1.032	1.842	YDL157C
YMR001C::BFLEX	-5.988	-4.151	1.837	CDC5
YKR095W-A::BFLEX	-0.008	1.786	1.794	NA
YKL084W::BFLEX	-0.124	1.66	1.784	HOT13
YDR151C::BFLEX	-5.703	-3.947	1.756	CTH1
YDR267C::BFLEX	0.696	2.415	1.719	CIA1
YAL010C::BFLEX	-4.48	-2.817	1.663	MDM10
YMR075C-A::BFLEX	-0.254	1.381	1.635	YMR075C-A
YHR180W::BFLEX	-0.449	1.178	1.627	YHR180W
YML016C::BFLEX	-4.314	-2.741	1.573	PPZ1
YDL159W::BFLEX	-1.125	0.444	1.569	STE7
YLR044C::BFLEX	-0.156	1.389	1.545	PDC1
YOR364W::BFLEX	-1	0.507	1.507	YOR364W
YML027W::BFLEX	-3.906	-2.417	1.489	YOX1
YPL215W::BFLEX	-0.647	0.818	1.465	CBP3
YER043C::BFLEX	-0.294	1.16	1.454	SAH1
YNL045W::BFLEX	0.115	1.555	1.44	YNL045W
YER158C::BFLEX	-1.327	0.097	1.424	YER158C
YIL036W::BFLEX	-4.027	-2.607	1.42	CST6
YOR109W::BFLEX	-0.708	0.708	1.416	INP53
YKR087C::BFLEX	0.014	1.428	1.414	OMA1
YLR264W::BFLEX	-0.26	1.134	1.394	RPS28B
YLR223C::BFLEX	-2.682	-1.293	1.389	IFH1
YMR133W::BFLEX	-0.04	1.348	1.388	REC114
YOL018C::BFLEX	-1.155	0.227	1.382	TLG2
YFR037C::BFLEX	-0.205	1.171	1.376	RSC8
YGL175C::BFLEX	-1.366	0.005	1.371	SAE2
YOR048C::BFLEX	-0.775	0.592	1.367	RAT1
YPL248C::BFLEX	-4.06	-2.693	1.367	GAL4
YOR081C::BFLEX	-3.254	-1.909	1.345	TGL5
YCR053W::BFLEX	-0.539	0.803	1.342	THR4
YJL128C::BFLEX	-4.86	-3.521	1.339	PBS2
YCR041W::BFLEX	-0.391	0.934	1.325	NA
YBL003C::BFLEX	0.281	1.603	1.322	HTA2
YIL142W::BFLEX	0.196	1.507	1.311	CCT2
YFL044C::BFLEX	-1.365	-0.054	1.311	OTU1
YMR111C::BFLEX	-1.919	-0.608	1.311	YMR111C
YNL018C::BFLEX	-0.374	0.934	1.308	YNL018C
YML128C::BFLEX	-0.666	0.62	1.286	MSC1
YNL252C::BFLEX	-0.543	0.74	1.283	MRPL17
YDR296W::BFLEX	-0.537	0.733	1.27	MHR1
YGL047W::BFLEX	-1	0.269	1.269	ALG13
YOR100C::BFLEX	-0.653	0.607	1.26	CRC1
YER142C::BFLEX	-0.809	0.446	1.255	MAG1
YGR105W::BFLEX	-0.437	0.815	1.252	VMA21
YMR239C::BFLEX	-2.935	-1.686	1.249	RNT1
YDL143W::BFLEX	-0.391	0.85	1.241	CCT4
YNL072W::BFLEX	-0.096	1.141	1.237	RNH201
YLL042C::BFLEX	0.357	1.587	1.23	ATG10
YGL003C::BFLEX	-4.311	-3.086	1.225	CDH1
YFL049W::BFLEX	-0.168	1.044	1.212	SWP82
YOL057W::BFLEX	-0.512	0.698	1.21	YOL057W
YKL222C::BFLEX	-0.901	0.295	1.196	YKL222C
YOR150W::BFLEX	-1	0.188	1.188	MRPL23
YJL216C::BFLEX	-2.327	-1.161	1.166	YJL216C
YGL222C::BFLEX	-0.81	0.344	1.154	EDC1
YDR034C::BFLEX	-1.708	-0.557	1.151	LYS14
YPL038W::BFLEX	-0.704	0.444	1.148	MET31
YER059W::BFLEX	-1	0.148	1.148	PCL6
YBR059C::BFLEX	-4.611	-3.468	1.143	AKL1
YOR386W::BFLEX	-0.035	1.107	1.142	PHR1
YCL014W::BFLEX	-1.169	-0.031	1.138	BUD3
YGR140W::BFLEX	-5.862	-4.725	1.137	CBF2
YLR244C::BFLEX	-0.339	0.798	1.137	MAP1
YLR165C::BFLEX	-0.307	0.829	1.136	PUS5
YPR085C::BFLEX	0.251	1.384	1.133	YPR085C
YBR053C::BFLEX	-0.773	0.36	1.133	YBR053C
YNL076W::BFLEX	-4.476	-3.343	1.133	MKS1
YAL031C::BFLEX	-3.983	-2.852	1.131	GIP4
YMR115W::BFLEX	-0.324	0.807	1.131	FMP24
YDR400W::BFLEX	0.055	1.179	1.124	URH1
YHR089C::BFLEX	-0.29	0.833	1.123	NA
YOR258W::BFLEX	-0.082	1.04	1.122	HNT3
YDL032W::BFLEX	0.325	1.444	1.119	YDL032W
YNL188W::BFLEX	-5.368	-4.25	1.118	KAR1
YBL080C::BFLEX	-0.355	0.763	1.118	PET112
YMR114C::BFLEX	-1.021	0.095	1.116	YMR114C
YMR020W::BFLEX	-0.157	0.957	1.114	FMS1
YKR031C::BFLEX	-0.544	0.564	1.108	SPO14
YIL008W::BFLEX	-0.464	0.641	1.105	URM1
YMR004W::BFLEX	-0.878	0.226	1.104	MVP1
YHR214C-E::BFLEX	1.271	2.372	1.101	NA
YOL053W::BFLEX	0.099	1.195	1.096	YOL053W
YKL169C::BFLEX	0.78	1.874	1.094	YKL169C
YOR331C::BFLEX	0.624	1.717	1.093	YOR331C
YEL017W::BFLEX	0.215	1.307	1.092	GTT3
YDL029W::BFLEX	-0.38	0.711	1.091	ARP2
YFR014C::BFLEX	-0.359	0.727	1.086	CMK1
YGR157W::BFLEX	-2.251	-1.166	1.085	CHO2
YDR140W::BFLEX	0.477	1.557	1.08	MTQ2
YJL060W::BFLEX	-0.925	0.154	1.079	BNA3
YMR086C-A::BFLEX	-0.844	0.233	1.077	YMR086C-A
YLR404W::BFLEX	-1.597	-0.521	1.076	YLR404W
YHR079C::BFLEX	-1.756	-0.68	1.076	IRE1
YFL003C::BFLEX	-0.346	0.727	1.073	MSH4
YER029C::BFLEX	0.627	1.698	1.071	NA
YNL277W::BFLEX	0.327	1.385	1.058	MET2
YOL115W::BFLEX	-0.365	0.689	1.054	PAP2
YAL025C::BFLEX	-1.252	-0.203	1.049	MAK16
YBR063C::BFLEX	-0.12	0.927	1.047	YBR063C
YIL051C::BFLEX	-0.604	0.441	1.045	MMF1
YNL237W::BFLEX	-0.865	0.18	1.045	YTP1
YJL033W::BFLEX	-0.093	0.947	1.04	HCA4
YIL132C::BFLEX	0.229	1.268	1.039	CSM2
YBR212W::BFLEX	-5.142	-4.104	1.038	NGR1
YOR087W::BFLEX	0.329	1.364	1.035	YVC1
YKR044W::BFLEX	0.05	1.08	1.03	UIP5
YBL007C::BFLEX	-1.206	-0.178	1.028	SLA1
YER080W::BFLEX	-1.319	-0.291	1.028	FMP29
YHR216W::BFLEX	-0.212	0.812	1.024	NA
YAL061W::BFLEX	0.207	1.229	1.022	YAL061W
YLR209C::BFLEX	-0.034	0.988	1.022	PNP1
YLR079W::BFLEX	-0.997	0.022	1.019	SIC1
YLR219W::BFLEX	-0.485	0.531	1.016	MSC3
YIL121W::BFLEX	0.028	1.042	1.014	QDR2
YMR030W::BFLEX	-0.072	0.94	1.012	RSF1
YOR063W::BFLEX	-0.034	0.976	1.01	RPL3
YKL207W::BFLEX	0.331	1.34	1.009	YKL207W
YBR264C::BFLEX	0.335	1.342	1.007	YPT10
YOR284W::BFLEX	-0.445	0.559	1.004	HUA2
YGL075C::BFLEX	-0.953	0.051	1.004	MPS2
