# Supplementary material for: Functional Analysis With a Barcoder Yeast Gene Overexpression System
Source: G3 (Bethesda). 2012 Oct 1;2(10):1279–89. doi: 10.1534/g3.112.003400 (PMC3464120; doi:10.1534/g3.112.003400)
Supplement: Supporting Information [file supp_2.10.1279_TableS17.xlsx]

## Sheet: Table S17
Table S17- Conditional Dun1 SDL hits in 0.001% MMS (5 Generations of treatment)
ORF::B-FLEX	Dun1 (0.001 MS)-Log2 Ratio	Dun1 (Standard)- Log2 Ratio	dun1(MMS)-dun1 (standard)	Gene
YNL186W::BFLEX	-5.246	-0.594	-4.652	YNL186w
YJL089W::BFLEX	-4.941	-1.375	-3.566	SIP4
YNL042W::BFLEX	-5.001	-1.692	-3.309	BOP3
YKL109W::BFLEX	-4.205	-1.233	-2.972	HAP4
YPL127C::BFLEX	-1.479	1.403	-2.882	HHO1
YGL092W::BFLEX	-3.294	-0.494	-2.8	NUP145
YNL286W::BFLEX	-1.231	1.38	-2.611	CUS2
YOR188W::BFLEX	-5.292	-2.862	-2.43	MSB1
YPL212C::BFLEX	-3.552	-1.148	-2.404	PUS1
YDL025C::BFLEX	-3.763	-1.4	-2.363	YDL025C
YDR074W::BFLEX	-1.07	1.225	-2.295	TPS2
YGR239C::BFLEX	-0.024	2.194	-2.218	PEX21
YOL091W::BFLEX	-0.504	1.694	-2.198	SPO21
YGR225W::BFLEX	-0.608	1.503	-2.111	AMA1
YOL141W::BFLEX	-0.094	1.987	-2.081	PPM2
YCL017C::BFLEX	-0.703	1.363	-2.066	NFS1
YPR063C::BFLEX	0.105	2.159	-2.054	YPR063C
YBL038W::BFLEX	-0.251	1.785	-2.036	MRPL16
YGR095C::BFLEX	0.075	2.073	-1.998	RRP46
YMR075W::BFLEX	-1.178	0.816	-1.994	RCO1
YDR045C::BFLEX	-0.384	1.599	-1.983	RPC11
YLL006W::BFLEX	-0.678	1.299	-1.977	MMM1
YDR335W::BFLEX	-5.55	-3.58	-1.97	MSN5
YHL009W-A::BFLEX	-1.692	0.276	-1.968	YHL009W
YNL075W::BFLEX	-0.537	1.393	-1.93	IMP4
YDR277C::BFLEX	-2.077	-0.147	-1.93	MTH1
YGL158W::BFLEX	-1.36	0.565	-1.925	RCK1
YDR177W::BFLEX	-1.199	0.725	-1.924	UBC1
YCR024C-A::BFLEX	-0.64	1.262	-1.902	PMP1
YBL041W::BFLEX	-0.262	1.637	-1.899	PRE7
YHL031C::BFLEX	-0.86	1.03	-1.89	GOS1
YHR210C::BFLEX	-0.889	0.996	-1.885	YHR210C
YDL233W::BFLEX	-1.765	0.11	-1.875	YDL233W
YLR323C::BFLEX	-1.542	0.324	-1.866	CWC24
YLR016C::BFLEX	-0.623	1.236	-1.859	PML1
YMR192W::BFLEX	-0.266	1.564	-1.83	GYL1
YKL137W::BFLEX	0.061	1.887	-1.826	YKL137W
YKR068C::BFLEX	-0.348	1.473	-1.821	BET3
YBR162W-A::BFLEX	-0.404	1.415	-1.819	YSY6
YHL022C::BFLEX	0.316	2.127	-1.811	SPO11
YOL054W::BFLEX	-3.929	-2.123	-1.806	PSH1
YGR013W::BFLEX	-1.258	0.547	-1.805	SNU71
YDR060W::BFLEX	-2.436	-0.632	-1.804	MAK21
YIR034C::BFLEX	-0.706	1.095	-1.801	LYS1
YJL024C::BFLEX	-0.134	1.659	-1.793	APS3
YDR255C::BFLEX	-1.44	0.339	-1.779	RMD5
YGL173C::BFLEX	-1.73	0.042	-1.772	KEM1
YGL175C::BFLEX	-3.452	-1.685	-1.767	SAE2
YHR018C::BFLEX	-1.628	0.138	-1.766	ARG4
YER187W::BFLEX	-0.52	1.246	-1.766	YER187W
YMR251W::BFLEX	-0.584	1.181	-1.765	GTO3
YDR323C::BFLEX	-0.584	1.177	-1.761	PEP7
YLR018C::BFLEX		1.737	-1.737	POM34
YBR035C::BFLEX	-0.866	0.86	-1.726	PDX3
YFL050C::BFLEX	-2.836	-1.112	-1.724	ALR2
YLR223C::BFLEX	-2.561	-0.851	-1.71	IFH1
YMR292W::BFLEX	-0.278	1.425	-1.703	GOT1
YHR039C-A::BFLEX		1.7	-1.7	YHR039C-A
YMR155W::BFLEX	-1.181	0.511	-1.692	YMR155W
YNL316C::BFLEX	-0.356	1.321	-1.677	PHA2
YLR094C::BFLEX	-1.419	0.247	-1.666	GIS3
YHL001W::BFLEX	-1.172	0.482	-1.654	YHL001W
YMR239C::BFLEX	-4.963	-3.311	-1.652	RNT1
YDR501W::BFLEX	-0.912	0.735	-1.647	PLM2
YGR286C::BFLEX	-1.503	0.12	-1.623	BIO2
YLR197W::BFLEX	-0.571	1.008	-1.579	SIK1
YDR253C::BFLEX	-0.463	1.115	-1.578	MET32
YJR035W::BFLEX	-2.108	-0.538	-1.57	RAD26
YDL095W::BFLEX	-1.278	0.284	-1.562	PMT1
YGL012W::BFLEX	-0.996	0.566	-1.562	ERG4
YOR151C::BFLEX	-2.354	-0.832	-1.522	RPB2
YGR253C::BFLEX	-0.113	1.409	-1.522	PUP2
YCL014W::BFLEX	-0.222	1.296	-1.518	BUD3
YDR511W::BFLEX	-3.346	-1.83	-1.516	ACN9
YDR539W::BFLEX	-0.451	1.065	-1.516	YDR539W
YDR182W-A::BFLEX	-0.728	0.777	-1.505	YDR182W
YLR254C::BFLEX	-0.23	1.273	-1.503	NDL1
