# Supplementary material for: Functional Analysis With a Barcoder Yeast Gene Overexpression System
Source: G3 (Bethesda). 2012 Oct 1;2(10):1279–89. doi: 10.1534/g3.112.003400 (PMC3464120; doi:10.1534/g3.112.003400)
Supplement: Supporting Information [file supp_2.10.1279_TableS18.xlsx]

## Sheet: Table S18
Table S18- Conditional Dun1 SDL hits in 0.0001% MMS (15 Generation of treatment)
ORF::B-FLEX	Dun1 (0.0001 MMS)-Log2 Ratio	Dun1 (Standard)- Log2 Ratio	dun1(MMS)-dun1 (standard)	Gene
YDL044C::BFLEX	-2.778	0.244	-3.022	MTF2
YHR072W::BFLEX	-0.726	2.237	-2.963	ERG7
YBL023C::BFLEX	-1.392	1.518	-2.91	MCM2
YCL017C::BFLEX	-1.08	1.363	-2.443	NFS1
YIR034C::BFLEX	-1.146	1.095	-2.241	LYS1
YCL014W::BFLEX	-0.918	1.296	-2.214	BUD3
YER011W::BFLEX	-0.342	1.781	-2.123	TIR1
YJL170C::BFLEX	0.386	2.421	-2.035	ASG7
YKL150W::BFLEX	-1.999	0.009	-2.008	MCR1
YLR388W::BFLEX	-0.929	1.001	-1.93	RPS29A
YDR090C::BFLEX	0.121	2.032	-1.911	YDR090C
YCR088W::BFLEX	-2.803	-0.901	-1.902	ABP1
YGR239C::BFLEX	0.295	2.194	-1.899	PEX21
YBR114W::BFLEX	-2.223	-0.347	-1.876	RAD16
YMR089C::BFLEX	-1.489	0.358	-1.847	YTA12
YGR008C::BFLEX	-0.885	0.907	-1.792	STF2
YDR499W::BFLEX	-1.942	-0.161	-1.781	LCD1
YER092W::BFLEX	0.002	1.781	-1.779	IES5
YGR074W::BFLEX	-1.227	0.538	-1.765	SMD1
YGR095C::BFLEX	0.312	2.073	-1.761	RRP46
YIL048W::BFLEX	-2.077	-0.333	-1.744	NEO1
YMR006C::BFLEX	-1.318	0.423	-1.741	PLB2
YDR013W::BFLEX	-1.463	0.245	-1.708	PSF1
YIL037C::BFLEX	-1.828	-0.122	-1.706	PRM2
YDR329C::BFLEX	-0.273	1.402	-1.675	PEX3
YLR126C::BFLEX	-1.105	0.564	-1.669	YLR126C
YOR158W::BFLEX	-0.388	1.268	-1.656	PET123
YNR057C::BFLEX	-0.087	1.56	-1.647	BIO4
YJR036C::BFLEX	-0.593	1.032	-1.625	HUL4
YOR243C::BFLEX	-0.785	0.834	-1.619	PUS7
YDR295C::BFLEX	-0.336	1.283	-1.619	HDA2
YNL316C::BFLEX	-0.295	1.321	-1.616	PHA2
YNL181W::BFLEX	-1.16	0.452	-1.612	YNL181W
YGR272C::BFLEX	-0.143	1.467	-1.61	YGR272C
YML020W::BFLEX	-0.741	0.853	-1.594	YML020W
YJL024C::BFLEX	0.081	1.659	-1.578	APS3
YPL201C::BFLEX	-0.18	1.389	-1.569	YIG1
YJL166W::BFLEX	-0.853	0.705	-1.558	QCR8
YLR069C::BFLEX	-1.053	0.493	-1.546	MEF1
YAL069W::BFLEX	-0.587	0.955	-1.542	YAL069W
YBL038W::BFLEX	0.247	1.785	-1.538	MRPL16
YGL056C::BFLEX	-0.281	1.24	-1.521	SDS23
YGR268C::BFLEX	-0.918	0.597	-1.515	HUA1
YML062C::BFLEX	-1.073	0.437	-1.51	MFT1
YGL142C::BFLEX	-3.338	-1.838	-1.5	GPI10
